# Supplementary material for: Evolution of Intra-specific Regulatory Networks in a Multipartite Bacterial Genome
Source: PLoS Comput Biol. 2015 Sep 4;11(9):e1004478. doi: 10.1371/journal.pcbi.1004478 (PMC4560400; doi:10.1371/journal.pcbi.1004478)
Supplement: S1 Material — (ZIP) [file pcbi.1004478.s001.zip]

Archive with 51 entries (51 files):
- 1A42.tsv
- 2011.tsv
- 5A14.tsv
- A0641M.tsv
- A0643DD.tsv
- AE608H.tsv
- AK11.tsv
- AK58.tsv
- AK75.tsv
- AK83.tsv
- B021CC.tsv
- BL225C.tsv
- C0431A.tsv
- C0438LL.tsv
- CCNWSX0020.tsv
- GR4.tsv
- H1.tsv
- HM006-1.tsv
- HM007-10.tsv
- HM007-12.tsv
- HM007-17.tsv
- HM015-1.tsv
- HM031-1.tsv
- KH12g.tsv
- KH16b.tsv
- KH30a.tsv
- KH35b.tsv
- KH35c.tsv
- KH46b.tsv
- KH46c.tsv
- KH48e.tsv
- M10.tsv
- M156.tsv
- M162.tsv
- M195.tsv
- M210.tsv
- M243.tsv
- M249.tsv
- M268.tsv
- M270.tsv
- M30.tsv
- N6B1.tsv
- N6B7.tsv
- Rm1021.tsv
- Rm41.tsv
- SM11.tsv
- T027.tsv
- T073.tsv
- T094.tsv
- USDA1002.tsv
- USDA1021.tsv
