# Supplementary material for: Evolution of Intra-specific Regulatory Networks in a Multipartite Bacterial Genome
Source: PLoS Comput Biol. 2015 Sep 4;11(9):e1004478. doi: 10.1371/journal.pcbi.1004478 (PMC4560400; doi:10.1371/journal.pcbi.1004478)
Supplement: S1 Material — (ZIP) [file pcbi.1004478.s001.zip › AE608H.tsv]

#Regulator	locus_tag	replicon	locus_tag	replicon	type
AglR	SMAE608_005103	Chrs	SMAE608_001633	Chrs	regulated
AglR	SMAE608_005103	Chrs	SMAE608_002776	pSymB	regulated
AglR	SMAE608_005103	Chrs	SMAE608_002777	pSymB	regulated
AglR	SMAE608_005103	Chrs	SMAE608_004091	Chrs	regulated
AglR	SMAE608_005103	Chrs	SMAE608_005102	Chrs	regulated
AglR	SMAE608_005103	Chrs	SMAE608_006745	Chrs	regulated
AglR	SMAE608_005103	Chrs	SMAE608_006746	Chrs	operon
AglR	SMAE608_005103	Chrs	SMAE608_006747	Chrs	operon
AglR	SMAE608_005103	Chrs	SMAE608_006748	Chrs	operon
BetI	SMAE608_001888	Chrs	SMAE608_001889	Chrs	regulated
ChpR	SMAE608_005463	pSymB	SMAE608_005462	pSymB	regulated
ChvI	SMAE608_003321	Chrs	SMAE608_000643	Chrs	regulated
ChvI	SMAE608_003321	Chrs	SMAE608_000644	Chrs	operon
ChvI	SMAE608_003321	Chrs	SMAE608_005273	Chrs	regulated
ChvI	SMAE608_003321	Chrs	SMAE608_005274	Chrs	operon
DctD	SMAE608_005573	pSymB	SMAE608_001983	pSymA	regulated
DctD	SMAE608_005573	pSymB	SMAE608_005571	pSymB	regulated
ExpG	SMAE608_002745	pSymB	SMAE608_002743	pSymB	regulated
ExpG	SMAE608_002745	pSymB	SMAE608_002744	pSymB	operon
ExpG	SMAE608_002745	pSymB	SMAE608_002746	pSymB	regulated
ExpG	SMAE608_002745	pSymB	SMAE608_002747	pSymB	operon
ExpG	SMAE608_002745	pSymB	SMAE608_002748	pSymB	regulated
ExpG	SMAE608_002745	pSymB	SMAE608_004983	pSymA	regulated
ExpG	SMAE608_002745	pSymB	SMAE608_004984	pSymA	regulated
ExpG	SMAE608_002745	pSymB	SMAE608_004985	pSymA	operon
ExpG	SMAE608_002745	pSymB	SMAE608_004986	pSymA	operon
FixJ	SMAE608_007139	pSymA	SMAE608_007140	pSymA	operon
FixK1	SMAE608_007137	pSymA	SMAE608_001338	Chrs	regulated
FixK1	SMAE608_007137	pSymA	SMAE608_001339	Chrs	regulated
FixK1	SMAE608_007137	pSymA	SMAE608_002499	pSymA	regulated
FixK1	SMAE608_007137	pSymA	SMAE608_002500	pSymA	operon
FixK1	SMAE608_007137	pSymA	SMAE608_002501	pSymA	operon
FixK1	SMAE608_007137	pSymA	SMAE608_002506	pSymA	regulated
FixK1	SMAE608_007137	pSymA	SMAE608_002507	pSymA	regulated
FixK1	SMAE608_007137	pSymA	SMAE608_002908	pSymA	regulated
FixK1	SMAE608_007137	pSymA	SMAE608_002909	pSymA	regulated
FixK1	SMAE608_007137	pSymA	SMAE608_005236	UnMapped	regulated
FixK1	SMAE608_007137	pSymA	SMAE608_005237	UnMapped	regulated
FixK1	SMAE608_007137	pSymA	SMAE608_005991	pSymA	regulated
FixK1	SMAE608_007137	pSymA	SMAE608_006700	pSymA	regulated
FixK1	SMAE608_007137	pSymA	SMAE608_007135	pSymA	regulated
FixK1	SMAE608_007137	pSymA	SMAE608_007136	pSymA	operon
FixK1	SMAE608_007137	pSymA	SMAE608_007138	pSymA	regulated
FixK1	SMAE608_007137	pSymA	SMAE608_007139	pSymA	operon
FixK1	SMAE608_007137	pSymA	SMAE608_007140	pSymA	operon
FixK1	SMAE608_002909	pSymA	SMAE608_001338	Chrs	regulated
FixK1	SMAE608_002909	pSymA	SMAE608_001339	Chrs	regulated
FixK1	SMAE608_002909	pSymA	SMAE608_002499	pSymA	regulated
FixK1	SMAE608_002909	pSymA	SMAE608_002500	pSymA	operon
FixK1	SMAE608_002909	pSymA	SMAE608_002501	pSymA	operon
FixK1	SMAE608_002909	pSymA	SMAE608_002506	pSymA	regulated
FixK1	SMAE608_002909	pSymA	SMAE608_002507	pSymA	regulated
FixK1	SMAE608_002909	pSymA	SMAE608_002908	pSymA	regulated
FixK1	SMAE608_002909	pSymA	SMAE608_005236	UnMapped	regulated
FixK1	SMAE608_002909	pSymA	SMAE608_005237	UnMapped	regulated
FixK1	SMAE608_002909	pSymA	SMAE608_005991	pSymA	regulated
FixK1	SMAE608_002909	pSymA	SMAE608_006700	pSymA	regulated
FixK1	SMAE608_002909	pSymA	SMAE608_007135	pSymA	regulated
FixK1	SMAE608_002909	pSymA	SMAE608_007136	pSymA	operon
FixK1	SMAE608_002909	pSymA	SMAE608_007137	pSymA	operon
FixK1	SMAE608_002909	pSymA	SMAE608_007138	pSymA	regulated
FixK1	SMAE608_002909	pSymA	SMAE608_007139	pSymA	operon
FixK1	SMAE608_002909	pSymA	SMAE608_007140	pSymA	operon
Fur	SMAE608_004455	Chrs	SMAE608_001997	pSymA	regulated
Fur	SMAE608_004455	Chrs	SMAE608_001998	pSymA	operon
Fur	SMAE608_004455	Chrs	SMAE608_004454	Chrs	regulated
GlnBK	SMAE608_002999	Chrs	SMAE608_000957	Chrs	regulated
GlnBK	SMAE608_002999	Chrs	SMAE608_001200	pSymB	regulated
GlnBK	SMAE608_002999	Chrs	SMAE608_001201	pSymB	regulated
GlnBK	SMAE608_002999	Chrs	SMAE608_001202	pSymB	operon
GlnBK	SMAE608_002999	Chrs	SMAE608_001203	pSymB	operon
GlnBK	SMAE608_002999	Chrs	SMAE608_001204	pSymB	operon
GlnBK	SMAE608_002999	Chrs	SMAE608_001914	Chrs	regulated
GlnBK	SMAE608_002999	Chrs	SMAE608_001915	Chrs	operon
GlnBK	SMAE608_002999	Chrs	SMAE608_002871	Chrs	regulated
GlnBK	SMAE608_002999	Chrs	SMAE608_002872	Chrs	regulated
GlnBK	SMAE608_002999	Chrs	SMAE608_002873	Chrs	operon
GlnBK	SMAE608_002999	Chrs	SMAE608_002874	Chrs	operon
GlnBK	SMAE608_002999	Chrs	SMAE608_006473	Chrs	regulated
GlnBK	SMAE608_002999	Chrs	SMAE608_006474	Chrs	regulated
GlnBK	SMAE608_002122	Chrs	SMAE608_000957	Chrs	regulated
GlnBK	SMAE608_002122	Chrs	SMAE608_001200	pSymB	regulated
GlnBK	SMAE608_002122	Chrs	SMAE608_001201	pSymB	regulated
GlnBK	SMAE608_002122	Chrs	SMAE608_001202	pSymB	operon
GlnBK	SMAE608_002122	Chrs	SMAE608_001203	pSymB	operon
GlnBK	SMAE608_002122	Chrs	SMAE608_001204	pSymB	operon
GlnBK	SMAE608_002122	Chrs	SMAE608_001914	Chrs	regulated
GlnBK	SMAE608_002122	Chrs	SMAE608_001915	Chrs	operon
GlnBK	SMAE608_002122	Chrs	SMAE608_002871	Chrs	regulated
GlnBK	SMAE608_002122	Chrs	SMAE608_002872	Chrs	regulated
GlnBK	SMAE608_002122	Chrs	SMAE608_002873	Chrs	operon
GlnBK	SMAE608_002122	Chrs	SMAE608_002874	Chrs	operon
GlnBK	SMAE608_002122	Chrs	SMAE608_006473	Chrs	regulated
GlnBK	SMAE608_002122	Chrs	SMAE608_006474	Chrs	regulated
HpdR	SMAE608_002664	Chrs	SMAE608_002663	Chrs	regulated
HpdR	SMAE608_002664	Chrs	SMAE608_003054	UnMapped	regulated
HpdR	SMAE608_002664	Chrs	SMAE608_003055	UnMapped	operon
IolR	SMAE608_000833	Chrs	SMAE608_000428	pSymB	regulated
IolR	SMAE608_000833	Chrs	SMAE608_000429	pSymB	regulated
IolR	SMAE608_000833	Chrs	SMAE608_000693	Chrs	regulated
IolR	SMAE608_000833	Chrs	SMAE608_000694	Chrs	operon
IolR	SMAE608_000833	Chrs	SMAE608_000830	Chrs	regulated
IolR	SMAE608_000833	Chrs	SMAE608_000831	Chrs	regulated
IolR	SMAE608_000833	Chrs	SMAE608_000834	Chrs	regulated
IolR	SMAE608_000833	Chrs	SMAE608_000835	Chrs	operon
IolR	SMAE608_000833	Chrs	SMAE608_002391	Chrs	regulated
IolR	SMAE608_000833	Chrs	SMAE608_002392	Chrs	operon
IolR	SMAE608_000833	Chrs	SMAE608_002393	Chrs	operon
IolR	SMAE608_000833	Chrs	SMAE608_002763	pSymB	regulated
IolR	SMAE608_000833	Chrs	SMAE608_002764	pSymB	operon
IolR	SMAE608_000833	Chrs	SMAE608_002765	pSymB	operon
IolR	SMAE608_000833	Chrs	SMAE608_002766	pSymB	operon
IolR	SMAE608_000833	Chrs	SMAE608_002767	pSymB	operon
IolR	SMAE608_000833	Chrs	SMAE608_002974	pSymB	regulated
IolR	SMAE608_000833	Chrs	SMAE608_003102	UnMapped	regulated
IolR	SMAE608_000833	Chrs	SMAE608_003103	UnMapped	regulated
IolR	SMAE608_000833	Chrs	SMAE608_003138	UnMapped	regulated
IolR	SMAE608_000833	Chrs	SMAE608_003331	pSymB	regulated
IolR	SMAE608_000833	Chrs	SMAE608_003332	pSymB	regulated
IolR	SMAE608_000833	Chrs	SMAE608_003333	pSymB	operon
IolR	SMAE608_000833	Chrs	SMAE608_003334	pSymB	operon
IolR	SMAE608_000833	Chrs	SMAE608_004415	Chrs	regulated
IolR	SMAE608_000833	Chrs	SMAE608_004416	Chrs	regulated
IolR	SMAE608_000833	Chrs	SMAE608_004417	Chrs	operon
IolR	SMAE608_000833	Chrs	SMAE608_004418	Chrs	operon
IolR	SMAE608_000833	Chrs	SMAE608_004419	Chrs	operon
IolR	SMAE608_000833	Chrs	SMAE608_005323	Chrs	regulated
IolR	SMAE608_000833	Chrs	SMAE608_005324	Chrs	operon
IolR	SMAE608_000833	Chrs	SMAE608_005466	pSymB	regulated
IolR	SMAE608_000833	Chrs	SMAE608_005467	pSymB	operon
IolR	SMAE608_000833	Chrs	SMAE608_005473	pSymB	regulated
IolR	SMAE608_000833	Chrs	SMAE608_005474	pSymB	regulated
IolR	SMAE608_000833	Chrs	SMAE608_005475	pSymB	operon
IolR	SMAE608_000833	Chrs	SMAE608_005476	pSymB	operon
IolR	SMAE608_000833	Chrs	SMAE608_005691	pSymB	regulated
IolR	SMAE608_000833	Chrs	SMAE608_005767	pSymB	regulated
IolR	SMAE608_000833	Chrs	SMAE608_005768	pSymB	regulated
IolR	SMAE608_000833	Chrs	SMAE608_005769	pSymB	operon
IolR	SMAE608_000833	Chrs	SMAE608_005770	pSymB	operon
IolR	SMAE608_000833	Chrs	SMAE608_005771	pSymB	operon
IolR	SMAE608_000833	Chrs	SMAE608_005772	pSymB	regulated
IolR	SMAE608_000833	Chrs	SMAE608_005773	pSymB	regulated
IolR	SMAE608_000833	Chrs	SMAE608_005774	pSymB	operon
IolR	SMAE608_000833	Chrs	SMAE608_005775	pSymB	operon
IolR	SMAE608_000833	Chrs	SMAE608_005776	pSymB	operon
IolR	SMAE608_000833	Chrs	SMAE608_005777	pSymB	operon
IolR	SMAE608_000833	Chrs	SMAE608_005778	pSymB	operon
IolR	SMAE608_000833	Chrs	SMAE608_006082	pSymB	regulated
IolR	SMAE608_000833	Chrs	SMAE608_006083	pSymB	regulated
IolR	SMAE608_000833	Chrs	SMAE608_007177	UnMapped	regulated
IolR	SMAE608_000833	Chrs	SMAE608_007178	UnMapped	regulated
LsrAB1	SMAE608_001895	Chrs	SMAE608_003871	UnMapped	regulated
LsrAB1	SMAE608_001895	Chrs	SMAE608_006082	pSymB	regulated
LsrAB1	SMAE608_001895	Chrs	SMAE608_006083	pSymB	regulated
LsrAB1	SMAE608_004055	Chrs	SMAE608_003871	UnMapped	regulated
LsrAB1	SMAE608_004055	Chrs	SMAE608_006082	pSymB	regulated
LsrAB1	SMAE608_004055	Chrs	SMAE608_006083	pSymB	regulated
MucR	SMAE608_004493	Chrs	SMAE608_002743	pSymB	regulated
MucR	SMAE608_004493	Chrs	SMAE608_002744	pSymB	operon
MucR	SMAE608_004493	Chrs	SMAE608_006865	Chrs	regulated
NesR	SMAE608_003050	UnMapped	SMAE608_000776	Chrs	regulated
NesR	SMAE608_003050	UnMapped	SMAE608_003316	Chrs	regulated
NesR	SMAE608_003050	UnMapped	SMAE608_004764	Chrs	regulated
NesR	SMAE608_003050	UnMapped	SMAE608_004765	Chrs	operon
NesR	SMAE608_003050	UnMapped	SMAE608_005144	Chrs	regulated
NifA	SMAE608_000172	pSymA	SMAE608_000176	pSymA	regulated
NifA	SMAE608_000172	pSymA	SMAE608_000177	pSymA	regulated
NifA	SMAE608_000172	pSymA	SMAE608_000178	pSymA	operon
NifA	SMAE608_000172	pSymA	SMAE608_000179	pSymA	operon
NifA	SMAE608_000172	pSymA	SMAE608_000180	pSymA	operon
NodD1	SMAE608_001678	pSymA	SMAE608_001677	pSymA	regulated
NodD1	SMAE608_001678	pSymA	SMAE608_001679	pSymA	regulated
NodD1	SMAE608_001678	pSymA	SMAE608_003510	pSymA	regulated
NodD1	SMAE608_001678	pSymA	SMAE608_003511	pSymA	operon
NodD1	SMAE608_001678	pSymA	SMAE608_004632	pSymA	regulated
NodD1	SMAE608_001678	pSymA	SMAE608_005192	pSymA	regulated
NodD1	SMAE608_001678	pSymA	SMAE608_005193	pSymA	regulated
NodD1	SMAE608_001678	pSymA	SMAE608_005194	pSymA	operon
NodD2	SMAE608_002436	UnMapped	SMAE608_001677	pSymA	regulated
NodD2	SMAE608_002436	UnMapped	SMAE608_004632	pSymA	regulated
NodD2	SMAE608_002436	UnMapped	SMAE608_005192	pSymA	regulated
NodD3	SMAE608_000187	pSymA	SMAE608_001677	pSymA	regulated
NodD3	SMAE608_000187	pSymA	SMAE608_005192	pSymA	regulated
NodD3	SMAE608_000187	pSymA	SMAE608_005193	pSymA	regulated
NodD3	SMAE608_000187	pSymA	SMAE608_005194	pSymA	operon
NtrR	SMAE608_005809	UnMapped	SMAE608_005810	UnMapped	regulated
PcaQ	SMAE608_005542	pSymB	SMAE608_001285	Chrs	regulated
PcaQ	SMAE608_005542	pSymB	SMAE608_001286	Chrs	regulated
PcaQ	SMAE608_005542	pSymB	SMAE608_001287	Chrs	operon
PcaQ	SMAE608_005542	pSymB	SMAE608_001288	Chrs	operon
PcaQ	SMAE608_005542	pSymB	SMAE608_001677	pSymA	regulated
PcaQ	SMAE608_005542	pSymB	SMAE608_002435	UnMapped	regulated
PcaQ	SMAE608_005542	pSymB	SMAE608_002436	UnMapped	regulated
PcaQ	SMAE608_005542	pSymB	SMAE608_002824	Chrs	regulated
PcaQ	SMAE608_005542	pSymB	SMAE608_003666	UnMapped	regulated
PcaQ	SMAE608_005542	pSymB	SMAE608_004632	pSymA	regulated
PcaQ	SMAE608_005542	pSymB	SMAE608_005192	pSymA	regulated
PcaQ	SMAE608_005542	pSymB	SMAE608_005541	pSymB	regulated
PcaQ	SMAE608_005542	pSymB	SMAE608_005568	pSymB	regulated
PcaQ	SMAE608_005542	pSymB	SMAE608_005569	pSymB	regulated
PcaQ	SMAE608_005542	pSymB	SMAE608_005570	pSymB	operon
PckR	SMAE608_006114	Chrs	SMAE608_000242	Chrs	regulated
PckR	SMAE608_006114	Chrs	SMAE608_000469	pSymB	regulated
PckR	SMAE608_006114	Chrs	SMAE608_000470	pSymB	regulated
PckR	SMAE608_006114	Chrs	SMAE608_000497	pSymB	regulated
PckR	SMAE608_006114	Chrs	SMAE608_000498	pSymB	regulated
PckR	SMAE608_006114	Chrs	SMAE608_000499	pSymB	operon
PckR	SMAE608_006114	Chrs	SMAE608_000500	pSymB	operon
PckR	SMAE608_006114	Chrs	SMAE608_000643	Chrs	regulated
PckR	SMAE608_006114	Chrs	SMAE608_000644	Chrs	operon
PckR	SMAE608_006114	Chrs	SMAE608_000886	Chrs	regulated
PckR	SMAE608_006114	Chrs	SMAE608_000887	Chrs	regulated
PckR	SMAE608_006114	Chrs	SMAE608_001320	Chrs	regulated
PckR	SMAE608_006114	Chrs	SMAE608_001321	Chrs	operon
PckR	SMAE608_006114	Chrs	SMAE608_001713	UnMapped	regulated
PckR	SMAE608_006114	Chrs	SMAE608_001820	pSymB	regulated
PckR	SMAE608_006114	Chrs	SMAE608_001875	Chrs	regulated
PckR	SMAE608_006114	Chrs	SMAE608_002013	pSymA	regulated
PckR	SMAE608_006114	Chrs	SMAE608_002014	pSymA	operon
PckR	SMAE608_006114	Chrs	SMAE608_002015	pSymA	operon
PckR	SMAE608_006114	Chrs	SMAE608_002016	pSymA	operon
PckR	SMAE608_006114	Chrs	SMAE608_002040	pSymA	regulated
PckR	SMAE608_006114	Chrs	SMAE608_002248	Chrs	regulated
PckR	SMAE608_006114	Chrs	SMAE608_002249	Chrs	regulated
PckR	SMAE608_006114	Chrs	SMAE608_002654	Chrs	regulated
PckR	SMAE608_006114	Chrs	SMAE608_002655	Chrs	regulated
PckR	SMAE608_006114	Chrs	SMAE608_002819	Chrs	regulated
PckR	SMAE608_006114	Chrs	SMAE608_002820	Chrs	operon
PckR	SMAE608_006114	Chrs	SMAE608_002821	Chrs	operon
PckR	SMAE608_006114	Chrs	SMAE608_002822	Chrs	operon
PckR	SMAE608_006114	Chrs	SMAE608_002823	Chrs	operon
PckR	SMAE608_006114	Chrs	SMAE608_003074	UnMapped	regulated
PckR	SMAE608_006114	Chrs	SMAE608_003075	UnMapped	regulated
PckR	SMAE608_006114	Chrs	SMAE608_003076	UnMapped	operon
PckR	SMAE608_006114	Chrs	SMAE608_003098	UnMapped	regulated
PckR	SMAE608_006114	Chrs	SMAE608_003099	UnMapped	operon
PckR	SMAE608_006114	Chrs	SMAE608_003100	UnMapped	operon
PckR	SMAE608_006114	Chrs	SMAE608_003171	UnMapped	regulated
PckR	SMAE608_006114	Chrs	SMAE608_003172	UnMapped	operon
PckR	SMAE608_006114	Chrs	SMAE608_003242	Chrs	regulated
PckR	SMAE608_006114	Chrs	SMAE608_003247	Chrs	regulated
PckR	SMAE608_006114	Chrs	SMAE608_003248	Chrs	operon
PckR	SMAE608_006114	Chrs	SMAE608_003249	Chrs	operon
PckR	SMAE608_006114	Chrs	SMAE608_003255	Chrs	regulated
PckR	SMAE608_006114	Chrs	SMAE608_003256	Chrs	regulated
PckR	SMAE608_006114	Chrs	SMAE608_003321	Chrs	regulated
PckR	SMAE608_006114	Chrs	SMAE608_003322	Chrs	regulated
PckR	SMAE608_006114	Chrs	SMAE608_004008	Chrs	regulated
PckR	SMAE608_006114	Chrs	SMAE608_004176	pSymA	regulated
PckR	SMAE608_006114	Chrs	SMAE608_004177	pSymA	regulated
PckR	SMAE608_006114	Chrs	SMAE608_004178	pSymA	operon
PckR	SMAE608_006114	Chrs	SMAE608_004407	Chrs	regulated
PckR	SMAE608_006114	Chrs	SMAE608_004408	Chrs	regulated
PckR	SMAE608_006114	Chrs	SMAE608_004409	Chrs	operon
PckR	SMAE608_006114	Chrs	SMAE608_004410	Chrs	operon
PckR	SMAE608_006114	Chrs	SMAE608_004411	Chrs	operon
PckR	SMAE608_006114	Chrs	SMAE608_004424	Chrs	regulated
PckR	SMAE608_006114	Chrs	SMAE608_004425	Chrs	operon
PckR	SMAE608_006114	Chrs	SMAE608_004426	Chrs	operon
PckR	SMAE608_006114	Chrs	SMAE608_004427	Chrs	operon
PckR	SMAE608_006114	Chrs	SMAE608_004530	Chrs	regulated
PckR	SMAE608_006114	Chrs	SMAE608_004531	Chrs	regulated
PckR	SMAE608_006114	Chrs	SMAE608_004543	Chrs	regulated
PckR	SMAE608_006114	Chrs	SMAE608_004544	Chrs	regulated
PckR	SMAE608_006114	Chrs	SMAE608_004761	Chrs	regulated
PckR	SMAE608_006114	Chrs	SMAE608_004762	Chrs	regulated
PckR	SMAE608_006114	Chrs	SMAE608_004823	Chrs	regulated
PckR	SMAE608_006114	Chrs	SMAE608_004824	Chrs	regulated
PckR	SMAE608_006114	Chrs	SMAE608_004825	Chrs	operon
PckR	SMAE608_006114	Chrs	SMAE608_005105	Chrs	regulated
PckR	SMAE608_006114	Chrs	SMAE608_005106	Chrs	regulated
PckR	SMAE608_006114	Chrs	SMAE608_005208	UnMapped	regulated
PckR	SMAE608_006114	Chrs	SMAE608_005273	Chrs	regulated
PckR	SMAE608_006114	Chrs	SMAE608_005274	Chrs	operon
PckR	SMAE608_006114	Chrs	SMAE608_005642	pSymB	regulated
PckR	SMAE608_006114	Chrs	SMAE608_005643	pSymB	regulated
PckR	SMAE608_006114	Chrs	SMAE608_006096	Chrs	regulated
PckR	SMAE608_006114	Chrs	SMAE608_006097	Chrs	regulated
PckR	SMAE608_006114	Chrs	SMAE608_006296	Chrs	regulated
PckR	SMAE608_006114	Chrs	SMAE608_006414	Chrs	regulated
PckR	SMAE608_006114	Chrs	SMAE608_006415	Chrs	regulated
PckR	SMAE608_006114	Chrs	SMAE608_006416	Chrs	operon
PckR	SMAE608_006114	Chrs	SMAE608_006417	Chrs	operon
PckR	SMAE608_006114	Chrs	SMAE608_006418	Chrs	operon
PckR	SMAE608_006114	Chrs	SMAE608_006419	Chrs	operon
PckR	SMAE608_006114	Chrs	SMAE608_007019	Chrs	regulated
RbtR	SMAE608_000330	pSymB	SMAE608_000329	pSymB	regulated
RbtR	SMAE608_000330	pSymB	SMAE608_002974	pSymB	regulated
RirA	SMAE608_003212	Chrs	SMAE608_000131	pSymB	regulated
RirA	SMAE608_003212	Chrs	SMAE608_000132	pSymB	regulated
RirA	SMAE608_003212	Chrs	SMAE608_000133	pSymB	operon
RirA	SMAE608_003212	Chrs	SMAE608_000134	pSymB	operon
RirA	SMAE608_003212	Chrs	SMAE608_000203	Chrs	regulated
RirA	SMAE608_003212	Chrs	SMAE608_000582	pSymB	regulated
RirA	SMAE608_003212	Chrs	SMAE608_000583	pSymB	regulated
RirA	SMAE608_003212	Chrs	SMAE608_000584	pSymB	operon
RirA	SMAE608_003212	Chrs	SMAE608_000585	pSymB	operon
RirA	SMAE608_003212	Chrs	SMAE608_000586	pSymB	operon
RirA	SMAE608_003212	Chrs	SMAE608_000587	pSymB	operon
RirA	SMAE608_003212	Chrs	SMAE608_000588	pSymB	operon
RirA	SMAE608_003212	Chrs	SMAE608_000589	pSymB	operon
RirA	SMAE608_003212	Chrs	SMAE608_000590	pSymB	operon
RirA	SMAE608_003212	Chrs	SMAE608_000591	pSymB	operon
RirA	SMAE608_003212	Chrs	SMAE608_000698	Chrs	regulated
RirA	SMAE608_003212	Chrs	SMAE608_000699	Chrs	regulated
RirA	SMAE608_003212	Chrs	SMAE608_000702	Chrs	regulated
RirA	SMAE608_003212	Chrs	SMAE608_000703	Chrs	regulated
RirA	SMAE608_003212	Chrs	SMAE608_000975	Chrs	regulated
RirA	SMAE608_003212	Chrs	SMAE608_001200	pSymB	regulated
RirA	SMAE608_003212	Chrs	SMAE608_001201	pSymB	regulated
RirA	SMAE608_003212	Chrs	SMAE608_001202	pSymB	operon
RirA	SMAE608_003212	Chrs	SMAE608_001203	pSymB	operon
RirA	SMAE608_003212	Chrs	SMAE608_001204	pSymB	operon
RirA	SMAE608_003212	Chrs	SMAE608_001220	pSymB	regulated
RirA	SMAE608_003212	Chrs	SMAE608_001221	pSymB	regulated
RirA	SMAE608_003212	Chrs	SMAE608_001679	pSymA	regulated
RirA	SMAE608_003212	Chrs	SMAE608_001874	Chrs	regulated
RirA	SMAE608_003212	Chrs	SMAE608_001875	Chrs	regulated
RirA	SMAE608_003212	Chrs	SMAE608_001970	pSymA	regulated
RirA	SMAE608_003212	Chrs	SMAE608_001971	pSymA	operon
RirA	SMAE608_003212	Chrs	SMAE608_002270	Chrs	regulated
RirA	SMAE608_003212	Chrs	SMAE608_002271	Chrs	regulated
RirA	SMAE608_003212	Chrs	SMAE608_003213	Chrs	regulated
RirA	SMAE608_003212	Chrs	SMAE608_004361	Chrs	regulated
RirA	SMAE608_003212	Chrs	SMAE608_004407	Chrs	regulated
RirA	SMAE608_003212	Chrs	SMAE608_004408	Chrs	regulated
RirA	SMAE608_003212	Chrs	SMAE608_004409	Chrs	operon
RirA	SMAE608_003212	Chrs	SMAE608_004410	Chrs	operon
RirA	SMAE608_003212	Chrs	SMAE608_004411	Chrs	operon
RirA	SMAE608_003212	Chrs	SMAE608_004583	Chrs	regulated
RirA	SMAE608_003212	Chrs	SMAE608_004584	Chrs	regulated
RirA	SMAE608_003212	Chrs	SMAE608_004588	Chrs	regulated
RirA	SMAE608_003212	Chrs	SMAE608_004589	Chrs	regulated
RirA	SMAE608_003212	Chrs	SMAE608_004590	Chrs	operon
RirA	SMAE608_003212	Chrs	SMAE608_004720	Chrs	regulated
RirA	SMAE608_003212	Chrs	SMAE608_004721	Chrs	operon
RirA	SMAE608_003212	Chrs	SMAE608_005147	Chrs	regulated
RirA	SMAE608_003212	Chrs	SMAE608_005148	Chrs	operon
RirA	SMAE608_003212	Chrs	SMAE608_005175	Chrs	regulated
RirA	SMAE608_003212	Chrs	SMAE608_005176	Chrs	regulated
RirA	SMAE608_003212	Chrs	SMAE608_005187	UnMapped	regulated
RirA	SMAE608_003212	Chrs	SMAE608_005188	UnMapped	regulated
RirA	SMAE608_003212	Chrs	SMAE608_005278	Chrs	regulated
RirA	SMAE608_003212	Chrs	SMAE608_005328	Chrs	regulated
RirA	SMAE608_003212	Chrs	SMAE608_005329	Chrs	regulated
RirA	SMAE608_003212	Chrs	SMAE608_005332	Chrs	regulated
RirA	SMAE608_003212	Chrs	SMAE608_005333	Chrs	regulated
RirA	SMAE608_003212	Chrs	SMAE608_005434	pSymB	regulated
RirA	SMAE608_003212	Chrs	SMAE608_005435	pSymB	regulated
RirA	SMAE608_003212	Chrs	SMAE608_006196	UnMapped	regulated
RirA	SMAE608_003212	Chrs	SMAE608_006197	UnMapped	regulated
RirA	SMAE608_003212	Chrs	SMAE608_006322	Chrs	regulated
RirA	SMAE608_003212	Chrs	SMAE608_006323	Chrs	operon
RirA	SMAE608_003212	Chrs	SMAE608_006324	Chrs	operon
RirA	SMAE608_003212	Chrs	SMAE608_006473	Chrs	regulated
RirA	SMAE608_003212	Chrs	SMAE608_006474	Chrs	regulated
RirA	SMAE608_003212	Chrs	SMAE608_006476	Chrs	regulated
RirA	SMAE608_003212	Chrs	SMAE608_006477	Chrs	operon
RirA	SMAE608_003212	Chrs	SMAE608_006478	Chrs	operon
RirA	SMAE608_003212	Chrs	SMAE608_006795	Chrs	regulated
RirA	SMAE608_003212	Chrs	SMAE608_006796	Chrs	regulated
RirA	SMAE608_003212	Chrs	SMAE608_007196	UnMapped	regulated
RirA	SMAE608_003212	Chrs	SMAE608_007197	UnMapped	regulated
RpoE9	SMAE608_005653	pSymB	SMAE608_002637	Chrs	regulated
RpoE9	SMAE608_005653	pSymB	SMAE608_002638	Chrs	operon
RpoE9	SMAE608_005653	pSymB	SMAE608_002639	Chrs	operon
RpoE9	SMAE608_005653	pSymB	SMAE608_002640	Chrs	operon
RpoE9	SMAE608_005653	pSymB	SMAE608_002641	Chrs	operon
RpoE9	SMAE608_005653	pSymB	SMAE608_002642	Chrs	operon
SM-b20537	SMAE608_005036	pSymB	SMAE608_002195	Chrs	regulated
SM-b20537	SMAE608_005036	pSymB	SMAE608_002196	Chrs	operon
SM-b20537	SMAE608_005036	pSymB	SMAE608_004725	Chrs	regulated
SM-b20537	SMAE608_005036	pSymB	SMAE608_004902	pSymA	regulated
SM-b20537	SMAE608_005036	pSymB	SMAE608_004903	pSymA	regulated
SM-b20537	SMAE608_005036	pSymB	SMAE608_004904	pSymA	operon
SM-b20537	SMAE608_005036	pSymB	SMAE608_004905	pSymA	operon
SM-b20537	SMAE608_005036	pSymB	SMAE608_004906	pSymA	operon
SM-b20537	SMAE608_005036	pSymB	SMAE608_004907	pSymA	operon
SM-b20537	SMAE608_005036	pSymB	SMAE608_005037	pSymB	regulated
SM-b20667	SMAE608_005428	pSymB	SMAE608_005429	pSymB	regulated
SM-b20667	SMAE608_005428	pSymB	SMAE608_005430	pSymB	operon
SM-b20667	SMAE608_005428	pSymB	SMAE608_005431	pSymB	operon
SM-b20717	SMAE608_005480	pSymB	SMAE608_000435	pSymB	regulated
SM-b20717	SMAE608_005480	pSymB	SMAE608_001262	pSymB	regulated
SM-b20717	SMAE608_005480	pSymB	SMAE608_001263	pSymB	operon
SM-b20717	SMAE608_005480	pSymB	SMAE608_001264	pSymB	operon
SM-b20717	SMAE608_005480	pSymB	SMAE608_001265	pSymB	operon
SM-b20717	SMAE608_005480	pSymB	SMAE608_001266	pSymB	operon
SM-b20717	SMAE608_005480	pSymB	SMAE608_001267	pSymB	operon
SM-b20717	SMAE608_005480	pSymB	SMAE608_001268	pSymB	operon
SM-b20717	SMAE608_005480	pSymB	SMAE608_001273	pSymB	regulated
SM-b20717	SMAE608_005480	pSymB	SMAE608_002189	Chrs	regulated
SM-b20717	SMAE608_005480	pSymB	SMAE608_004078	Chrs	regulated
SM-b20717	SMAE608_005480	pSymB	SMAE608_005481	pSymB	regulated
SM-b20717	SMAE608_005480	pSymB	SMAE608_005482	pSymB	operon
SM-b20717	SMAE608_005480	pSymB	SMAE608_005483	pSymB	operon
SM-b20717	SMAE608_005480	pSymB	SMAE608_005640	pSymB	regulated
SM-b20717	SMAE608_005636	pSymB	SMAE608_000435	pSymB	regulated
SM-b20717	SMAE608_005636	pSymB	SMAE608_001262	pSymB	regulated
SM-b20717	SMAE608_005636	pSymB	SMAE608_001263	pSymB	operon
SM-b20717	SMAE608_005636	pSymB	SMAE608_001264	pSymB	operon
SM-b20717	SMAE608_005636	pSymB	SMAE608_001265	pSymB	operon
SM-b20717	SMAE608_005636	pSymB	SMAE608_001266	pSymB	operon
SM-b20717	SMAE608_005636	pSymB	SMAE608_001267	pSymB	operon
SM-b20717	SMAE608_005636	pSymB	SMAE608_001268	pSymB	operon
SM-b20717	SMAE608_005636	pSymB	SMAE608_001273	pSymB	regulated
SM-b20717	SMAE608_005636	pSymB	SMAE608_002189	Chrs	regulated
SM-b20717	SMAE608_005636	pSymB	SMAE608_004078	Chrs	regulated
SM-b20717	SMAE608_005636	pSymB	SMAE608_005480	pSymB	regulated
SM-b20717	SMAE608_005636	pSymB	SMAE608_005481	pSymB	regulated
SM-b20717	SMAE608_005636	pSymB	SMAE608_005482	pSymB	operon
SM-b20717	SMAE608_005636	pSymB	SMAE608_005483	pSymB	operon
SM-b20717	SMAE608_005636	pSymB	SMAE608_005637	pSymB	operon
SM-b20717	SMAE608_005636	pSymB	SMAE608_005638	pSymB	operon
SM-b20717	SMAE608_005636	pSymB	SMAE608_005639	pSymB	operon
SM-b20717	SMAE608_005636	pSymB	SMAE608_005640	pSymB	regulated
SM-b21372	SMAE608_002692	pSymB	SMAE608_001242	pSymB	regulated
SM-b21372	SMAE608_002692	pSymB	SMAE608_001243	pSymB	regulated
SM-b21372	SMAE608_002692	pSymB	SMAE608_002687	pSymB	regulated
SM-b21372	SMAE608_002692	pSymB	SMAE608_002688	pSymB	operon
SM-b21372	SMAE608_002692	pSymB	SMAE608_002689	pSymB	operon
SM-b21598	SMAE608_001212	pSymB	SMAE608_001211	pSymB	regulated
SMc04401	SMAE608_002236	Chrs	SMAE608_002237	Chrs	regulated
STM3633	SMAE608_000497	pSymB	SMAE608_000498	pSymB	regulated
STM3633	SMAE608_000497	pSymB	SMAE608_000499	pSymB	operon
STM3633	SMAE608_000497	pSymB	SMAE608_000500	pSymB	operon
STM3633	SMAE608_000497	pSymB	SMAE608_002819	Chrs	regulated
STM3633	SMAE608_000497	pSymB	SMAE608_002820	Chrs	operon
STM3633	SMAE608_000497	pSymB	SMAE608_002821	Chrs	operon
STM3633	SMAE608_000497	pSymB	SMAE608_002822	Chrs	operon
STM3633	SMAE608_000497	pSymB	SMAE608_002823	Chrs	operon
STM3633	SMAE608_000497	pSymB	SMAE608_004407	Chrs	regulated
STM3633	SMAE608_000497	pSymB	SMAE608_004408	Chrs	regulated
STM3633	SMAE608_000497	pSymB	SMAE608_004409	Chrs	operon
STM3633	SMAE608_000497	pSymB	SMAE608_004410	Chrs	operon
STM3633	SMAE608_000497	pSymB	SMAE608_004411	Chrs	operon
STM3633	SMAE608_000497	pSymB	SMAE608_004761	Chrs	regulated
STM3633	SMAE608_000497	pSymB	SMAE608_004762	Chrs	regulated
STM3633	SMAE608_000497	pSymB	SMAE608_006096	Chrs	regulated
STM3633	SMAE608_000497	pSymB	SMAE608_006097	Chrs	regulated
ThuR	SMAE608_000470	pSymB	SMAE608_000242	Chrs	regulated
ThuR	SMAE608_000470	pSymB	SMAE608_000469	pSymB	regulated
ThuR	SMAE608_000470	pSymB	SMAE608_001320	Chrs	regulated
ThuR	SMAE608_000470	pSymB	SMAE608_001321	Chrs	operon
ThuR	SMAE608_000470	pSymB	SMAE608_001713	UnMapped	regulated
ThuR	SMAE608_000470	pSymB	SMAE608_001875	Chrs	regulated
ThuR	SMAE608_000470	pSymB	SMAE608_002013	pSymA	regulated
ThuR	SMAE608_000470	pSymB	SMAE608_002014	pSymA	operon
ThuR	SMAE608_000470	pSymB	SMAE608_002015	pSymA	operon
ThuR	SMAE608_000470	pSymB	SMAE608_002016	pSymA	operon
ThuR	SMAE608_000470	pSymB	SMAE608_002654	Chrs	regulated
ThuR	SMAE608_000470	pSymB	SMAE608_002655	Chrs	regulated
ThuR	SMAE608_000470	pSymB	SMAE608_003255	Chrs	regulated
ThuR	SMAE608_000470	pSymB	SMAE608_003256	Chrs	regulated
ThuR	SMAE608_000470	pSymB	SMAE608_004008	Chrs	regulated
ThuR	SMAE608_000470	pSymB	SMAE608_004530	Chrs	regulated
ThuR	SMAE608_000470	pSymB	SMAE608_004531	Chrs	regulated
ThuR	SMAE608_000470	pSymB	SMAE608_004761	Chrs	regulated
ThuR	SMAE608_000470	pSymB	SMAE608_004762	Chrs	regulated
ThuR	SMAE608_000470	pSymB	SMAE608_004823	Chrs	regulated
ThuR	SMAE608_000470	pSymB	SMAE608_004824	Chrs	regulated
ThuR	SMAE608_000470	pSymB	SMAE608_004825	Chrs	operon
ThuR	SMAE608_000470	pSymB	SMAE608_005105	Chrs	regulated
ThuR	SMAE608_000470	pSymB	SMAE608_005106	Chrs	regulated
ThuR	SMAE608_000470	pSymB	SMAE608_005208	UnMapped	regulated
ThuR	SMAE608_000470	pSymB	SMAE608_005642	pSymB	regulated
ThuR	SMAE608_000470	pSymB	SMAE608_005643	pSymB	regulated
XylR	SMAE608_001803	pSymB	SMAE608_000342	pSymB	regulated
XylR	SMAE608_001803	pSymB	SMAE608_001804	pSymB	regulated
XylR	SMAE608_001803	pSymB	SMAE608_001805	pSymB	operon
XylR	SMAE608_001803	pSymB	SMAE608_001806	pSymB	operon
XylR	SMAE608_001803	pSymB	SMAE608_001940	pSymA	regulated
XylR	SMAE608_001803	pSymB	SMAE608_001941	pSymA	operon
XylR	SMAE608_001803	pSymB	SMAE608_002163	Chrs	regulated
XylR	SMAE608_001803	pSymB	SMAE608_002164	Chrs	regulated
XylR	SMAE608_001803	pSymB	SMAE608_002165	Chrs	operon
XylR	SMAE608_001803	pSymB	SMAE608_002166	Chrs	operon
XylR	SMAE608_001803	pSymB	SMAE608_002167	Chrs	operon
XylR	SMAE608_001803	pSymB	SMAE608_002168	Chrs	operon
XylR	SMAE608_001803	pSymB	SMAE608_002743	pSymB	regulated
XylR	SMAE608_001803	pSymB	SMAE608_002744	pSymB	operon
XylR	SMAE608_001803	pSymB	SMAE608_002745	pSymB	regulated
XylR	SMAE608_001803	pSymB	SMAE608_002746	pSymB	regulated
XylR	SMAE608_001803	pSymB	SMAE608_002747	pSymB	operon
XylR	SMAE608_001803	pSymB	SMAE608_002748	pSymB	regulated
XylR	SMAE608_001803	pSymB	SMAE608_004983	pSymA	regulated
XylR	SMAE608_001803	pSymB	SMAE608_004984	pSymA	regulated
XylR	SMAE608_001803	pSymB	SMAE608_004985	pSymA	operon
XylR	SMAE608_001803	pSymB	SMAE608_004986	pSymA	operon
XylR	SMAE608_001803	pSymB	SMAE608_005552	pSymB	regulated
XylR	SMAE608_001803	pSymB	SMAE608_005553	pSymB	regulated
XylR	SMAE608_001803	pSymB	SMAE608_006365	Chrs	regulated
XylR	SMAE608_001803	pSymB	SMAE608_006366	Chrs	regulated
YE2053	SMAE608_005772	pSymB	SMAE608_000428	pSymB	regulated
YE2053	SMAE608_005772	pSymB	SMAE608_000429	pSymB	regulated
YE2053	SMAE608_005772	pSymB	SMAE608_002763	pSymB	regulated
YE2053	SMAE608_005772	pSymB	SMAE608_002764	pSymB	operon
YE2053	SMAE608_005772	pSymB	SMAE608_002765	pSymB	operon
YE2053	SMAE608_005772	pSymB	SMAE608_002766	pSymB	operon
YE2053	SMAE608_005772	pSymB	SMAE608_002767	pSymB	operon
YE2053	SMAE608_005772	pSymB	SMAE608_003138	UnMapped	regulated
YE2053	SMAE608_005772	pSymB	SMAE608_004415	Chrs	regulated
YE2053	SMAE608_005772	pSymB	SMAE608_004416	Chrs	regulated
YE2053	SMAE608_005772	pSymB	SMAE608_004417	Chrs	operon
YE2053	SMAE608_005772	pSymB	SMAE608_004418	Chrs	operon
YE2053	SMAE608_005772	pSymB	SMAE608_004419	Chrs	operon
YE2053	SMAE608_005772	pSymB	SMAE608_005466	pSymB	regulated
YE2053	SMAE608_005772	pSymB	SMAE608_005467	pSymB	operon
YE2053	SMAE608_005772	pSymB	SMAE608_005767	pSymB	regulated
YE2053	SMAE608_005772	pSymB	SMAE608_005768	pSymB	regulated
YE2053	SMAE608_005772	pSymB	SMAE608_005769	pSymB	operon
YE2053	SMAE608_005772	pSymB	SMAE608_005770	pSymB	operon
YE2053	SMAE608_005772	pSymB	SMAE608_005771	pSymB	operon
YE2053	SMAE608_005772	pSymB	SMAE608_005773	pSymB	regulated
YE2053	SMAE608_005772	pSymB	SMAE608_005774	pSymB	operon
YE2053	SMAE608_005772	pSymB	SMAE608_005775	pSymB	operon
YE2053	SMAE608_005772	pSymB	SMAE608_005776	pSymB	operon
YE2053	SMAE608_005772	pSymB	SMAE608_005777	pSymB	operon
YE2053	SMAE608_005772	pSymB	SMAE608_005778	pSymB	operon
YE2053	SMAE608_000428	pSymB	SMAE608_000429	pSymB	regulated
YE2053	SMAE608_000428	pSymB	SMAE608_002763	pSymB	regulated
YE2053	SMAE608_000428	pSymB	SMAE608_002764	pSymB	operon
YE2053	SMAE608_000428	pSymB	SMAE608_002765	pSymB	operon
YE2053	SMAE608_000428	pSymB	SMAE608_002766	pSymB	operon
YE2053	SMAE608_000428	pSymB	SMAE608_002767	pSymB	operon
YE2053	SMAE608_000428	pSymB	SMAE608_003138	UnMapped	regulated
YE2053	SMAE608_000428	pSymB	SMAE608_004415	Chrs	regulated
YE2053	SMAE608_000428	pSymB	SMAE608_004416	Chrs	regulated
YE2053	SMAE608_000428	pSymB	SMAE608_004417	Chrs	operon
YE2053	SMAE608_000428	pSymB	SMAE608_004418	Chrs	operon
YE2053	SMAE608_000428	pSymB	SMAE608_004419	Chrs	operon
YE2053	SMAE608_000428	pSymB	SMAE608_005466	pSymB	regulated
YE2053	SMAE608_000428	pSymB	SMAE608_005467	pSymB	operon
YE2053	SMAE608_000428	pSymB	SMAE608_005767	pSymB	regulated
YE2053	SMAE608_000428	pSymB	SMAE608_005768	pSymB	regulated
YE2053	SMAE608_000428	pSymB	SMAE608_005769	pSymB	operon
YE2053	SMAE608_000428	pSymB	SMAE608_005770	pSymB	operon
YE2053	SMAE608_000428	pSymB	SMAE608_005771	pSymB	operon
YE2053	SMAE608_000428	pSymB	SMAE608_005772	pSymB	regulated
YE2053	SMAE608_000428	pSymB	SMAE608_005773	pSymB	regulated
YE2053	SMAE608_000428	pSymB	SMAE608_005774	pSymB	operon
YE2053	SMAE608_000428	pSymB	SMAE608_005775	pSymB	operon
YE2053	SMAE608_000428	pSymB	SMAE608_005776	pSymB	operon
YE2053	SMAE608_000428	pSymB	SMAE608_005777	pSymB	operon
YE2053	SMAE608_000428	pSymB	SMAE608_005778	pSymB	operon
