# Supplementary material for: Evolution of Intra-specific Regulatory Networks in a Multipartite Bacterial Genome
Source: PLoS Comput Biol. 2015 Sep 4;11(9):e1004478. doi: 10.1371/journal.pcbi.1004478 (PMC4560400; doi:10.1371/journal.pcbi.1004478)
Supplement: S1 Material — (ZIP) [file pcbi.1004478.s001.zip › AK58.tsv]

#Regulator	locus_tag	replicon	locus_tag	replicon	type
AglR	SinAK58DRAFT_5236	Chrs	SinAK58DRAFT_1321	pSymB	regulated
AglR	SinAK58DRAFT_5236	Chrs	SinAK58DRAFT_1322	pSymB	regulated
AglR	SinAK58DRAFT_5236	Chrs	SinAK58DRAFT_2165	UnMapped	regulated
AglR	SinAK58DRAFT_5236	Chrs	SinAK58DRAFT_2166	UnMapped	operon
AglR	SinAK58DRAFT_5236	Chrs	SinAK58DRAFT_4704	Chrs	regulated
AglR	SinAK58DRAFT_5236	Chrs	SinAK58DRAFT_4705	Chrs	operon
AglR	SinAK58DRAFT_5236	Chrs	SinAK58DRAFT_4706	Chrs	operon
AglR	SinAK58DRAFT_5236	Chrs	SinAK58DRAFT_5235	Chrs	regulated
AglR	SinAK58DRAFT_5236	Chrs	SinAK58DRAFT_6300	Chrs	regulated
AglR	SinAK58DRAFT_5236	Chrs	SinAK58DRAFT_6301	Chrs	operon
AglR	SinAK58DRAFT_5236	Chrs	SinAK58DRAFT_6302	Chrs	operon
AglR	SinAK58DRAFT_5236	Chrs	SinAK58DRAFT_6303	Chrs	operon
AglR	SinAK58DRAFT_5236	Chrs	SinAK58DRAFT_6823	pSymA	regulated
AglR	SinAK58DRAFT_5236	Chrs	SinAK58DRAFT_6824	pSymA	regulated
BetI	SinAK58DRAFT_4089	Chrs	SinAK58DRAFT_0015	pSymB	regulated
BetI	SinAK58DRAFT_4089	Chrs	SinAK58DRAFT_4090	Chrs	regulated
ChpR	SinAK58DRAFT_0785	pSymB	SinAK58DRAFT_0786	pSymB	regulated
ChpR	SinAK58DRAFT_0785	pSymB	SinAK58DRAFT_0787	pSymB	operon
ChvI	SinAK58DRAFT_1894	UnMapped	SinAK58DRAFT_5655	Chrs	regulated
ChvI	SinAK58DRAFT_1894	UnMapped	SinAK58DRAFT_5656	Chrs	operon
DctD	SinAK58DRAFT_0673	pSymB	SinAK58DRAFT_0675	pSymB	regulated
DctD	SinAK58DRAFT_0673	pSymB	SinAK58DRAFT_2342	UnMapped	regulated
ExpG	SinAK58DRAFT_1290	pSymB	SinAK58DRAFT_1291	pSymB	regulated
ExpG	SinAK58DRAFT_1290	pSymB	SinAK58DRAFT_1292	pSymB	operon
ExpG	SinAK58DRAFT_1290	pSymB	SinAK58DRAFT_1293	pSymB	operon
ExpG	SinAK58DRAFT_1290	pSymB	SinAK58DRAFT_3220	UnMapped	regulated
ExpG	SinAK58DRAFT_1290	pSymB	SinAK58DRAFT_3221	UnMapped	regulated
ExpG	SinAK58DRAFT_1290	pSymB	SinAK58DRAFT_3222	UnMapped	operon
ExpG	SinAK58DRAFT_1290	pSymB	SinAK58DRAFT_3223	UnMapped	operon
FixK1	SinAK58DRAFT_2989	UnMapped	SinAK58DRAFT_2806	UnMapped	regulated
FixK1	SinAK58DRAFT_2989	UnMapped	SinAK58DRAFT_2977	UnMapped	regulated
FixK1	SinAK58DRAFT_2989	UnMapped	SinAK58DRAFT_2987	UnMapped	regulated
FixK1	SinAK58DRAFT_2989	UnMapped	SinAK58DRAFT_2990	UnMapped	regulated
FixK1	SinAK58DRAFT_2989	UnMapped	SinAK58DRAFT_3879	Chrs	regulated
FixK1	SinAK58DRAFT_2989	UnMapped	SinAK58DRAFT_3880	Chrs	regulated
FixK1	SinAK58DRAFT_2989	UnMapped	SinAK58DRAFT_4038	Chrs	regulated
FixK1	SinAK58DRAFT_2989	UnMapped	SinAK58DRAFT_4039	Chrs	regulated
FixK1	SinAK58DRAFT_2989	UnMapped	SinAK58DRAFT_4040	Chrs	operon
FixK1	SinAK58DRAFT_2989	UnMapped	SinAK58DRAFT_4041	Chrs	operon
FixK1	SinAK58DRAFT_2989	UnMapped	SinAK58DRAFT_4042	Chrs	operon
FixK1	SinAK58DRAFT_2989	UnMapped	SinAK58DRAFT_4043	Chrs	operon
FixK1	SinAK58DRAFT_2989	UnMapped	SinAK58DRAFT_4044	Chrs	operon
FixK1	SinAK58DRAFT_2989	UnMapped	SinAK58DRAFT_6570	UnMapped	regulated
FixK1	SinAK58DRAFT_2989	UnMapped	SinAK58DRAFT_6644	UnMapped	regulated
FixK1	SinAK58DRAFT_2989	UnMapped	SinAK58DRAFT_6934	pSymA	regulated
FixK1	SinAK58DRAFT_2989	UnMapped	SinAK58DRAFT_7011	pSymA	regulated
FixK1	SinAK58DRAFT_2804	UnMapped	SinAK58DRAFT_2806	UnMapped	regulated
FixK1	SinAK58DRAFT_2804	UnMapped	SinAK58DRAFT_2977	UnMapped	regulated
FixK1	SinAK58DRAFT_2804	UnMapped	SinAK58DRAFT_2987	UnMapped	regulated
FixK1	SinAK58DRAFT_2804	UnMapped	SinAK58DRAFT_2990	UnMapped	regulated
FixK1	SinAK58DRAFT_2804	UnMapped	SinAK58DRAFT_3879	Chrs	regulated
FixK1	SinAK58DRAFT_2804	UnMapped	SinAK58DRAFT_3880	Chrs	regulated
FixK1	SinAK58DRAFT_2804	UnMapped	SinAK58DRAFT_4038	Chrs	regulated
FixK1	SinAK58DRAFT_2804	UnMapped	SinAK58DRAFT_4039	Chrs	regulated
FixK1	SinAK58DRAFT_2804	UnMapped	SinAK58DRAFT_4040	Chrs	operon
FixK1	SinAK58DRAFT_2804	UnMapped	SinAK58DRAFT_4041	Chrs	operon
FixK1	SinAK58DRAFT_2804	UnMapped	SinAK58DRAFT_4042	Chrs	operon
FixK1	SinAK58DRAFT_2804	UnMapped	SinAK58DRAFT_4043	Chrs	operon
FixK1	SinAK58DRAFT_2804	UnMapped	SinAK58DRAFT_4044	Chrs	operon
FixK1	SinAK58DRAFT_2804	UnMapped	SinAK58DRAFT_6570	UnMapped	regulated
FixK1	SinAK58DRAFT_2804	UnMapped	SinAK58DRAFT_6644	UnMapped	regulated
FixK1	SinAK58DRAFT_2804	UnMapped	SinAK58DRAFT_6934	pSymA	regulated
FixK1	SinAK58DRAFT_2804	UnMapped	SinAK58DRAFT_7011	pSymA	regulated
Fur	SinAK58DRAFT_6434	Chrs	SinAK58DRAFT_6435	Chrs	regulated
Fur	SinAK58DRAFT_6434	Chrs	SinAK58DRAFT_6436	Chrs	operon
Fur	SinAK58DRAFT_6434	Chrs	SinAK58DRAFT_6437	Chrs	operon
Fur	SinAK58DRAFT_6434	Chrs	SinAK58DRAFT_6438	Chrs	operon
GlnBK	SinAK58DRAFT_4831	Chrs	SinAK58DRAFT_1160	pSymB	regulated
GlnBK	SinAK58DRAFT_4831	Chrs	SinAK58DRAFT_2069	UnMapped	regulated
GlnBK	SinAK58DRAFT_4831	Chrs	SinAK58DRAFT_2070	UnMapped	regulated
GlnBK	SinAK58DRAFT_4831	Chrs	SinAK58DRAFT_2071	UnMapped	operon
GlnBK	SinAK58DRAFT_4831	Chrs	SinAK58DRAFT_2072	UnMapped	operon
GlnBK	SinAK58DRAFT_4831	Chrs	SinAK58DRAFT_4115	Chrs	regulated
GlnBK	SinAK58DRAFT_4831	Chrs	SinAK58DRAFT_4116	Chrs	operon
GlnBK	SinAK58DRAFT_4831	Chrs	SinAK58DRAFT_4325	Chrs	regulated
GlnBK	SinAK58DRAFT_4831	Chrs	SinAK58DRAFT_5589	Chrs	regulated
GlnBK	SinAK58DRAFT_4831	Chrs	SinAK58DRAFT_5590	Chrs	operon
GlnBK	SinAK58DRAFT_4831	Chrs	SinAK58DRAFT_5591	Chrs	operon
GlnBK	SinAK58DRAFT_4831	Chrs	SinAK58DRAFT_5754	Chrs	regulated
GlnBK	SinAK58DRAFT_4831	Chrs	SinAK58DRAFT_5756	Chrs	regulated
GlnBK	SinAK58DRAFT_4831	Chrs	SinAK58DRAFT_5758	Chrs	regulated
GlnBK	SinAK58DRAFT_4831	Chrs	SinAK58DRAFT_5759	Chrs	operon
GlnBK	SinAK58DRAFT_4831	Chrs	SinAK58DRAFT_5760	Chrs	operon
GlnBK	SinAK58DRAFT_4831	Chrs	SinAK58DRAFT_5761	Chrs	operon
GlnBK	SinAK58DRAFT_1695	UnMapped	SinAK58DRAFT_1160	pSymB	regulated
GlnBK	SinAK58DRAFT_1695	UnMapped	SinAK58DRAFT_2069	UnMapped	regulated
GlnBK	SinAK58DRAFT_1695	UnMapped	SinAK58DRAFT_2070	UnMapped	regulated
GlnBK	SinAK58DRAFT_1695	UnMapped	SinAK58DRAFT_2071	UnMapped	operon
GlnBK	SinAK58DRAFT_1695	UnMapped	SinAK58DRAFT_2072	UnMapped	operon
GlnBK	SinAK58DRAFT_1695	UnMapped	SinAK58DRAFT_4115	Chrs	regulated
GlnBK	SinAK58DRAFT_1695	UnMapped	SinAK58DRAFT_4116	Chrs	operon
GlnBK	SinAK58DRAFT_1695	UnMapped	SinAK58DRAFT_4325	Chrs	regulated
GlnBK	SinAK58DRAFT_1695	UnMapped	SinAK58DRAFT_5589	Chrs	regulated
GlnBK	SinAK58DRAFT_1695	UnMapped	SinAK58DRAFT_5590	Chrs	operon
GlnBK	SinAK58DRAFT_1695	UnMapped	SinAK58DRAFT_5591	Chrs	operon
GlnBK	SinAK58DRAFT_1695	UnMapped	SinAK58DRAFT_5754	Chrs	regulated
GlnBK	SinAK58DRAFT_1695	UnMapped	SinAK58DRAFT_5756	Chrs	regulated
GlnBK	SinAK58DRAFT_1695	UnMapped	SinAK58DRAFT_5758	Chrs	regulated
GlnBK	SinAK58DRAFT_1695	UnMapped	SinAK58DRAFT_5759	Chrs	operon
GlnBK	SinAK58DRAFT_1695	UnMapped	SinAK58DRAFT_5760	Chrs	operon
GlnBK	SinAK58DRAFT_1695	UnMapped	SinAK58DRAFT_5761	Chrs	operon
HpdR	SinAK58DRAFT_6349	Chrs	SinAK58DRAFT_6350	Chrs	regulated
IolR	SinAK58DRAFT_2223	UnMapped	SinAK58DRAFT_0017	pSymB	regulated
IolR	SinAK58DRAFT_2223	UnMapped	SinAK58DRAFT_0018	pSymB	regulated
IolR	SinAK58DRAFT_2223	UnMapped	SinAK58DRAFT_0019	pSymB	operon
IolR	SinAK58DRAFT_2223	UnMapped	SinAK58DRAFT_0020	pSymB	operon
IolR	SinAK58DRAFT_2223	UnMapped	SinAK58DRAFT_0021	pSymB	operon
IolR	SinAK58DRAFT_2223	UnMapped	SinAK58DRAFT_0022	pSymB	operon
IolR	SinAK58DRAFT_2223	UnMapped	SinAK58DRAFT_0775	pSymB	regulated
IolR	SinAK58DRAFT_2223	UnMapped	SinAK58DRAFT_1075	pSymB	regulated
IolR	SinAK58DRAFT_2223	UnMapped	SinAK58DRAFT_1076	pSymB	regulated
IolR	SinAK58DRAFT_2223	UnMapped	SinAK58DRAFT_1077	pSymB	operon
IolR	SinAK58DRAFT_2223	UnMapped	SinAK58DRAFT_1955	UnMapped	regulated
IolR	SinAK58DRAFT_2223	UnMapped	SinAK58DRAFT_1956	UnMapped	operon
IolR	SinAK58DRAFT_2223	UnMapped	SinAK58DRAFT_1957	UnMapped	operon
IolR	SinAK58DRAFT_2223	UnMapped	SinAK58DRAFT_2222	UnMapped	regulated
IolR	SinAK58DRAFT_2223	UnMapped	SinAK58DRAFT_2225	UnMapped	regulated
IolR	SinAK58DRAFT_2223	UnMapped	SinAK58DRAFT_2226	UnMapped	regulated
IolR	SinAK58DRAFT_2223	UnMapped	SinAK58DRAFT_2477	UnMapped	regulated
IolR	SinAK58DRAFT_2223	UnMapped	SinAK58DRAFT_2478	UnMapped	regulated
IolR	SinAK58DRAFT_2223	UnMapped	SinAK58DRAFT_3055	UnMapped	regulated
IolR	SinAK58DRAFT_2223	UnMapped	SinAK58DRAFT_3056	UnMapped	operon
IolR	SinAK58DRAFT_2223	UnMapped	SinAK58DRAFT_3057	UnMapped	operon
IolR	SinAK58DRAFT_2223	UnMapped	SinAK58DRAFT_3058	UnMapped	operon
IolR	SinAK58DRAFT_2223	UnMapped	SinAK58DRAFT_3711	Chrs	regulated
IolR	SinAK58DRAFT_2223	UnMapped	SinAK58DRAFT_3712	Chrs	operon
IolR	SinAK58DRAFT_2223	UnMapped	SinAK58DRAFT_4564	Chrs	regulated
IolR	SinAK58DRAFT_2223	UnMapped	SinAK58DRAFT_4565	Chrs	regulated
IolR	SinAK58DRAFT_2223	UnMapped	SinAK58DRAFT_5707	Chrs	regulated
IolR	SinAK58DRAFT_2223	UnMapped	SinAK58DRAFT_5708	Chrs	operon
IolR	SinAK58DRAFT_2223	UnMapped	SinAK58DRAFT_6562	UnMapped	regulated
IolR	SinAK58DRAFT_2223	UnMapped	SinAK58DRAFT_6563	UnMapped	operon
IolR	SinAK58DRAFT_2223	UnMapped	SinAK58DRAFT_6564	UnMapped	operon
LsrAB1	SinAK58DRAFT_4744	Chrs	SinAK58DRAFT_2597	UnMapped	regulated
LsrAB1	SinAK58DRAFT_4744	Chrs	SinAK58DRAFT_2598	UnMapped	regulated
LsrAB1	SinAK58DRAFT_4744	Chrs	SinAK58DRAFT_2599	UnMapped	operon
LsrAB1	SinAK58DRAFT_4744	Chrs	SinAK58DRAFT_2600	UnMapped	operon
LsrAB1	SinAK58DRAFT_4744	Chrs	SinAK58DRAFT_2601	UnMapped	operon
LsrAB1	SinAK58DRAFT_4744	Chrs	SinAK58DRAFT_2602	UnMapped	operon
LsrAB1	SinAK58DRAFT_4744	Chrs	SinAK58DRAFT_2852	UnMapped	operon
LsrAB1	SinAK58DRAFT_4744	Chrs	SinAK58DRAFT_2853	UnMapped	operon
LsrAB1	SinAK58DRAFT_4096	Chrs	SinAK58DRAFT_2597	UnMapped	regulated
LsrAB1	SinAK58DRAFT_4096	Chrs	SinAK58DRAFT_2598	UnMapped	regulated
LsrAB1	SinAK58DRAFT_4096	Chrs	SinAK58DRAFT_2599	UnMapped	operon
LsrAB1	SinAK58DRAFT_4096	Chrs	SinAK58DRAFT_2600	UnMapped	operon
LsrAB1	SinAK58DRAFT_4096	Chrs	SinAK58DRAFT_2601	UnMapped	operon
LsrAB1	SinAK58DRAFT_4096	Chrs	SinAK58DRAFT_2602	UnMapped	operon
LsrAB1	SinAK58DRAFT_4096	Chrs	SinAK58DRAFT_2852	UnMapped	operon
LsrAB1	SinAK58DRAFT_4096	Chrs	SinAK58DRAFT_2853	UnMapped	operon
MucR	SinAK58DRAFT_4138	Chrs	SinAK58DRAFT_1288	pSymB	regulated
MucR	SinAK58DRAFT_4138	Chrs	SinAK58DRAFT_3744	Chrs	regulated
NesR	SinAK58DRAFT_6219	Chrs	SinAK58DRAFT_1889	UnMapped	regulated
NesR	SinAK58DRAFT_6219	Chrs	SinAK58DRAFT_2280	UnMapped	regulated
NesR	SinAK58DRAFT_6219	Chrs	SinAK58DRAFT_2281	UnMapped	operon
NesR	SinAK58DRAFT_6219	Chrs	SinAK58DRAFT_5278	Chrs	regulated
NesR	SinAK58DRAFT_6219	Chrs	SinAK58DRAFT_5521	Chrs	regulated
NesR	SinAK58DRAFT_6219	Chrs	SinAK58DRAFT_6389	Chrs	regulated
NesR	SinAK58DRAFT_6219	Chrs	SinAK58DRAFT_6390	Chrs	operon
NifA	SinAK58DRAFT_2833	UnMapped	SinAK58DRAFT_2837	UnMapped	regulated
NifA	SinAK58DRAFT_2833	UnMapped	SinAK58DRAFT_2847	UnMapped	regulated
NifA	SinAK58DRAFT_2833	UnMapped	SinAK58DRAFT_2848	UnMapped	regulated
NifA	SinAK58DRAFT_2833	UnMapped	SinAK58DRAFT_2849	UnMapped	operon
NifA	SinAK58DRAFT_2833	UnMapped	SinAK58DRAFT_2850	UnMapped	operon
NifA	SinAK58DRAFT_2833	UnMapped	SinAK58DRAFT_2851	UnMapped	operon
NifA	SinAK58DRAFT_2833	UnMapped	SinAK58DRAFT_2852	UnMapped	operon
NifA	SinAK58DRAFT_2833	UnMapped	SinAK58DRAFT_2853	UnMapped	operon
NodD1	SinAK58DRAFT_2880	UnMapped	SinAK58DRAFT_2812	UnMapped	regulated
NodD1	SinAK58DRAFT_2880	UnMapped	SinAK58DRAFT_2865	UnMapped	regulated
NodD1	SinAK58DRAFT_2880	UnMapped	SinAK58DRAFT_2879	UnMapped	regulated
NodD1	SinAK58DRAFT_2880	UnMapped	SinAK58DRAFT_2887	UnMapped	regulated
NodD2	SinAK58DRAFT_7020	pSymA	SinAK58DRAFT_2812	UnMapped	regulated
NodD2	SinAK58DRAFT_7020	pSymA	SinAK58DRAFT_2865	UnMapped	regulated
NodD2	SinAK58DRAFT_7020	pSymA	SinAK58DRAFT_2879	UnMapped	regulated
NodD2	SinAK58DRAFT_7020	pSymA	SinAK58DRAFT_2887	UnMapped	regulated
NodD3	SinAK58DRAFT_2859	UnMapped	SinAK58DRAFT_2812	UnMapped	regulated
NodD3	SinAK58DRAFT_2859	UnMapped	SinAK58DRAFT_2863	UnMapped	regulated
NodD3	SinAK58DRAFT_2859	UnMapped	SinAK58DRAFT_2865	UnMapped	regulated
NodD3	SinAK58DRAFT_2859	UnMapped	SinAK58DRAFT_2879	UnMapped	regulated
NodD3	SinAK58DRAFT_2859	UnMapped	SinAK58DRAFT_2887	UnMapped	regulated
NtrR	SinAK58DRAFT_5748	Chrs	SinAK58DRAFT_1590	UnMapped	regulated
NtrR	SinAK58DRAFT_5748	Chrs	SinAK58DRAFT_5747	Chrs	regulated
OxyR	SinAK58DRAFT_3894	Chrs	SinAK58DRAFT_3895	Chrs	regulated
PcaQ	SinAK58DRAFT_0707	pSymB	SinAK58DRAFT_0443	pSymB	regulated
PcaQ	SinAK58DRAFT_0707	pSymB	SinAK58DRAFT_0444	pSymB	regulated
PcaQ	SinAK58DRAFT_0707	pSymB	SinAK58DRAFT_0681	pSymB	regulated
PcaQ	SinAK58DRAFT_0707	pSymB	SinAK58DRAFT_0682	pSymB	operon
PcaQ	SinAK58DRAFT_0707	pSymB	SinAK58DRAFT_0683	pSymB	operon
PcaQ	SinAK58DRAFT_0707	pSymB	SinAK58DRAFT_0708	pSymB	regulated
PcaQ	SinAK58DRAFT_0707	pSymB	SinAK58DRAFT_0709	pSymB	operon
PcaQ	SinAK58DRAFT_0707	pSymB	SinAK58DRAFT_0710	pSymB	operon
PcaQ	SinAK58DRAFT_0707	pSymB	SinAK58DRAFT_0711	pSymB	operon
PcaQ	SinAK58DRAFT_0707	pSymB	SinAK58DRAFT_0712	pSymB	operon
PcaQ	SinAK58DRAFT_0707	pSymB	SinAK58DRAFT_0719	pSymB	regulated
PcaQ	SinAK58DRAFT_0707	pSymB	SinAK58DRAFT_0720	pSymB	operon
PcaQ	SinAK58DRAFT_0707	pSymB	SinAK58DRAFT_0721	pSymB	operon
PcaQ	SinAK58DRAFT_0707	pSymB	SinAK58DRAFT_0722	pSymB	operon
PcaQ	SinAK58DRAFT_0707	pSymB	SinAK58DRAFT_0723	pSymB	operon
PcaQ	SinAK58DRAFT_0707	pSymB	SinAK58DRAFT_1226	pSymB	regulated
PcaQ	SinAK58DRAFT_0707	pSymB	SinAK58DRAFT_1973	UnMapped	regulated
PcaQ	SinAK58DRAFT_0707	pSymB	SinAK58DRAFT_1974	UnMapped	regulated
PcaQ	SinAK58DRAFT_0707	pSymB	SinAK58DRAFT_2020	UnMapped	regulated
PcaQ	SinAK58DRAFT_0707	pSymB	SinAK58DRAFT_2021	UnMapped	operon
PcaQ	SinAK58DRAFT_0707	pSymB	SinAK58DRAFT_2345	UnMapped	regulated
PcaQ	SinAK58DRAFT_0707	pSymB	SinAK58DRAFT_2347	UnMapped	regulated
PcaQ	SinAK58DRAFT_0707	pSymB	SinAK58DRAFT_2541	UnMapped	regulated
PcaQ	SinAK58DRAFT_0707	pSymB	SinAK58DRAFT_2548	UnMapped	regulated
PcaQ	SinAK58DRAFT_0707	pSymB	SinAK58DRAFT_2552	UnMapped	regulated
PcaQ	SinAK58DRAFT_0707	pSymB	SinAK58DRAFT_2812	UnMapped	regulated
PcaQ	SinAK58DRAFT_0707	pSymB	SinAK58DRAFT_2865	UnMapped	regulated
PcaQ	SinAK58DRAFT_0707	pSymB	SinAK58DRAFT_2879	UnMapped	regulated
PcaQ	SinAK58DRAFT_0707	pSymB	SinAK58DRAFT_2880	UnMapped	regulated
PcaQ	SinAK58DRAFT_0707	pSymB	SinAK58DRAFT_2887	UnMapped	regulated
PcaQ	SinAK58DRAFT_0707	pSymB	SinAK58DRAFT_3214	UnMapped	regulated
PcaQ	SinAK58DRAFT_0707	pSymB	SinAK58DRAFT_4645	Chrs	regulated
PcaQ	SinAK58DRAFT_0707	pSymB	SinAK58DRAFT_5430	Chrs	regulated
PcaQ	SinAK58DRAFT_0707	pSymB	SinAK58DRAFT_5431	Chrs	regulated
PcaQ	SinAK58DRAFT_0707	pSymB	SinAK58DRAFT_6020	Chrs	regulated
PcaQ	SinAK58DRAFT_0707	pSymB	SinAK58DRAFT_6681	UnMapped	regulated
PcaQ	SinAK58DRAFT_0707	pSymB	SinAK58DRAFT_6682	UnMapped	regulated
PckR	SinAK58DRAFT_6273	Chrs	SinAK58DRAFT_0273	pSymB	regulated
PckR	SinAK58DRAFT_6273	Chrs	SinAK58DRAFT_0309	pSymB	regulated
PckR	SinAK58DRAFT_6273	Chrs	SinAK58DRAFT_0310	pSymB	regulated
PckR	SinAK58DRAFT_6273	Chrs	SinAK58DRAFT_0412	pSymB	regulated
PckR	SinAK58DRAFT_6273	Chrs	SinAK58DRAFT_0567	pSymB	regulated
PckR	SinAK58DRAFT_6273	Chrs	SinAK58DRAFT_0568	pSymB	operon
PckR	SinAK58DRAFT_6273	Chrs	SinAK58DRAFT_0603	pSymB	regulated
PckR	SinAK58DRAFT_6273	Chrs	SinAK58DRAFT_0604	pSymB	operon
PckR	SinAK58DRAFT_6273	Chrs	SinAK58DRAFT_0605	pSymB	operon
PckR	SinAK58DRAFT_6273	Chrs	SinAK58DRAFT_0606	pSymB	regulated
PckR	SinAK58DRAFT_6273	Chrs	SinAK58DRAFT_0607	pSymB	operon
PckR	SinAK58DRAFT_6273	Chrs	SinAK58DRAFT_0608	pSymB	operon
PckR	SinAK58DRAFT_6273	Chrs	SinAK58DRAFT_0609	pSymB	operon
PckR	SinAK58DRAFT_6273	Chrs	SinAK58DRAFT_0610	pSymB	operon
PckR	SinAK58DRAFT_6273	Chrs	SinAK58DRAFT_0611	pSymB	operon
PckR	SinAK58DRAFT_6273	Chrs	SinAK58DRAFT_0612	pSymB	operon
PckR	SinAK58DRAFT_6273	Chrs	SinAK58DRAFT_0767	pSymB	regulated
PckR	SinAK58DRAFT_6273	Chrs	SinAK58DRAFT_0768	pSymB	regulated
PckR	SinAK58DRAFT_6273	Chrs	SinAK58DRAFT_0813	pSymB	regulated
PckR	SinAK58DRAFT_6273	Chrs	SinAK58DRAFT_1089	pSymB	regulated
PckR	SinAK58DRAFT_6273	Chrs	SinAK58DRAFT_1271	pSymB	regulated
PckR	SinAK58DRAFT_6273	Chrs	SinAK58DRAFT_1272	pSymB	regulated
PckR	SinAK58DRAFT_6273	Chrs	SinAK58DRAFT_1408	pSymB	regulated
PckR	SinAK58DRAFT_6273	Chrs	SinAK58DRAFT_1767	UnMapped	regulated
PckR	SinAK58DRAFT_6273	Chrs	SinAK58DRAFT_1894	UnMapped	regulated
PckR	SinAK58DRAFT_6273	Chrs	SinAK58DRAFT_1895	UnMapped	regulated
PckR	SinAK58DRAFT_6273	Chrs	SinAK58DRAFT_1896	UnMapped	operon
PckR	SinAK58DRAFT_6273	Chrs	SinAK58DRAFT_1897	UnMapped	operon
PckR	SinAK58DRAFT_6273	Chrs	SinAK58DRAFT_2015	UnMapped	regulated
PckR	SinAK58DRAFT_6273	Chrs	SinAK58DRAFT_2016	UnMapped	operon
PckR	SinAK58DRAFT_6273	Chrs	SinAK58DRAFT_2017	UnMapped	operon
PckR	SinAK58DRAFT_6273	Chrs	SinAK58DRAFT_2018	UnMapped	operon
PckR	SinAK58DRAFT_6273	Chrs	SinAK58DRAFT_2019	UnMapped	operon
PckR	SinAK58DRAFT_6273	Chrs	SinAK58DRAFT_2206	UnMapped	regulated
PckR	SinAK58DRAFT_6273	Chrs	SinAK58DRAFT_2674	UnMapped	regulated
PckR	SinAK58DRAFT_6273	Chrs	SinAK58DRAFT_2675	UnMapped	operon
PckR	SinAK58DRAFT_6273	Chrs	SinAK58DRAFT_2676	UnMapped	operon
PckR	SinAK58DRAFT_6273	Chrs	SinAK58DRAFT_2727	UnMapped	regulated
PckR	SinAK58DRAFT_6273	Chrs	SinAK58DRAFT_2729	UnMapped	regulated
PckR	SinAK58DRAFT_6273	Chrs	SinAK58DRAFT_3744	Chrs	regulated
PckR	SinAK58DRAFT_6273	Chrs	SinAK58DRAFT_3761	Chrs	regulated
PckR	SinAK58DRAFT_6273	Chrs	SinAK58DRAFT_3762	Chrs	regulated
PckR	SinAK58DRAFT_6273	Chrs	SinAK58DRAFT_3763	Chrs	operon
PckR	SinAK58DRAFT_6273	Chrs	SinAK58DRAFT_3764	Chrs	operon
PckR	SinAK58DRAFT_6273	Chrs	SinAK58DRAFT_3765	Chrs	operon
PckR	SinAK58DRAFT_6273	Chrs	SinAK58DRAFT_3766	Chrs	operon
PckR	SinAK58DRAFT_6273	Chrs	SinAK58DRAFT_3775	Chrs	regulated
PckR	SinAK58DRAFT_6273	Chrs	SinAK58DRAFT_3889	Chrs	regulated
PckR	SinAK58DRAFT_6273	Chrs	SinAK58DRAFT_3890	Chrs	regulated
PckR	SinAK58DRAFT_6273	Chrs	SinAK58DRAFT_4176	Chrs	regulated
PckR	SinAK58DRAFT_6273	Chrs	SinAK58DRAFT_4177	Chrs	regulated
PckR	SinAK58DRAFT_6273	Chrs	SinAK58DRAFT_4189	Chrs	regulated
PckR	SinAK58DRAFT_6273	Chrs	SinAK58DRAFT_4190	Chrs	regulated
PckR	SinAK58DRAFT_6273	Chrs	SinAK58DRAFT_4206	Chrs	regulated
PckR	SinAK58DRAFT_6273	Chrs	SinAK58DRAFT_4237	Chrs	regulated
PckR	SinAK58DRAFT_6273	Chrs	SinAK58DRAFT_4396	Chrs	regulated
PckR	SinAK58DRAFT_6273	Chrs	SinAK58DRAFT_4397	Chrs	regulated
PckR	SinAK58DRAFT_6273	Chrs	SinAK58DRAFT_4683	Chrs	regulated
PckR	SinAK58DRAFT_6273	Chrs	SinAK58DRAFT_4684	Chrs	operon
PckR	SinAK58DRAFT_6273	Chrs	SinAK58DRAFT_4709	Chrs	regulated
PckR	SinAK58DRAFT_6273	Chrs	SinAK58DRAFT_4815	Chrs	regulated
PckR	SinAK58DRAFT_6273	Chrs	SinAK58DRAFT_5024	Chrs	regulated
PckR	SinAK58DRAFT_6273	Chrs	SinAK58DRAFT_5025	Chrs	regulated
PckR	SinAK58DRAFT_6273	Chrs	SinAK58DRAFT_5238	Chrs	regulated
PckR	SinAK58DRAFT_6273	Chrs	SinAK58DRAFT_5239	Chrs	regulated
PckR	SinAK58DRAFT_6273	Chrs	SinAK58DRAFT_5457	Chrs	regulated
PckR	SinAK58DRAFT_6273	Chrs	SinAK58DRAFT_5458	Chrs	regulated
PckR	SinAK58DRAFT_6273	Chrs	SinAK58DRAFT_5523	Chrs	regulated
PckR	SinAK58DRAFT_6273	Chrs	SinAK58DRAFT_5524	Chrs	regulated
PckR	SinAK58DRAFT_6273	Chrs	SinAK58DRAFT_5525	Chrs	operon
PckR	SinAK58DRAFT_6273	Chrs	SinAK58DRAFT_5526	Chrs	operon
PckR	SinAK58DRAFT_6273	Chrs	SinAK58DRAFT_5655	Chrs	regulated
PckR	SinAK58DRAFT_6273	Chrs	SinAK58DRAFT_5656	Chrs	operon
PckR	SinAK58DRAFT_6273	Chrs	SinAK58DRAFT_5818	Chrs	regulated
PckR	SinAK58DRAFT_6273	Chrs	SinAK58DRAFT_5819	Chrs	regulated
PckR	SinAK58DRAFT_6273	Chrs	SinAK58DRAFT_6170	Chrs	regulated
PckR	SinAK58DRAFT_6273	Chrs	SinAK58DRAFT_6180	Chrs	regulated
PckR	SinAK58DRAFT_6273	Chrs	SinAK58DRAFT_6193	Chrs	regulated
PckR	SinAK58DRAFT_6273	Chrs	SinAK58DRAFT_6194	Chrs	regulated
PckR	SinAK58DRAFT_6273	Chrs	SinAK58DRAFT_6195	Chrs	operon
PckR	SinAK58DRAFT_6273	Chrs	SinAK58DRAFT_6196	Chrs	operon
PckR	SinAK58DRAFT_6273	Chrs	SinAK58DRAFT_6291	Chrs	regulated
PckR	SinAK58DRAFT_6273	Chrs	SinAK58DRAFT_6292	Chrs	regulated
PckR	SinAK58DRAFT_6273	Chrs	SinAK58DRAFT_6293	Chrs	operon
PckR	SinAK58DRAFT_6273	Chrs	SinAK58DRAFT_6294	Chrs	operon
PckR	SinAK58DRAFT_6273	Chrs	SinAK58DRAFT_6358	Chrs	regulated
PckR	SinAK58DRAFT_6273	Chrs	SinAK58DRAFT_6359	Chrs	regulated
PckR	SinAK58DRAFT_6273	Chrs	SinAK58DRAFT_6466	Chrs	regulated
PckR	SinAK58DRAFT_6273	Chrs	SinAK58DRAFT_6482	Chrs	regulated
PckR	SinAK58DRAFT_6273	Chrs	SinAK58DRAFT_6483	Chrs	regulated
PckR	SinAK58DRAFT_6273	Chrs	SinAK58DRAFT_6853	pSymA	regulated
PckR	SinAK58DRAFT_6273	Chrs	SinAK58DRAFT_6854	pSymA	operon
PckR	SinAK58DRAFT_6273	Chrs	SinAK58DRAFT_6855	pSymA	operon
PckR	SinAK58DRAFT_6273	Chrs	SinAK58DRAFT_6856	pSymA	operon
RbtR	SinAK58DRAFT_0161	pSymB	SinAK58DRAFT_0160	pSymB	regulated
RbtR	SinAK58DRAFT_0161	pSymB	SinAK58DRAFT_1209	pSymB	regulated
RbtR	SinAK58DRAFT_0161	pSymB	SinAK58DRAFT_1210	pSymB	operon
RctR	SinAK58DRAFT_6545	UnMapped	SinAK58DRAFT_2911	UnMapped	regulated
RctR	SinAK58DRAFT_6545	UnMapped	SinAK58DRAFT_2912	UnMapped	regulated
RirA	SinAK58DRAFT_3808	Chrs	SinAK58DRAFT_0207	pSymB	regulated
RirA	SinAK58DRAFT_3808	Chrs	SinAK58DRAFT_0423	pSymB	regulated
RirA	SinAK58DRAFT_3808	Chrs	SinAK58DRAFT_0424	pSymB	regulated
RirA	SinAK58DRAFT_3808	Chrs	SinAK58DRAFT_0425	pSymB	operon
RirA	SinAK58DRAFT_3808	Chrs	SinAK58DRAFT_0426	pSymB	operon
RirA	SinAK58DRAFT_3808	Chrs	SinAK58DRAFT_0427	pSymB	operon
RirA	SinAK58DRAFT_3808	Chrs	SinAK58DRAFT_0428	pSymB	operon
RirA	SinAK58DRAFT_3808	Chrs	SinAK58DRAFT_0429	pSymB	operon
RirA	SinAK58DRAFT_3808	Chrs	SinAK58DRAFT_0430	pSymB	operon
RirA	SinAK58DRAFT_3808	Chrs	SinAK58DRAFT_0431	pSymB	operon
RirA	SinAK58DRAFT_3808	Chrs	SinAK58DRAFT_0432	pSymB	operon
RirA	SinAK58DRAFT_3808	Chrs	SinAK58DRAFT_0813	pSymB	regulated
RirA	SinAK58DRAFT_3808	Chrs	SinAK58DRAFT_0814	pSymB	regulated
RirA	SinAK58DRAFT_3808	Chrs	SinAK58DRAFT_0815	pSymB	operon
RirA	SinAK58DRAFT_3808	Chrs	SinAK58DRAFT_0816	pSymB	operon
RirA	SinAK58DRAFT_3808	Chrs	SinAK58DRAFT_0933	pSymB	regulated
RirA	SinAK58DRAFT_3808	Chrs	SinAK58DRAFT_0934	pSymB	regulated
RirA	SinAK58DRAFT_3808	Chrs	SinAK58DRAFT_0935	pSymB	operon
RirA	SinAK58DRAFT_3808	Chrs	SinAK58DRAFT_0936	pSymB	operon
RirA	SinAK58DRAFT_3808	Chrs	SinAK58DRAFT_1140	pSymB	regulated
RirA	SinAK58DRAFT_3808	Chrs	SinAK58DRAFT_1141	pSymB	regulated
RirA	SinAK58DRAFT_3808	Chrs	SinAK58DRAFT_1142	pSymB	operon
RirA	SinAK58DRAFT_3808	Chrs	SinAK58DRAFT_1143	pSymB	operon
RirA	SinAK58DRAFT_3808	Chrs	SinAK58DRAFT_1144	pSymB	operon
RirA	SinAK58DRAFT_3808	Chrs	SinAK58DRAFT_1145	pSymB	operon
RirA	SinAK58DRAFT_3808	Chrs	SinAK58DRAFT_1160	pSymB	regulated
RirA	SinAK58DRAFT_3808	Chrs	SinAK58DRAFT_1517	pSymB	regulated
RirA	SinAK58DRAFT_3808	Chrs	SinAK58DRAFT_1518	pSymB	operon
RirA	SinAK58DRAFT_3808	Chrs	SinAK58DRAFT_1851	UnMapped	regulated
RirA	SinAK58DRAFT_3808	Chrs	SinAK58DRAFT_1852	UnMapped	regulated
RirA	SinAK58DRAFT_3808	Chrs	SinAK58DRAFT_2358	UnMapped	regulated
RirA	SinAK58DRAFT_3808	Chrs	SinAK58DRAFT_2506	UnMapped	regulated
RirA	SinAK58DRAFT_3808	Chrs	SinAK58DRAFT_2882	UnMapped	regulated
RirA	SinAK58DRAFT_3808	Chrs	SinAK58DRAFT_3399	UnMapped	regulated
RirA	SinAK58DRAFT_3808	Chrs	SinAK58DRAFT_3400	UnMapped	regulated
RirA	SinAK58DRAFT_3808	Chrs	SinAK58DRAFT_3401	UnMapped	operon
RirA	SinAK58DRAFT_3808	Chrs	SinAK58DRAFT_3807	Chrs	regulated
RirA	SinAK58DRAFT_3808	Chrs	SinAK58DRAFT_4073	Chrs	regulated
RirA	SinAK58DRAFT_3808	Chrs	SinAK58DRAFT_4075	Chrs	regulated
RirA	SinAK58DRAFT_3808	Chrs	SinAK58DRAFT_4115	Chrs	regulated
RirA	SinAK58DRAFT_3808	Chrs	SinAK58DRAFT_4116	Chrs	operon
RirA	SinAK58DRAFT_3808	Chrs	SinAK58DRAFT_4307	Chrs	regulated
RirA	SinAK58DRAFT_3808	Chrs	SinAK58DRAFT_4683	Chrs	regulated
RirA	SinAK58DRAFT_3808	Chrs	SinAK58DRAFT_4684	Chrs	operon
RirA	SinAK58DRAFT_3808	Chrs	SinAK58DRAFT_4960	Chrs	regulated
RirA	SinAK58DRAFT_3808	Chrs	SinAK58DRAFT_4961	Chrs	regulated
RirA	SinAK58DRAFT_3808	Chrs	SinAK58DRAFT_5281	Chrs	regulated
RirA	SinAK58DRAFT_3808	Chrs	SinAK58DRAFT_5282	Chrs	operon
RirA	SinAK58DRAFT_3808	Chrs	SinAK58DRAFT_5310	Chrs	regulated
RirA	SinAK58DRAFT_3808	Chrs	SinAK58DRAFT_5311	Chrs	regulated
RirA	SinAK58DRAFT_3808	Chrs	SinAK58DRAFT_5312	Chrs	operon
RirA	SinAK58DRAFT_3808	Chrs	SinAK58DRAFT_5342	Chrs	regulated
RirA	SinAK58DRAFT_3808	Chrs	SinAK58DRAFT_5343	Chrs	regulated
RirA	SinAK58DRAFT_3808	Chrs	SinAK58DRAFT_5344	Chrs	operon
RirA	SinAK58DRAFT_3808	Chrs	SinAK58DRAFT_5543	Chrs	regulated
RirA	SinAK58DRAFT_3808	Chrs	SinAK58DRAFT_5544	Chrs	regulated
RirA	SinAK58DRAFT_3808	Chrs	SinAK58DRAFT_5589	Chrs	regulated
RirA	SinAK58DRAFT_3808	Chrs	SinAK58DRAFT_5590	Chrs	operon
RirA	SinAK58DRAFT_3808	Chrs	SinAK58DRAFT_5591	Chrs	operon
RirA	SinAK58DRAFT_3808	Chrs	SinAK58DRAFT_5660	Chrs	regulated
RirA	SinAK58DRAFT_3808	Chrs	SinAK58DRAFT_5712	Chrs	regulated
RirA	SinAK58DRAFT_3808	Chrs	SinAK58DRAFT_5713	Chrs	regulated
RirA	SinAK58DRAFT_3808	Chrs	SinAK58DRAFT_5717	Chrs	regulated
RirA	SinAK58DRAFT_3808	Chrs	SinAK58DRAFT_5718	Chrs	regulated
RirA	SinAK58DRAFT_3808	Chrs	SinAK58DRAFT_5754	Chrs	regulated
RirA	SinAK58DRAFT_3808	Chrs	SinAK58DRAFT_5756	Chrs	regulated
RirA	SinAK58DRAFT_3808	Chrs	SinAK58DRAFT_5758	Chrs	regulated
RirA	SinAK58DRAFT_3808	Chrs	SinAK58DRAFT_5759	Chrs	operon
RirA	SinAK58DRAFT_3808	Chrs	SinAK58DRAFT_5760	Chrs	operon
RirA	SinAK58DRAFT_3808	Chrs	SinAK58DRAFT_5761	Chrs	operon
RirA	SinAK58DRAFT_3808	Chrs	SinAK58DRAFT_5911	Chrs	regulated
RirA	SinAK58DRAFT_3808	Chrs	SinAK58DRAFT_6111	Chrs	regulated
RirA	SinAK58DRAFT_3808	Chrs	SinAK58DRAFT_6482	Chrs	regulated
RirA	SinAK58DRAFT_3808	Chrs	SinAK58DRAFT_6483	Chrs	regulated
RirA	SinAK58DRAFT_3808	Chrs	SinAK58DRAFT_6636	UnMapped	regulated
RirA	SinAK58DRAFT_3808	Chrs	SinAK58DRAFT_6637	UnMapped	regulated
RpoE9	SinAK58DRAFT_0593	pSymB	SinAK58DRAFT_0594	pSymB	regulated
RpoE9	SinAK58DRAFT_0593	pSymB	SinAK58DRAFT_0595	pSymB	operon
RpoE9	SinAK58DRAFT_0593	pSymB	SinAK58DRAFT_6376	Chrs	regulated
SM-b20537	SinAK58DRAFT_0116	pSymB	SinAK58DRAFT_0115	pSymB	regulated
SM-b20537	SinAK58DRAFT_0116	pSymB	SinAK58DRAFT_0117	pSymB	operon
SM-b20537	SinAK58DRAFT_0116	pSymB	SinAK58DRAFT_0118	pSymB	operon
SM-b20537	SinAK58DRAFT_0116	pSymB	SinAK58DRAFT_0119	pSymB	operon
SM-b20537	SinAK58DRAFT_0116	pSymB	SinAK58DRAFT_0120	pSymB	operon
SM-b20537	SinAK58DRAFT_0116	pSymB	SinAK58DRAFT_1774	UnMapped	regulated
SM-b20537	SinAK58DRAFT_0116	pSymB	SinAK58DRAFT_1775	UnMapped	operon
SM-b20537	SinAK58DRAFT_0116	pSymB	SinAK58DRAFT_3126	UnMapped	regulated
SM-b20537	SinAK58DRAFT_0116	pSymB	SinAK58DRAFT_3127	UnMapped	regulated
SM-b20537	SinAK58DRAFT_0116	pSymB	SinAK58DRAFT_6621	UnMapped	regulated
SM-b20537	SinAK58DRAFT_0116	pSymB	SinAK58DRAFT_6622	UnMapped	operon
SM-b20667	SinAK58DRAFT_0820	pSymB	SinAK58DRAFT_0819	pSymB	regulated
SM-b20667	SinAK58DRAFT_0820	pSymB	SinAK58DRAFT_0821	pSymB	operon
SM-b20717	SinAK58DRAFT_0610	pSymB	SinAK58DRAFT_0273	pSymB	regulated
SM-b20717	SinAK58DRAFT_0610	pSymB	SinAK58DRAFT_0606	pSymB	regulated
SM-b20717	SinAK58DRAFT_0610	pSymB	SinAK58DRAFT_0607	pSymB	operon
SM-b20717	SinAK58DRAFT_0610	pSymB	SinAK58DRAFT_0608	pSymB	operon
SM-b20717	SinAK58DRAFT_0610	pSymB	SinAK58DRAFT_0609	pSymB	operon
SM-b20717	SinAK58DRAFT_0610	pSymB	SinAK58DRAFT_0611	pSymB	operon
SM-b20717	SinAK58DRAFT_0610	pSymB	SinAK58DRAFT_0612	pSymB	operon
SM-b20717	SinAK58DRAFT_0610	pSymB	SinAK58DRAFT_0767	pSymB	regulated
SM-b20717	SinAK58DRAFT_0610	pSymB	SinAK58DRAFT_0768	pSymB	regulated
SM-b20717	SinAK58DRAFT_0610	pSymB	SinAK58DRAFT_1089	pSymB	regulated
SM-b20717	SinAK58DRAFT_0610	pSymB	SinAK58DRAFT_1271	pSymB	regulated
SM-b20717	SinAK58DRAFT_0610	pSymB	SinAK58DRAFT_1272	pSymB	regulated
SM-b20717	SinAK58DRAFT_0610	pSymB	SinAK58DRAFT_1767	UnMapped	regulated
SM-b20717	SinAK58DRAFT_0610	pSymB	SinAK58DRAFT_2727	UnMapped	regulated
SM-b20717	SinAK58DRAFT_0610	pSymB	SinAK58DRAFT_2729	UnMapped	regulated
SM-b20717	SinAK58DRAFT_0610	pSymB	SinAK58DRAFT_4683	Chrs	regulated
SM-b20717	SinAK58DRAFT_0610	pSymB	SinAK58DRAFT_4684	Chrs	operon
SM-b20717	SinAK58DRAFT_0768	pSymB	SinAK58DRAFT_0273	pSymB	regulated
SM-b20717	SinAK58DRAFT_0768	pSymB	SinAK58DRAFT_0606	pSymB	regulated
SM-b20717	SinAK58DRAFT_0768	pSymB	SinAK58DRAFT_0607	pSymB	operon
SM-b20717	SinAK58DRAFT_0768	pSymB	SinAK58DRAFT_0608	pSymB	operon
SM-b20717	SinAK58DRAFT_0768	pSymB	SinAK58DRAFT_0609	pSymB	operon
SM-b20717	SinAK58DRAFT_0768	pSymB	SinAK58DRAFT_0610	pSymB	operon
SM-b20717	SinAK58DRAFT_0768	pSymB	SinAK58DRAFT_0611	pSymB	operon
SM-b20717	SinAK58DRAFT_0768	pSymB	SinAK58DRAFT_0612	pSymB	operon
SM-b20717	SinAK58DRAFT_0768	pSymB	SinAK58DRAFT_0767	pSymB	regulated
SM-b20717	SinAK58DRAFT_0768	pSymB	SinAK58DRAFT_1089	pSymB	regulated
SM-b20717	SinAK58DRAFT_0768	pSymB	SinAK58DRAFT_1271	pSymB	regulated
SM-b20717	SinAK58DRAFT_0768	pSymB	SinAK58DRAFT_1272	pSymB	regulated
SM-b20717	SinAK58DRAFT_0768	pSymB	SinAK58DRAFT_1767	UnMapped	regulated
SM-b20717	SinAK58DRAFT_0768	pSymB	SinAK58DRAFT_2727	UnMapped	regulated
SM-b20717	SinAK58DRAFT_0768	pSymB	SinAK58DRAFT_2729	UnMapped	regulated
SM-b20717	SinAK58DRAFT_0768	pSymB	SinAK58DRAFT_4683	Chrs	regulated
SM-b20717	SinAK58DRAFT_0768	pSymB	SinAK58DRAFT_4684	Chrs	operon
SM-b21372	SinAK58DRAFT_1237	pSymB	SinAK58DRAFT_1119	pSymB	regulated
SM-b21372	SinAK58DRAFT_1237	pSymB	SinAK58DRAFT_1120	pSymB	regulated
SM-b21372	SinAK58DRAFT_1237	pSymB	SinAK58DRAFT_1121	pSymB	operon
SM-b21372	SinAK58DRAFT_1237	pSymB	SinAK58DRAFT_1122	pSymB	operon
SM-b21372	SinAK58DRAFT_1237	pSymB	SinAK58DRAFT_1123	pSymB	operon
SM-b21372	SinAK58DRAFT_1237	pSymB	SinAK58DRAFT_1231	pSymB	regulated
SM-b21372	SinAK58DRAFT_1237	pSymB	SinAK58DRAFT_1232	pSymB	operon
SM-b21372	SinAK58DRAFT_1237	pSymB	SinAK58DRAFT_1233	pSymB	operon
SM-b21372	SinAK58DRAFT_1237	pSymB	SinAK58DRAFT_1234	pSymB	operon
SM-b21372	SinAK58DRAFT_1237	pSymB	SinAK58DRAFT_1235	pSymB	operon
SM-b21372	SinAK58DRAFT_1237	pSymB	SinAK58DRAFT_1236	pSymB	operon
SM-b21598	SinAK58DRAFT_1149	pSymB	SinAK58DRAFT_1150	pSymB	regulated
SM-b21598	SinAK58DRAFT_1149	pSymB	SinAK58DRAFT_1151	pSymB	operon
SM-b21598	SinAK58DRAFT_1149	pSymB	SinAK58DRAFT_1152	pSymB	operon
SM-b21598	SinAK58DRAFT_1149	pSymB	SinAK58DRAFT_1153	pSymB	operon
SM-b21598	SinAK58DRAFT_1149	pSymB	SinAK58DRAFT_1154	pSymB	operon
SM-b21598	SinAK58DRAFT_1149	pSymB	SinAK58DRAFT_1155	pSymB	operon
SMc04401	SinAK58DRAFT_1816	UnMapped	SinAK58DRAFT_1817	UnMapped	regulated
SMc04401	SinAK58DRAFT_1816	UnMapped	SinAK58DRAFT_2412	UnMapped	regulated
STM3633	SinAK58DRAFT_0337	pSymB	SinAK58DRAFT_0338	pSymB	regulated
STM3633	SinAK58DRAFT_0337	pSymB	SinAK58DRAFT_1894	UnMapped	regulated
STM3633	SinAK58DRAFT_0337	pSymB	SinAK58DRAFT_1895	UnMapped	regulated
STM3633	SinAK58DRAFT_0337	pSymB	SinAK58DRAFT_1896	UnMapped	operon
STM3633	SinAK58DRAFT_0337	pSymB	SinAK58DRAFT_1897	UnMapped	operon
STM3633	SinAK58DRAFT_0337	pSymB	SinAK58DRAFT_2015	UnMapped	regulated
STM3633	SinAK58DRAFT_0337	pSymB	SinAK58DRAFT_2016	UnMapped	operon
STM3633	SinAK58DRAFT_0337	pSymB	SinAK58DRAFT_2017	UnMapped	operon
STM3633	SinAK58DRAFT_0337	pSymB	SinAK58DRAFT_2018	UnMapped	operon
STM3633	SinAK58DRAFT_0337	pSymB	SinAK58DRAFT_2019	UnMapped	operon
STM3633	SinAK58DRAFT_0337	pSymB	SinAK58DRAFT_5238	Chrs	regulated
STM3633	SinAK58DRAFT_0337	pSymB	SinAK58DRAFT_5239	Chrs	regulated
STM3633	SinAK58DRAFT_0337	pSymB	SinAK58DRAFT_5523	Chrs	regulated
STM3633	SinAK58DRAFT_0337	pSymB	SinAK58DRAFT_5524	Chrs	regulated
STM3633	SinAK58DRAFT_0337	pSymB	SinAK58DRAFT_5525	Chrs	operon
STM3633	SinAK58DRAFT_0337	pSymB	SinAK58DRAFT_5526	Chrs	operon
STM3633	SinAK58DRAFT_0337	pSymB	SinAK58DRAFT_5655	Chrs	regulated
STM3633	SinAK58DRAFT_0337	pSymB	SinAK58DRAFT_5656	Chrs	operon
STM3633	SinAK58DRAFT_0337	pSymB	SinAK58DRAFT_6291	Chrs	regulated
STM3633	SinAK58DRAFT_0337	pSymB	SinAK58DRAFT_6292	Chrs	regulated
STM3633	SinAK58DRAFT_0337	pSymB	SinAK58DRAFT_6293	Chrs	operon
STM3633	SinAK58DRAFT_0337	pSymB	SinAK58DRAFT_6294	Chrs	operon
STM3633	SinAK58DRAFT_0337	pSymB	SinAK58DRAFT_6482	Chrs	regulated
STM3633	SinAK58DRAFT_0337	pSymB	SinAK58DRAFT_6483	Chrs	regulated
ThuR	SinAK58DRAFT_0310	pSymB	SinAK58DRAFT_0273	pSymB	regulated
ThuR	SinAK58DRAFT_0310	pSymB	SinAK58DRAFT_0309	pSymB	regulated
ThuR	SinAK58DRAFT_0310	pSymB	SinAK58DRAFT_0567	pSymB	regulated
ThuR	SinAK58DRAFT_0310	pSymB	SinAK58DRAFT_0568	pSymB	operon
ThuR	SinAK58DRAFT_0310	pSymB	SinAK58DRAFT_0603	pSymB	regulated
ThuR	SinAK58DRAFT_0310	pSymB	SinAK58DRAFT_0604	pSymB	operon
ThuR	SinAK58DRAFT_0310	pSymB	SinAK58DRAFT_0605	pSymB	operon
ThuR	SinAK58DRAFT_0310	pSymB	SinAK58DRAFT_0606	pSymB	regulated
ThuR	SinAK58DRAFT_0310	pSymB	SinAK58DRAFT_0607	pSymB	operon
ThuR	SinAK58DRAFT_0310	pSymB	SinAK58DRAFT_0608	pSymB	operon
ThuR	SinAK58DRAFT_0310	pSymB	SinAK58DRAFT_0609	pSymB	operon
ThuR	SinAK58DRAFT_0310	pSymB	SinAK58DRAFT_0610	pSymB	operon
ThuR	SinAK58DRAFT_0310	pSymB	SinAK58DRAFT_0611	pSymB	operon
ThuR	SinAK58DRAFT_0310	pSymB	SinAK58DRAFT_0612	pSymB	operon
ThuR	SinAK58DRAFT_0310	pSymB	SinAK58DRAFT_0767	pSymB	regulated
ThuR	SinAK58DRAFT_0310	pSymB	SinAK58DRAFT_0768	pSymB	regulated
ThuR	SinAK58DRAFT_0310	pSymB	SinAK58DRAFT_1089	pSymB	regulated
ThuR	SinAK58DRAFT_0310	pSymB	SinAK58DRAFT_1271	pSymB	regulated
ThuR	SinAK58DRAFT_0310	pSymB	SinAK58DRAFT_1272	pSymB	regulated
ThuR	SinAK58DRAFT_0310	pSymB	SinAK58DRAFT_1767	UnMapped	regulated
ThuR	SinAK58DRAFT_0310	pSymB	SinAK58DRAFT_2206	UnMapped	regulated
ThuR	SinAK58DRAFT_0310	pSymB	SinAK58DRAFT_2727	UnMapped	regulated
ThuR	SinAK58DRAFT_0310	pSymB	SinAK58DRAFT_2729	UnMapped	regulated
ThuR	SinAK58DRAFT_0310	pSymB	SinAK58DRAFT_3744	Chrs	regulated
ThuR	SinAK58DRAFT_0310	pSymB	SinAK58DRAFT_3761	Chrs	regulated
ThuR	SinAK58DRAFT_0310	pSymB	SinAK58DRAFT_3762	Chrs	regulated
ThuR	SinAK58DRAFT_0310	pSymB	SinAK58DRAFT_3763	Chrs	operon
ThuR	SinAK58DRAFT_0310	pSymB	SinAK58DRAFT_3764	Chrs	operon
ThuR	SinAK58DRAFT_0310	pSymB	SinAK58DRAFT_3765	Chrs	operon
ThuR	SinAK58DRAFT_0310	pSymB	SinAK58DRAFT_3766	Chrs	operon
ThuR	SinAK58DRAFT_0310	pSymB	SinAK58DRAFT_3889	Chrs	regulated
ThuR	SinAK58DRAFT_0310	pSymB	SinAK58DRAFT_3890	Chrs	regulated
ThuR	SinAK58DRAFT_0310	pSymB	SinAK58DRAFT_4176	Chrs	regulated
ThuR	SinAK58DRAFT_0310	pSymB	SinAK58DRAFT_4177	Chrs	regulated
ThuR	SinAK58DRAFT_0310	pSymB	SinAK58DRAFT_4683	Chrs	regulated
ThuR	SinAK58DRAFT_0310	pSymB	SinAK58DRAFT_4684	Chrs	operon
ThuR	SinAK58DRAFT_0310	pSymB	SinAK58DRAFT_4815	Chrs	regulated
ThuR	SinAK58DRAFT_0310	pSymB	SinAK58DRAFT_5024	Chrs	regulated
ThuR	SinAK58DRAFT_0310	pSymB	SinAK58DRAFT_5025	Chrs	regulated
ThuR	SinAK58DRAFT_0310	pSymB	SinAK58DRAFT_5238	Chrs	regulated
ThuR	SinAK58DRAFT_0310	pSymB	SinAK58DRAFT_5239	Chrs	regulated
ThuR	SinAK58DRAFT_0310	pSymB	SinAK58DRAFT_5457	Chrs	regulated
ThuR	SinAK58DRAFT_0310	pSymB	SinAK58DRAFT_5458	Chrs	regulated
ThuR	SinAK58DRAFT_0310	pSymB	SinAK58DRAFT_5523	Chrs	regulated
ThuR	SinAK58DRAFT_0310	pSymB	SinAK58DRAFT_5524	Chrs	regulated
ThuR	SinAK58DRAFT_0310	pSymB	SinAK58DRAFT_5525	Chrs	operon
ThuR	SinAK58DRAFT_0310	pSymB	SinAK58DRAFT_5526	Chrs	operon
ThuR	SinAK58DRAFT_0310	pSymB	SinAK58DRAFT_6180	Chrs	regulated
ThuR	SinAK58DRAFT_0310	pSymB	SinAK58DRAFT_6358	Chrs	regulated
ThuR	SinAK58DRAFT_0310	pSymB	SinAK58DRAFT_6359	Chrs	regulated
ThuR	SinAK58DRAFT_0310	pSymB	SinAK58DRAFT_6853	pSymA	regulated
ThuR	SinAK58DRAFT_0310	pSymB	SinAK58DRAFT_6854	pSymA	operon
ThuR	SinAK58DRAFT_0310	pSymB	SinAK58DRAFT_6855	pSymA	operon
ThuR	SinAK58DRAFT_0310	pSymB	SinAK58DRAFT_6856	pSymA	operon
XylR	SinAK58DRAFT_0992	pSymB	SinAK58DRAFT_0174	pSymB	regulated
XylR	SinAK58DRAFT_0992	pSymB	SinAK58DRAFT_0696	pSymB	regulated
XylR	SinAK58DRAFT_0992	pSymB	SinAK58DRAFT_0697	pSymB	regulated
XylR	SinAK58DRAFT_0992	pSymB	SinAK58DRAFT_0991	pSymB	regulated
XylR	SinAK58DRAFT_0992	pSymB	SinAK58DRAFT_1290	pSymB	regulated
XylR	SinAK58DRAFT_0992	pSymB	SinAK58DRAFT_1291	pSymB	regulated
XylR	SinAK58DRAFT_0992	pSymB	SinAK58DRAFT_1292	pSymB	operon
XylR	SinAK58DRAFT_0992	pSymB	SinAK58DRAFT_1293	pSymB	operon
XylR	SinAK58DRAFT_0992	pSymB	SinAK58DRAFT_1441	pSymB	regulated
XylR	SinAK58DRAFT_0992	pSymB	SinAK58DRAFT_1442	pSymB	regulated
XylR	SinAK58DRAFT_0992	pSymB	SinAK58DRAFT_1741	UnMapped	regulated
XylR	SinAK58DRAFT_0992	pSymB	SinAK58DRAFT_1742	UnMapped	regulated
XylR	SinAK58DRAFT_0992	pSymB	SinAK58DRAFT_1743	UnMapped	operon
XylR	SinAK58DRAFT_0992	pSymB	SinAK58DRAFT_1744	UnMapped	operon
XylR	SinAK58DRAFT_0992	pSymB	SinAK58DRAFT_1745	UnMapped	operon
XylR	SinAK58DRAFT_0992	pSymB	SinAK58DRAFT_1746	UnMapped	operon
XylR	SinAK58DRAFT_0992	pSymB	SinAK58DRAFT_2388	UnMapped	regulated
XylR	SinAK58DRAFT_0992	pSymB	SinAK58DRAFT_2452	UnMapped	regulated
XylR	SinAK58DRAFT_0992	pSymB	SinAK58DRAFT_3220	UnMapped	regulated
XylR	SinAK58DRAFT_0992	pSymB	SinAK58DRAFT_3221	UnMapped	regulated
XylR	SinAK58DRAFT_0992	pSymB	SinAK58DRAFT_3222	UnMapped	operon
XylR	SinAK58DRAFT_0992	pSymB	SinAK58DRAFT_3223	UnMapped	operon
XylR	SinAK58DRAFT_0992	pSymB	SinAK58DRAFT_3907	Chrs	regulated
XylR	SinAK58DRAFT_0992	pSymB	SinAK58DRAFT_3908	Chrs	regulated
XylR	SinAK58DRAFT_0992	pSymB	SinAK58DRAFT_3909	Chrs	operon
XylR	SinAK58DRAFT_0992	pSymB	SinAK58DRAFT_3910	Chrs	operon
XylR	SinAK58DRAFT_0992	pSymB	SinAK58DRAFT_5133	Chrs	regulated
XylR	SinAK58DRAFT_0992	pSymB	SinAK58DRAFT_5867	Chrs	regulated
XylR	SinAK58DRAFT_0992	pSymB	SinAK58DRAFT_5868	Chrs	regulated
YE2053	SinAK58DRAFT_0266	pSymB	SinAK58DRAFT_0267	pSymB	regulated
YE2053	SinAK58DRAFT_0266	pSymB	SinAK58DRAFT_0268	pSymB	operon
YE2053	SinAK58DRAFT_0266	pSymB	SinAK58DRAFT_0269	pSymB	operon
YE2053	SinAK58DRAFT_0266	pSymB	SinAK58DRAFT_0270	pSymB	operon
YE2053	SinAK58DRAFT_0266	pSymB	SinAK58DRAFT_2438	UnMapped	regulated
YE2053	SinAK58DRAFT_0266	pSymB	SinAK58DRAFT_5449	Chrs	regulated
YE2053	SinAK58DRAFT_0266	pSymB	SinAK58DRAFT_6474	Chrs	regulated
YE2053	SinAK58DRAFT_0266	pSymB	SinAK58DRAFT_6475	Chrs	regulated
YE2053	SinAK58DRAFT_0266	pSymB	SinAK58DRAFT_6476	Chrs	operon
YE2053	SinAK58DRAFT_0266	pSymB	SinAK58DRAFT_6477	Chrs	operon
