# Supplementary material for: Evolution of Intra-specific Regulatory Networks in a Multipartite Bacterial Genome
Source: PLoS Comput Biol. 2015 Sep 4;11(9):e1004478. doi: 10.1371/journal.pcbi.1004478 (PMC4560400; doi:10.1371/journal.pcbi.1004478)
Supplement: S1 Material — (ZIP) [file pcbi.1004478.s001.zip › B021CC.tsv]

#Regulator	locus_tag	replicon	locus_tag	replicon	type
AglR	SinmeBODRAFT_02240	Chrs	SinmeBODRAFT_01916	Chrs	regulated
AglR	SinmeBODRAFT_02240	Chrs	SinmeBODRAFT_01917	Chrs	operon
AglR	SinmeBODRAFT_02240	Chrs	SinmeBODRAFT_01918	Chrs	operon
AglR	SinmeBODRAFT_02240	Chrs	SinmeBODRAFT_01919	Chrs	operon
AglR	SinmeBODRAFT_02240	Chrs	SinmeBODRAFT_02239	Chrs	regulated
AglR	SinmeBODRAFT_02240	Chrs	SinmeBODRAFT_02726	pSymB	regulated
AglR	SinmeBODRAFT_02240	Chrs	SinmeBODRAFT_02727	pSymB	regulated
AglR	SinmeBODRAFT_02240	Chrs	SinmeBODRAFT_02728	pSymB	operon
AglR	SinmeBODRAFT_02240	Chrs	SinmeBODRAFT_02729	pSymB	operon
AglR	SinmeBODRAFT_02240	Chrs	SinmeBODRAFT_02730	pSymB	operon
AglR	SinmeBODRAFT_02240	Chrs	SinmeBODRAFT_03589	pSymA	regulated
AglR	SinmeBODRAFT_02240	Chrs	SinmeBODRAFT_04512	Chrs	regulated
AglR	SinmeBODRAFT_02240	Chrs	SinmeBODRAFT_04513	Chrs	operon
AglR	SinmeBODRAFT_02240	Chrs	SinmeBODRAFT_04514	Chrs	operon
AglR	SinmeBODRAFT_02240	Chrs	SinmeBODRAFT_05943	pSymB	regulated
AglR	SinmeBODRAFT_02240	Chrs	SinmeBODRAFT_05944	pSymB	operon
BetI	SinmeBODRAFT_01592	Chrs	SinmeBODRAFT_01593	Chrs	regulated
ChpR	SinmeBODRAFT_03243	pSymB	SinmeBODRAFT_03242	pSymB	regulated
ChvI	SinmeBODRAFT_05671	pSymB	SinmeBODRAFT_05167	Chrs	regulated
ChvI	SinmeBODRAFT_05671	pSymB	SinmeBODRAFT_05168	Chrs	operon
DctD	SinmeBODRAFT_06116	pSymB	SinmeBODRAFT_06114	pSymB	regulated
ExpG	SinmeBODRAFT_02757	pSymB	SinmeBODRAFT_02754	pSymB	regulated
ExpG	SinmeBODRAFT_02757	pSymB	SinmeBODRAFT_02755	pSymB	operon
ExpG	SinmeBODRAFT_02757	pSymB	SinmeBODRAFT_02756	pSymB	operon
ExpG	SinmeBODRAFT_02757	pSymB	SinmeBODRAFT_02759	pSymB	regulated
ExpG	SinmeBODRAFT_02757	pSymB	SinmeBODRAFT_02760	pSymB	operon
ExpG	SinmeBODRAFT_02757	pSymB	SinmeBODRAFT_02761	pSymB	operon
ExpG	SinmeBODRAFT_02757	pSymB	SinmeBODRAFT_02762	pSymB	operon
FixK1	SinmeBODRAFT_04117	pSymA	SinmeBODRAFT_00061	UnMapped	regulated
FixK1	SinmeBODRAFT_04117	pSymA	SinmeBODRAFT_00211	pSymA	regulated
FixK1	SinmeBODRAFT_04117	pSymA	SinmeBODRAFT_01543	Chrs	regulated
FixK1	SinmeBODRAFT_04117	pSymA	SinmeBODRAFT_01544	Chrs	regulated
FixK1	SinmeBODRAFT_04117	pSymA	SinmeBODRAFT_01545	Chrs	operon
FixK1	SinmeBODRAFT_04117	pSymA	SinmeBODRAFT_03672	pSymA	regulated
FixK1	SinmeBODRAFT_04117	pSymA	SinmeBODRAFT_03673	pSymA	regulated
FixK1	SinmeBODRAFT_04117	pSymA	SinmeBODRAFT_04118	pSymA	regulated
FixK1	SinmeBODRAFT_04117	pSymA	SinmeBODRAFT_04119	pSymA	operon
FixK1	SinmeBODRAFT_04117	pSymA	SinmeBODRAFT_04120	pSymA	operon
FixK1	SinmeBODRAFT_04117	pSymA	SinmeBODRAFT_04121	pSymA	operon
FixK1	SinmeBODRAFT_04117	pSymA	SinmeBODRAFT_04897	pSymA	regulated
FixK1	SinmeBODRAFT_04117	pSymA	SinmeBODRAFT_04898	pSymA	regulated
FixK1	SinmeBODRAFT_04117	pSymA	SinmeBODRAFT_04899	pSymA	operon
FixK1	SinmeBODRAFT_04117	pSymA	SinmeBODRAFT_04900	pSymA	operon
FixK1	SinmeBODRAFT_04117	pSymA	SinmeBODRAFT_04901	pSymA	operon
FixK1	SinmeBODRAFT_04117	pSymA	SinmeBODRAFT_04902	pSymA	operon
FixK1	SinmeBODRAFT_04117	pSymA	SinmeBODRAFT_04903	pSymA	operon
FixK1	SinmeBODRAFT_04117	pSymA	SinmeBODRAFT_04904	pSymA	operon
FixK1	SinmeBODRAFT_04117	pSymA	SinmeBODRAFT_04920	pSymA	regulated
FixK1	SinmeBODRAFT_04117	pSymA	SinmeBODRAFT_04923	pSymA	regulated
FixK1	SinmeBODRAFT_04117	pSymA	SinmeBODRAFT_04952	pSymA	regulated
FixK1	SinmeBODRAFT_04117	pSymA	SinmeBODRAFT_04953	pSymA	regulated
FixK1	SinmeBODRAFT_04922	pSymA	SinmeBODRAFT_00061	UnMapped	regulated
FixK1	SinmeBODRAFT_04922	pSymA	SinmeBODRAFT_00211	pSymA	regulated
FixK1	SinmeBODRAFT_04922	pSymA	SinmeBODRAFT_01543	Chrs	regulated
FixK1	SinmeBODRAFT_04922	pSymA	SinmeBODRAFT_01544	Chrs	regulated
FixK1	SinmeBODRAFT_04922	pSymA	SinmeBODRAFT_01545	Chrs	operon
FixK1	SinmeBODRAFT_04922	pSymA	SinmeBODRAFT_03672	pSymA	regulated
FixK1	SinmeBODRAFT_04922	pSymA	SinmeBODRAFT_03673	pSymA	regulated
FixK1	SinmeBODRAFT_04922	pSymA	SinmeBODRAFT_04118	pSymA	regulated
FixK1	SinmeBODRAFT_04922	pSymA	SinmeBODRAFT_04119	pSymA	operon
FixK1	SinmeBODRAFT_04922	pSymA	SinmeBODRAFT_04120	pSymA	operon
FixK1	SinmeBODRAFT_04922	pSymA	SinmeBODRAFT_04121	pSymA	operon
FixK1	SinmeBODRAFT_04922	pSymA	SinmeBODRAFT_04897	pSymA	regulated
FixK1	SinmeBODRAFT_04922	pSymA	SinmeBODRAFT_04898	pSymA	regulated
FixK1	SinmeBODRAFT_04922	pSymA	SinmeBODRAFT_04899	pSymA	operon
FixK1	SinmeBODRAFT_04922	pSymA	SinmeBODRAFT_04900	pSymA	operon
FixK1	SinmeBODRAFT_04922	pSymA	SinmeBODRAFT_04901	pSymA	operon
FixK1	SinmeBODRAFT_04922	pSymA	SinmeBODRAFT_04902	pSymA	operon
FixK1	SinmeBODRAFT_04922	pSymA	SinmeBODRAFT_04903	pSymA	operon
FixK1	SinmeBODRAFT_04922	pSymA	SinmeBODRAFT_04904	pSymA	operon
FixK1	SinmeBODRAFT_04922	pSymA	SinmeBODRAFT_04920	pSymA	regulated
FixK1	SinmeBODRAFT_04922	pSymA	SinmeBODRAFT_04923	pSymA	regulated
FixK1	SinmeBODRAFT_04922	pSymA	SinmeBODRAFT_04952	pSymA	regulated
FixK1	SinmeBODRAFT_04922	pSymA	SinmeBODRAFT_04953	pSymA	regulated
Fur	SinmeBODRAFT_02083	Chrs	SinmeBODRAFT_00497	UnMapped	regulated
Fur	SinmeBODRAFT_02083	Chrs	SinmeBODRAFT_02084	Chrs	regulated
Fur	SinmeBODRAFT_02083	Chrs	SinmeBODRAFT_02085	Chrs	operon
Fur	SinmeBODRAFT_02083	Chrs	SinmeBODRAFT_02086	Chrs	operon
Fur	SinmeBODRAFT_02083	Chrs	SinmeBODRAFT_02087	Chrs	operon
Fur	SinmeBODRAFT_02083	Chrs	SinmeBODRAFT_03600	pSymA	regulated
GlnBK	SinmeBODRAFT_02195	Chrs	SinmeBODRAFT_01167	Chrs	regulated
GlnBK	SinmeBODRAFT_02195	Chrs	SinmeBODRAFT_01619	Chrs	regulated
GlnBK	SinmeBODRAFT_02195	Chrs	SinmeBODRAFT_01620	Chrs	operon
GlnBK	SinmeBODRAFT_02195	Chrs	SinmeBODRAFT_02886	pSymB	regulated
GlnBK	SinmeBODRAFT_02195	Chrs	SinmeBODRAFT_02887	pSymB	operon
GlnBK	SinmeBODRAFT_02195	Chrs	SinmeBODRAFT_02888	pSymB	operon
GlnBK	SinmeBODRAFT_02195	Chrs	SinmeBODRAFT_02889	pSymB	operon
GlnBK	SinmeBODRAFT_02195	Chrs	SinmeBODRAFT_03424	pSymA	regulated
GlnBK	SinmeBODRAFT_02195	Chrs	SinmeBODRAFT_03432	pSymA	regulated
GlnBK	SinmeBODRAFT_02195	Chrs	SinmeBODRAFT_03433	pSymA	regulated
GlnBK	SinmeBODRAFT_02195	Chrs	SinmeBODRAFT_03434	pSymA	operon
GlnBK	SinmeBODRAFT_02195	Chrs	SinmeBODRAFT_03907	Chrs	regulated
GlnBK	SinmeBODRAFT_02195	Chrs	SinmeBODRAFT_03908	Chrs	operon
GlnBK	SinmeBODRAFT_02195	Chrs	SinmeBODRAFT_03909	Chrs	operon
GlnBK	SinmeBODRAFT_02195	Chrs	SinmeBODRAFT_05262	Chrs	regulated
GlnBK	SinmeBODRAFT_02195	Chrs	SinmeBODRAFT_05264	Chrs	regulated
GlnBK	SinmeBODRAFT_02195	Chrs	SinmeBODRAFT_05265	Chrs	regulated
GlnBK	SinmeBODRAFT_02195	Chrs	SinmeBODRAFT_05266	Chrs	operon
GlnBK	SinmeBODRAFT_02195	Chrs	SinmeBODRAFT_05267	Chrs	operon
GlnBK	SinmeBODRAFT_02195	Chrs	SinmeBODRAFT_05268	Chrs	operon
GlnBK	SinmeBODRAFT_02195	Chrs	SinmeBODRAFT_05850	pSymB	regulated
GlnBK	SinmeBODRAFT_02195	Chrs	SinmeBODRAFT_05851	pSymB	regulated
GlnBK	SinmeBODRAFT_02195	Chrs	SinmeBODRAFT_05852	pSymB	operon
GlnBK	SinmeBODRAFT_02195	Chrs	SinmeBODRAFT_05853	pSymB	operon
GlnBK	SinmeBODRAFT_04674	Chrs	SinmeBODRAFT_01167	Chrs	regulated
GlnBK	SinmeBODRAFT_04674	Chrs	SinmeBODRAFT_01619	Chrs	regulated
GlnBK	SinmeBODRAFT_04674	Chrs	SinmeBODRAFT_01620	Chrs	operon
GlnBK	SinmeBODRAFT_04674	Chrs	SinmeBODRAFT_02886	pSymB	regulated
GlnBK	SinmeBODRAFT_04674	Chrs	SinmeBODRAFT_02887	pSymB	operon
GlnBK	SinmeBODRAFT_04674	Chrs	SinmeBODRAFT_02888	pSymB	operon
GlnBK	SinmeBODRAFT_04674	Chrs	SinmeBODRAFT_02889	pSymB	operon
GlnBK	SinmeBODRAFT_04674	Chrs	SinmeBODRAFT_03424	pSymA	regulated
GlnBK	SinmeBODRAFT_04674	Chrs	SinmeBODRAFT_03432	pSymA	regulated
GlnBK	SinmeBODRAFT_04674	Chrs	SinmeBODRAFT_03433	pSymA	regulated
GlnBK	SinmeBODRAFT_04674	Chrs	SinmeBODRAFT_03434	pSymA	operon
GlnBK	SinmeBODRAFT_04674	Chrs	SinmeBODRAFT_03907	Chrs	regulated
GlnBK	SinmeBODRAFT_04674	Chrs	SinmeBODRAFT_03908	Chrs	operon
GlnBK	SinmeBODRAFT_04674	Chrs	SinmeBODRAFT_03909	Chrs	operon
GlnBK	SinmeBODRAFT_04674	Chrs	SinmeBODRAFT_05262	Chrs	regulated
GlnBK	SinmeBODRAFT_04674	Chrs	SinmeBODRAFT_05264	Chrs	regulated
GlnBK	SinmeBODRAFT_04674	Chrs	SinmeBODRAFT_05265	Chrs	regulated
GlnBK	SinmeBODRAFT_04674	Chrs	SinmeBODRAFT_05266	Chrs	operon
GlnBK	SinmeBODRAFT_04674	Chrs	SinmeBODRAFT_05267	Chrs	operon
GlnBK	SinmeBODRAFT_04674	Chrs	SinmeBODRAFT_05268	Chrs	operon
GlnBK	SinmeBODRAFT_04674	Chrs	SinmeBODRAFT_05850	pSymB	regulated
GlnBK	SinmeBODRAFT_04674	Chrs	SinmeBODRAFT_05851	pSymB	regulated
GlnBK	SinmeBODRAFT_04674	Chrs	SinmeBODRAFT_05852	pSymB	operon
GlnBK	SinmeBODRAFT_04674	Chrs	SinmeBODRAFT_05853	pSymB	operon
HpdR	SinmeBODRAFT_01965	Chrs	SinmeBODRAFT_01966	Chrs	regulated
IolR	SinmeBODRAFT_06000	pSymB	SinmeBODRAFT_00220	pSymA	regulated
IolR	SinmeBODRAFT_06000	pSymB	SinmeBODRAFT_00221	pSymA	operon
IolR	SinmeBODRAFT_06000	pSymB	SinmeBODRAFT_00463	UnMapped	regulated
IolR	SinmeBODRAFT_06000	pSymB	SinmeBODRAFT_02122	Chrs	regulated
IolR	SinmeBODRAFT_06000	pSymB	SinmeBODRAFT_02123	Chrs	regulated
IolR	SinmeBODRAFT_06000	pSymB	SinmeBODRAFT_02124	Chrs	operon
IolR	SinmeBODRAFT_06000	pSymB	SinmeBODRAFT_02125	Chrs	operon
IolR	SinmeBODRAFT_06000	pSymB	SinmeBODRAFT_02619	pSymB	regulated
IolR	SinmeBODRAFT_06000	pSymB	SinmeBODRAFT_02620	pSymB	regulated
IolR	SinmeBODRAFT_06000	pSymB	SinmeBODRAFT_02971	pSymB	regulated
IolR	SinmeBODRAFT_06000	pSymB	SinmeBODRAFT_02972	pSymB	regulated
IolR	SinmeBODRAFT_06000	pSymB	SinmeBODRAFT_03043	pSymB	regulated
IolR	SinmeBODRAFT_06000	pSymB	SinmeBODRAFT_03044	pSymB	regulated
IolR	SinmeBODRAFT_06000	pSymB	SinmeBODRAFT_03246	pSymB	regulated
IolR	SinmeBODRAFT_06000	pSymB	SinmeBODRAFT_03247	pSymB	operon
IolR	SinmeBODRAFT_06000	pSymB	SinmeBODRAFT_03252	pSymB	regulated
IolR	SinmeBODRAFT_06000	pSymB	SinmeBODRAFT_03253	pSymB	regulated
IolR	SinmeBODRAFT_06000	pSymB	SinmeBODRAFT_03254	pSymB	operon
IolR	SinmeBODRAFT_06000	pSymB	SinmeBODRAFT_03255	pSymB	operon
IolR	SinmeBODRAFT_06000	pSymB	SinmeBODRAFT_03447	pSymA	regulated
IolR	SinmeBODRAFT_06000	pSymB	SinmeBODRAFT_03448	pSymA	regulated
IolR	SinmeBODRAFT_06000	pSymB	SinmeBODRAFT_03767	Chrs	regulated
IolR	SinmeBODRAFT_06000	pSymB	SinmeBODRAFT_04376	Chrs	regulated
IolR	SinmeBODRAFT_06000	pSymB	SinmeBODRAFT_04377	Chrs	regulated
IolR	SinmeBODRAFT_06000	pSymB	SinmeBODRAFT_05019	pSymA	regulated
IolR	SinmeBODRAFT_06000	pSymB	SinmeBODRAFT_05217	Chrs	regulated
IolR	SinmeBODRAFT_06000	pSymB	SinmeBODRAFT_05218	Chrs	operon
IolR	SinmeBODRAFT_06000	pSymB	SinmeBODRAFT_05734	pSymB	regulated
IolR	SinmeBODRAFT_06000	pSymB	SinmeBODRAFT_05735	pSymB	operon
IolR	SinmeBODRAFT_06000	pSymB	SinmeBODRAFT_05736	pSymB	operon
IolR	SinmeBODRAFT_06000	pSymB	SinmeBODRAFT_05999	pSymB	regulated
IolR	SinmeBODRAFT_06000	pSymB	SinmeBODRAFT_06002	pSymB	regulated
IolR	SinmeBODRAFT_06000	pSymB	SinmeBODRAFT_06003	pSymB	regulated
IolR	SinmeBODRAFT_06000	pSymB	SinmeBODRAFT_06235	pSymB	regulated
IolR	SinmeBODRAFT_06000	pSymB	SinmeBODRAFT_06313	pSymB	regulated
IolR	SinmeBODRAFT_06000	pSymB	SinmeBODRAFT_06314	pSymB	regulated
IolR	SinmeBODRAFT_06000	pSymB	SinmeBODRAFT_06315	pSymB	operon
IolR	SinmeBODRAFT_06000	pSymB	SinmeBODRAFT_06316	pSymB	operon
IolR	SinmeBODRAFT_06000	pSymB	SinmeBODRAFT_06317	pSymB	operon
IolR	SinmeBODRAFT_06000	pSymB	SinmeBODRAFT_06318	pSymB	regulated
IolR	SinmeBODRAFT_06000	pSymB	SinmeBODRAFT_06319	pSymB	regulated
IolR	SinmeBODRAFT_06000	pSymB	SinmeBODRAFT_06320	pSymB	operon
IolR	SinmeBODRAFT_06000	pSymB	SinmeBODRAFT_06321	pSymB	operon
IolR	SinmeBODRAFT_06000	pSymB	SinmeBODRAFT_06322	pSymB	operon
IolR	SinmeBODRAFT_06000	pSymB	SinmeBODRAFT_06519	pSymB	regulated
IolR	SinmeBODRAFT_06000	pSymB	SinmeBODRAFT_06520	pSymB	regulated
LsrAB1	SinmeBODRAFT_04587	Chrs	SinmeBODRAFT_02971	pSymB	regulated
LsrAB1	SinmeBODRAFT_04587	Chrs	SinmeBODRAFT_02972	pSymB	regulated
LsrAB1	SinmeBODRAFT_01600	Chrs	SinmeBODRAFT_02971	pSymB	regulated
LsrAB1	SinmeBODRAFT_01600	Chrs	SinmeBODRAFT_02972	pSymB	regulated
MucR	SinmeBODRAFT_01641	Chrs	SinmeBODRAFT_01026	Chrs	regulated
MucR	SinmeBODRAFT_01641	Chrs	SinmeBODRAFT_02759	pSymB	regulated
MucR	SinmeBODRAFT_01641	Chrs	SinmeBODRAFT_02760	pSymB	operon
MucR	SinmeBODRAFT_01641	Chrs	SinmeBODRAFT_02761	pSymB	operon
MucR	SinmeBODRAFT_01641	Chrs	SinmeBODRAFT_02762	pSymB	operon
NesR	SinmeBODRAFT_01836	Chrs	SinmeBODRAFT_02010	Chrs	regulated
NesR	SinmeBODRAFT_01836	Chrs	SinmeBODRAFT_02011	Chrs	operon
NesR	SinmeBODRAFT_01836	Chrs	SinmeBODRAFT_02282	Chrs	regulated
NesR	SinmeBODRAFT_01836	Chrs	SinmeBODRAFT_03837	Chrs	regulated
NesR	SinmeBODRAFT_01836	Chrs	SinmeBODRAFT_05666	pSymB	regulated
NesR	SinmeBODRAFT_01836	Chrs	SinmeBODRAFT_06057	pSymB	regulated
NifA	SinmeBODRAFT_04149	pSymA	SinmeBODRAFT_00128	Chrs	regulated
NifA	SinmeBODRAFT_04149	pSymA	SinmeBODRAFT_02357	Chrs	regulated
NifA	SinmeBODRAFT_04149	pSymA	SinmeBODRAFT_02358	Chrs	regulated
NifA	SinmeBODRAFT_04149	pSymA	SinmeBODRAFT_04064	pSymA	regulated
NifA	SinmeBODRAFT_04149	pSymA	SinmeBODRAFT_04070	pSymA	regulated
NifA	SinmeBODRAFT_04149	pSymA	SinmeBODRAFT_04153	pSymA	regulated
NodD1	SinmeBODRAFT_04183	pSymA	SinmeBODRAFT_04124	pSymA	regulated
NodD1	SinmeBODRAFT_04183	pSymA	SinmeBODRAFT_04169	pSymA	regulated
NodD1	SinmeBODRAFT_04183	pSymA	SinmeBODRAFT_04170	pSymA	regulated
NodD1	SinmeBODRAFT_04183	pSymA	SinmeBODRAFT_04171	pSymA	operon
NodD1	SinmeBODRAFT_04183	pSymA	SinmeBODRAFT_04182	pSymA	regulated
NodD1	SinmeBODRAFT_04183	pSymA	SinmeBODRAFT_04188	pSymA	regulated
NodD1	SinmeBODRAFT_04183	pSymA	SinmeBODRAFT_04189	pSymA	operon
NodD2	SinmeBODRAFT_04113	pSymA	SinmeBODRAFT_04124	pSymA	regulated
NodD2	SinmeBODRAFT_04113	pSymA	SinmeBODRAFT_04169	pSymA	regulated
NodD2	SinmeBODRAFT_04113	pSymA	SinmeBODRAFT_04170	pSymA	regulated
NodD2	SinmeBODRAFT_04113	pSymA	SinmeBODRAFT_04171	pSymA	operon
NodD2	SinmeBODRAFT_04113	pSymA	SinmeBODRAFT_04182	pSymA	regulated
NodD2	SinmeBODRAFT_04113	pSymA	SinmeBODRAFT_04188	pSymA	regulated
NodD2	SinmeBODRAFT_04113	pSymA	SinmeBODRAFT_04189	pSymA	operon
NodD3	SinmeBODRAFT_04164	pSymA	SinmeBODRAFT_04124	pSymA	regulated
NodD3	SinmeBODRAFT_04164	pSymA	SinmeBODRAFT_04167	pSymA	regulated
NodD3	SinmeBODRAFT_04164	pSymA	SinmeBODRAFT_04169	pSymA	regulated
NodD3	SinmeBODRAFT_04164	pSymA	SinmeBODRAFT_04170	pSymA	regulated
NodD3	SinmeBODRAFT_04164	pSymA	SinmeBODRAFT_04171	pSymA	operon
NodD3	SinmeBODRAFT_04164	pSymA	SinmeBODRAFT_04182	pSymA	regulated
NodD3	SinmeBODRAFT_04164	pSymA	SinmeBODRAFT_04188	pSymA	regulated
NodD3	SinmeBODRAFT_04164	pSymA	SinmeBODRAFT_04189	pSymA	operon
NtrR	SinmeBODRAFT_05256	Chrs	SinmeBODRAFT_05255	Chrs	regulated
OxyR	SinmeBODRAFT_01403	Chrs	SinmeBODRAFT_01404	Chrs	regulated
PcaQ	SinmeBODRAFT_06085	pSymB	SinmeBODRAFT_02821	pSymB	regulated
PcaQ	SinmeBODRAFT_06085	pSymB	SinmeBODRAFT_02822	pSymB	operon
PcaQ	SinmeBODRAFT_06085	pSymB	SinmeBODRAFT_03347	pSymA	regulated
PcaQ	SinmeBODRAFT_06085	pSymB	SinmeBODRAFT_03348	pSymA	operon
PcaQ	SinmeBODRAFT_06085	pSymB	SinmeBODRAFT_03349	pSymA	operon
PcaQ	SinmeBODRAFT_06085	pSymB	SinmeBODRAFT_03350	pSymA	operon
PcaQ	SinmeBODRAFT_06085	pSymB	SinmeBODRAFT_03747	Chrs	regulated
PcaQ	SinmeBODRAFT_06085	pSymB	SinmeBODRAFT_03748	Chrs	regulated
PcaQ	SinmeBODRAFT_06085	pSymB	SinmeBODRAFT_04113	pSymA	regulated
PcaQ	SinmeBODRAFT_06085	pSymB	SinmeBODRAFT_04124	pSymA	regulated
PcaQ	SinmeBODRAFT_06085	pSymB	SinmeBODRAFT_04169	pSymA	regulated
PcaQ	SinmeBODRAFT_06085	pSymB	SinmeBODRAFT_04170	pSymA	regulated
PcaQ	SinmeBODRAFT_06085	pSymB	SinmeBODRAFT_04171	pSymA	operon
PcaQ	SinmeBODRAFT_06085	pSymB	SinmeBODRAFT_04182	pSymA	regulated
PcaQ	SinmeBODRAFT_06085	pSymB	SinmeBODRAFT_04188	pSymA	regulated
PcaQ	SinmeBODRAFT_06085	pSymB	SinmeBODRAFT_04189	pSymA	operon
PcaQ	SinmeBODRAFT_06085	pSymB	SinmeBODRAFT_05752	pSymB	regulated
PcaQ	SinmeBODRAFT_06085	pSymB	SinmeBODRAFT_05753	pSymB	regulated
PcaQ	SinmeBODRAFT_06085	pSymB	SinmeBODRAFT_05802	pSymB	regulated
PcaQ	SinmeBODRAFT_06085	pSymB	SinmeBODRAFT_05803	pSymB	operon
PcaQ	SinmeBODRAFT_06085	pSymB	SinmeBODRAFT_06073	pSymB	regulated
PcaQ	SinmeBODRAFT_06085	pSymB	SinmeBODRAFT_06074	pSymB	operon
PcaQ	SinmeBODRAFT_06085	pSymB	SinmeBODRAFT_06075	pSymB	operon
PcaQ	SinmeBODRAFT_06085	pSymB	SinmeBODRAFT_06076	pSymB	operon
PcaQ	SinmeBODRAFT_06085	pSymB	SinmeBODRAFT_06077	pSymB	operon
PcaQ	SinmeBODRAFT_06085	pSymB	SinmeBODRAFT_06078	pSymB	operon
PcaQ	SinmeBODRAFT_06085	pSymB	SinmeBODRAFT_06084	pSymB	regulated
PcaQ	SinmeBODRAFT_06085	pSymB	SinmeBODRAFT_06111	pSymB	regulated
PcaQ	SinmeBODRAFT_06085	pSymB	SinmeBODRAFT_06112	pSymB	regulated
PcaQ	SinmeBODRAFT_06085	pSymB	SinmeBODRAFT_06113	pSymB	operon
PckR	SinmeBODRAFT_01889	Chrs	SinmeBODRAFT_01048	Chrs	regulated
PckR	SinmeBODRAFT_01889	Chrs	SinmeBODRAFT_01079	Chrs	regulated
PckR	SinmeBODRAFT_01889	Chrs	SinmeBODRAFT_01237	Chrs	regulated
PckR	SinmeBODRAFT_01889	Chrs	SinmeBODRAFT_01238	Chrs	regulated
PckR	SinmeBODRAFT_01889	Chrs	SinmeBODRAFT_01336	Chrs	regulated
PckR	SinmeBODRAFT_01889	Chrs	SinmeBODRAFT_01341	Chrs	regulated
PckR	SinmeBODRAFT_01889	Chrs	SinmeBODRAFT_01696	Chrs	regulated
PckR	SinmeBODRAFT_01889	Chrs	SinmeBODRAFT_01697	Chrs	regulated
PckR	SinmeBODRAFT_01889	Chrs	SinmeBODRAFT_01788	Chrs	regulated
PckR	SinmeBODRAFT_01889	Chrs	SinmeBODRAFT_01811	Chrs	regulated
PckR	SinmeBODRAFT_01889	Chrs	SinmeBODRAFT_01812	Chrs	regulated
PckR	SinmeBODRAFT_01889	Chrs	SinmeBODRAFT_01813	Chrs	operon
PckR	SinmeBODRAFT_01889	Chrs	SinmeBODRAFT_01814	Chrs	operon
PckR	SinmeBODRAFT_01889	Chrs	SinmeBODRAFT_01880	Chrs	regulated
PckR	SinmeBODRAFT_01889	Chrs	SinmeBODRAFT_01907	Chrs	regulated
PckR	SinmeBODRAFT_01889	Chrs	SinmeBODRAFT_01908	Chrs	regulated
PckR	SinmeBODRAFT_01889	Chrs	SinmeBODRAFT_01909	Chrs	operon
PckR	SinmeBODRAFT_01889	Chrs	SinmeBODRAFT_01910	Chrs	operon
PckR	SinmeBODRAFT_01889	Chrs	SinmeBODRAFT_02114	Chrs	regulated
PckR	SinmeBODRAFT_01889	Chrs	SinmeBODRAFT_02130	Chrs	regulated
PckR	SinmeBODRAFT_01889	Chrs	SinmeBODRAFT_02131	Chrs	regulated
PckR	SinmeBODRAFT_01889	Chrs	SinmeBODRAFT_02242	Chrs	regulated
PckR	SinmeBODRAFT_01889	Chrs	SinmeBODRAFT_02243	Chrs	regulated
PckR	SinmeBODRAFT_01889	Chrs	SinmeBODRAFT_02405	Chrs	regulated
PckR	SinmeBODRAFT_01889	Chrs	SinmeBODRAFT_02406	Chrs	regulated
PckR	SinmeBODRAFT_01889	Chrs	SinmeBODRAFT_03528	pSymA	regulated
PckR	SinmeBODRAFT_01889	Chrs	SinmeBODRAFT_03529	pSymA	operon
PckR	SinmeBODRAFT_01889	Chrs	SinmeBODRAFT_03839	Chrs	regulated
PckR	SinmeBODRAFT_01889	Chrs	SinmeBODRAFT_03840	Chrs	regulated
PckR	SinmeBODRAFT_01889	Chrs	SinmeBODRAFT_03841	Chrs	operon
PckR	SinmeBODRAFT_01889	Chrs	SinmeBODRAFT_03842	Chrs	operon
PckR	SinmeBODRAFT_01889	Chrs	SinmeBODRAFT_04517	Chrs	regulated
PckR	SinmeBODRAFT_01889	Chrs	SinmeBODRAFT_05167	Chrs	regulated
PckR	SinmeBODRAFT_01889	Chrs	SinmeBODRAFT_05168	Chrs	operon
PckR	SinmeBODRAFT_01889	Chrs	SinmeBODRAFT_05323	Chrs	regulated
PckR	SinmeBODRAFT_01889	Chrs	SinmeBODRAFT_05324	Chrs	regulated
PckR	SinmeBODRAFT_01889	Chrs	SinmeBODRAFT_05445	Chrs	regulated
PckR	SinmeBODRAFT_01889	Chrs	SinmeBODRAFT_05606	pSymB	regulated
PckR	SinmeBODRAFT_01889	Chrs	SinmeBODRAFT_05607	pSymB	regulated
PckR	SinmeBODRAFT_01889	Chrs	SinmeBODRAFT_05671	pSymB	regulated
PckR	SinmeBODRAFT_01889	Chrs	SinmeBODRAFT_05672	pSymB	regulated
PckR	SinmeBODRAFT_01889	Chrs	SinmeBODRAFT_05796	pSymB	regulated
PckR	SinmeBODRAFT_01889	Chrs	SinmeBODRAFT_05797	pSymB	operon
PckR	SinmeBODRAFT_01889	Chrs	SinmeBODRAFT_05798	pSymB	operon
PckR	SinmeBODRAFT_01889	Chrs	SinmeBODRAFT_05799	pSymB	operon
PckR	SinmeBODRAFT_01889	Chrs	SinmeBODRAFT_05800	pSymB	operon
PckR	SinmeBODRAFT_01889	Chrs	SinmeBODRAFT_05801	pSymB	operon
RbtR	SinmeBODRAFT_06632	pSymB	SinmeBODRAFT_02837	pSymB	regulated
RbtR	SinmeBODRAFT_06632	pSymB	SinmeBODRAFT_02838	pSymB	operon
RbtR	SinmeBODRAFT_06632	pSymB	SinmeBODRAFT_02839	pSymB	operon
RbtR	SinmeBODRAFT_06632	pSymB	SinmeBODRAFT_02840	pSymB	operon
RbtR	SinmeBODRAFT_06632	pSymB	SinmeBODRAFT_02841	pSymB	operon
RbtR	SinmeBODRAFT_06632	pSymB	SinmeBODRAFT_02842	pSymB	operon
RbtR	SinmeBODRAFT_06632	pSymB	SinmeBODRAFT_06633	pSymB	regulated
RbtR	SinmeBODRAFT_06632	pSymB	SinmeBODRAFT_06634	pSymB	operon
RbtR	SinmeBODRAFT_06632	pSymB	SinmeBODRAFT_06635	pSymB	operon
RbtR	SinmeBODRAFT_06632	pSymB	SinmeBODRAFT_06636	pSymB	operon
RbtR	SinmeBODRAFT_06632	pSymB	SinmeBODRAFT_06637	pSymB	operon
RctR	SinmeBODRAFT_05347	Chrs	SinmeBODRAFT_02537	pSymB	regulated
RctR	SinmeBODRAFT_05347	Chrs	SinmeBODRAFT_04213	pSymA	regulated
RctR	SinmeBODRAFT_05347	Chrs	SinmeBODRAFT_04214	pSymA	regulated
RhrA	SinmeBODRAFT_03432	pSymA	SinmeBODRAFT_03424	pSymA	regulated
RhrA	SinmeBODRAFT_03432	pSymA	SinmeBODRAFT_03433	pSymA	regulated
RhrA	SinmeBODRAFT_03432	pSymA	SinmeBODRAFT_03434	pSymA	operon
RirA	SinmeBODRAFT_01364	Chrs	SinmeBODRAFT_00631	pSymA	regulated
RirA	SinmeBODRAFT_01364	Chrs	SinmeBODRAFT_00632	pSymA	regulated
RirA	SinmeBODRAFT_01364	Chrs	SinmeBODRAFT_00633	pSymA	regulated
RirA	SinmeBODRAFT_01364	Chrs	SinmeBODRAFT_00645	pSymA	regulated
RirA	SinmeBODRAFT_01364	Chrs	SinmeBODRAFT_00646	pSymA	regulated
RirA	SinmeBODRAFT_01364	Chrs	SinmeBODRAFT_01149	Chrs	regulated
RirA	SinmeBODRAFT_01364	Chrs	SinmeBODRAFT_01363	Chrs	regulated
RirA	SinmeBODRAFT_01364	Chrs	SinmeBODRAFT_01577	Chrs	regulated
RirA	SinmeBODRAFT_01364	Chrs	SinmeBODRAFT_01579	Chrs	regulated
RirA	SinmeBODRAFT_01364	Chrs	SinmeBODRAFT_02130	Chrs	regulated
RirA	SinmeBODRAFT_01364	Chrs	SinmeBODRAFT_02131	Chrs	regulated
RirA	SinmeBODRAFT_01364	Chrs	SinmeBODRAFT_02285	Chrs	regulated
RirA	SinmeBODRAFT_01364	Chrs	SinmeBODRAFT_02286	Chrs	operon
RirA	SinmeBODRAFT_01364	Chrs	SinmeBODRAFT_02287	Chrs	operon
RirA	SinmeBODRAFT_01364	Chrs	SinmeBODRAFT_02288	Chrs	operon
RirA	SinmeBODRAFT_01364	Chrs	SinmeBODRAFT_02313	Chrs	regulated
RirA	SinmeBODRAFT_01364	Chrs	SinmeBODRAFT_02314	Chrs	regulated
RirA	SinmeBODRAFT_01364	Chrs	SinmeBODRAFT_02315	Chrs	operon
RirA	SinmeBODRAFT_01364	Chrs	SinmeBODRAFT_02341	Chrs	regulated
RirA	SinmeBODRAFT_01364	Chrs	SinmeBODRAFT_02342	Chrs	regulated
RirA	SinmeBODRAFT_01364	Chrs	SinmeBODRAFT_02346	Chrs	regulated
RirA	SinmeBODRAFT_01364	Chrs	SinmeBODRAFT_02347	Chrs	regulated
RirA	SinmeBODRAFT_01364	Chrs	SinmeBODRAFT_02348	Chrs	operon
RirA	SinmeBODRAFT_01364	Chrs	SinmeBODRAFT_02534	pSymB	operon
RirA	SinmeBODRAFT_01364	Chrs	SinmeBODRAFT_02535	pSymB	operon
RirA	SinmeBODRAFT_01364	Chrs	SinmeBODRAFT_02536	pSymB	operon
RirA	SinmeBODRAFT_01364	Chrs	SinmeBODRAFT_02537	pSymB	regulated
RirA	SinmeBODRAFT_01364	Chrs	SinmeBODRAFT_02886	pSymB	regulated
RirA	SinmeBODRAFT_01364	Chrs	SinmeBODRAFT_02887	pSymB	operon
RirA	SinmeBODRAFT_01364	Chrs	SinmeBODRAFT_02888	pSymB	operon
RirA	SinmeBODRAFT_01364	Chrs	SinmeBODRAFT_02889	pSymB	operon
RirA	SinmeBODRAFT_01364	Chrs	SinmeBODRAFT_02905	pSymB	regulated
RirA	SinmeBODRAFT_01364	Chrs	SinmeBODRAFT_02906	pSymB	regulated
RirA	SinmeBODRAFT_01364	Chrs	SinmeBODRAFT_03087	pSymB	regulated
RirA	SinmeBODRAFT_01364	Chrs	SinmeBODRAFT_03088	pSymB	regulated
RirA	SinmeBODRAFT_01364	Chrs	SinmeBODRAFT_03175	pSymB	regulated
RirA	SinmeBODRAFT_01364	Chrs	SinmeBODRAFT_03424	pSymA	regulated
RirA	SinmeBODRAFT_01364	Chrs	SinmeBODRAFT_03432	pSymA	regulated
RirA	SinmeBODRAFT_01364	Chrs	SinmeBODRAFT_03433	pSymA	regulated
RirA	SinmeBODRAFT_01364	Chrs	SinmeBODRAFT_03434	pSymA	operon
RirA	SinmeBODRAFT_01364	Chrs	SinmeBODRAFT_03495	pSymA	regulated
RirA	SinmeBODRAFT_01364	Chrs	SinmeBODRAFT_03496	pSymA	regulated
RirA	SinmeBODRAFT_01364	Chrs	SinmeBODRAFT_03497	pSymA	operon
RirA	SinmeBODRAFT_01364	Chrs	SinmeBODRAFT_03860	Chrs	regulated
RirA	SinmeBODRAFT_01364	Chrs	SinmeBODRAFT_03861	Chrs	regulated
RirA	SinmeBODRAFT_01364	Chrs	SinmeBODRAFT_03907	Chrs	regulated
RirA	SinmeBODRAFT_01364	Chrs	SinmeBODRAFT_03908	Chrs	operon
RirA	SinmeBODRAFT_01364	Chrs	SinmeBODRAFT_03909	Chrs	operon
RirA	SinmeBODRAFT_01364	Chrs	SinmeBODRAFT_04184	pSymA	regulated
RirA	SinmeBODRAFT_01364	Chrs	SinmeBODRAFT_04491	Chrs	regulated
RirA	SinmeBODRAFT_01364	Chrs	SinmeBODRAFT_04492	Chrs	operon
RirA	SinmeBODRAFT_01364	Chrs	SinmeBODRAFT_04781	Chrs	regulated
RirA	SinmeBODRAFT_01364	Chrs	SinmeBODRAFT_04782	Chrs	regulated
RirA	SinmeBODRAFT_01364	Chrs	SinmeBODRAFT_05172	Chrs	regulated
RirA	SinmeBODRAFT_01364	Chrs	SinmeBODRAFT_05222	Chrs	regulated
RirA	SinmeBODRAFT_01364	Chrs	SinmeBODRAFT_05223	Chrs	regulated
RirA	SinmeBODRAFT_01364	Chrs	SinmeBODRAFT_05226	Chrs	regulated
RirA	SinmeBODRAFT_01364	Chrs	SinmeBODRAFT_05227	Chrs	regulated
RirA	SinmeBODRAFT_01364	Chrs	SinmeBODRAFT_05262	Chrs	regulated
RirA	SinmeBODRAFT_01364	Chrs	SinmeBODRAFT_05264	Chrs	regulated
RirA	SinmeBODRAFT_01364	Chrs	SinmeBODRAFT_05265	Chrs	regulated
RirA	SinmeBODRAFT_01364	Chrs	SinmeBODRAFT_05266	Chrs	operon
RirA	SinmeBODRAFT_01364	Chrs	SinmeBODRAFT_05267	Chrs	operon
RirA	SinmeBODRAFT_01364	Chrs	SinmeBODRAFT_05268	Chrs	operon
RirA	SinmeBODRAFT_01364	Chrs	SinmeBODRAFT_05419	Chrs	regulated
RirA	SinmeBODRAFT_01364	Chrs	SinmeBODRAFT_05628	pSymB	regulated
RirA	SinmeBODRAFT_01364	Chrs	SinmeBODRAFT_05629	pSymB	regulated
RirA	SinmeBODRAFT_01364	Chrs	SinmeBODRAFT_06361	pSymB	regulated
RirA	SinmeBODRAFT_01364	Chrs	SinmeBODRAFT_06362	pSymB	regulated
RpoE9	SinmeBODRAFT_06191	pSymB	SinmeBODRAFT_01992	Chrs	regulated
SM-b20537	SinmeBODRAFT_06683	pSymB	SinmeBODRAFT_05061	pSymA	regulated
SM-b20537	SinmeBODRAFT_06683	pSymB	SinmeBODRAFT_05062	pSymA	regulated
SM-b20537	SinmeBODRAFT_06683	pSymB	SinmeBODRAFT_05554	pSymB	regulated
SM-b20537	SinmeBODRAFT_06683	pSymB	SinmeBODRAFT_05555	pSymB	operon
SM-b20537	SinmeBODRAFT_06683	pSymB	SinmeBODRAFT_06684	pSymB	regulated
SM-b20667	SinmeBODRAFT_03204	pSymB	SinmeBODRAFT_03205	pSymB	regulated
SM-b20667	SinmeBODRAFT_03204	pSymB	SinmeBODRAFT_03206	pSymB	operon
SM-b20667	SinmeBODRAFT_03204	pSymB	SinmeBODRAFT_03207	pSymB	operon
SM-b20717	SinmeBODRAFT_03259	pSymB	SinmeBODRAFT_02946	pSymB	regulated
SM-b20717	SinmeBODRAFT_03259	pSymB	SinmeBODRAFT_03260	pSymB	regulated
SM-b20717	SinmeBODRAFT_03259	pSymB	SinmeBODRAFT_03261	pSymB	operon
SM-b20717	SinmeBODRAFT_03259	pSymB	SinmeBODRAFT_03262	pSymB	operon
SM-b20717	SinmeBODRAFT_03259	pSymB	SinmeBODRAFT_04491	Chrs	regulated
SM-b20717	SinmeBODRAFT_03259	pSymB	SinmeBODRAFT_04492	Chrs	operon
SM-b20717	SinmeBODRAFT_03259	pSymB	SinmeBODRAFT_04525	Chrs	regulated
SM-b20717	SinmeBODRAFT_03259	pSymB	SinmeBODRAFT_05548	pSymB	regulated
SM-b20717	SinmeBODRAFT_03259	pSymB	SinmeBODRAFT_06178	pSymB	regulated
SM-b20717	SinmeBODRAFT_03259	pSymB	SinmeBODRAFT_06179	pSymB	operon
SM-b20717	SinmeBODRAFT_03259	pSymB	SinmeBODRAFT_06180	pSymB	operon
SM-b20717	SinmeBODRAFT_03259	pSymB	SinmeBODRAFT_06513	pSymB	regulated
SM-b20717	SinmeBODRAFT_03259	pSymB	SinmeBODRAFT_06514	pSymB	operon
SM-b20717	SinmeBODRAFT_06174	pSymB	SinmeBODRAFT_02946	pSymB	regulated
SM-b20717	SinmeBODRAFT_06174	pSymB	SinmeBODRAFT_03259	pSymB	regulated
SM-b20717	SinmeBODRAFT_06174	pSymB	SinmeBODRAFT_03260	pSymB	regulated
SM-b20717	SinmeBODRAFT_06174	pSymB	SinmeBODRAFT_03261	pSymB	operon
SM-b20717	SinmeBODRAFT_06174	pSymB	SinmeBODRAFT_03262	pSymB	operon
SM-b20717	SinmeBODRAFT_06174	pSymB	SinmeBODRAFT_04491	Chrs	regulated
SM-b20717	SinmeBODRAFT_06174	pSymB	SinmeBODRAFT_04492	Chrs	operon
SM-b20717	SinmeBODRAFT_06174	pSymB	SinmeBODRAFT_04525	Chrs	regulated
SM-b20717	SinmeBODRAFT_06174	pSymB	SinmeBODRAFT_05548	pSymB	regulated
SM-b20717	SinmeBODRAFT_06174	pSymB	SinmeBODRAFT_06175	pSymB	operon
SM-b20717	SinmeBODRAFT_06174	pSymB	SinmeBODRAFT_06176	pSymB	operon
SM-b20717	SinmeBODRAFT_06174	pSymB	SinmeBODRAFT_06177	pSymB	operon
SM-b20717	SinmeBODRAFT_06174	pSymB	SinmeBODRAFT_06178	pSymB	regulated
SM-b20717	SinmeBODRAFT_06174	pSymB	SinmeBODRAFT_06179	pSymB	operon
SM-b20717	SinmeBODRAFT_06174	pSymB	SinmeBODRAFT_06180	pSymB	operon
SM-b20717	SinmeBODRAFT_06174	pSymB	SinmeBODRAFT_06513	pSymB	regulated
SM-b20717	SinmeBODRAFT_06174	pSymB	SinmeBODRAFT_06514	pSymB	operon
SM-b21372	SinmeBODRAFT_02810	pSymB	SinmeBODRAFT_02811	pSymB	operon
SM-b21372	SinmeBODRAFT_02810	pSymB	SinmeBODRAFT_02812	pSymB	operon
SM-b21372	SinmeBODRAFT_02810	pSymB	SinmeBODRAFT_02813	pSymB	operon
SM-b21372	SinmeBODRAFT_02810	pSymB	SinmeBODRAFT_02814	pSymB	operon
SM-b21372	SinmeBODRAFT_02810	pSymB	SinmeBODRAFT_02815	pSymB	regulated
SM-b21372	SinmeBODRAFT_02810	pSymB	SinmeBODRAFT_02926	pSymB	regulated
SM-b21372	SinmeBODRAFT_02810	pSymB	SinmeBODRAFT_02927	pSymB	regulated
SM-b21598	SinmeBODRAFT_02897	pSymB	SinmeBODRAFT_02896	pSymB	regulated
SMc04401	SinmeBODRAFT_05594	pSymB	SinmeBODRAFT_03520	pSymA	regulated
SMc04401	SinmeBODRAFT_05594	pSymB	SinmeBODRAFT_03521	pSymA	operon
SMc04401	SinmeBODRAFT_05594	pSymB	SinmeBODRAFT_03522	pSymA	operon
SMc04401	SinmeBODRAFT_05594	pSymB	SinmeBODRAFT_03523	pSymA	operon
SMc04401	SinmeBODRAFT_05594	pSymB	SinmeBODRAFT_03524	pSymA	operon
SMc04401	SinmeBODRAFT_05594	pSymB	SinmeBODRAFT_05595	pSymB	regulated
STM3633	SinmeBODRAFT_06448	pSymB	SinmeBODRAFT_01907	Chrs	regulated
STM3633	SinmeBODRAFT_06448	pSymB	SinmeBODRAFT_01908	Chrs	regulated
STM3633	SinmeBODRAFT_06448	pSymB	SinmeBODRAFT_01909	Chrs	operon
STM3633	SinmeBODRAFT_06448	pSymB	SinmeBODRAFT_01910	Chrs	operon
STM3633	SinmeBODRAFT_06448	pSymB	SinmeBODRAFT_02130	Chrs	regulated
STM3633	SinmeBODRAFT_06448	pSymB	SinmeBODRAFT_02131	Chrs	regulated
STM3633	SinmeBODRAFT_06448	pSymB	SinmeBODRAFT_02242	Chrs	regulated
STM3633	SinmeBODRAFT_06448	pSymB	SinmeBODRAFT_02243	Chrs	regulated
STM3633	SinmeBODRAFT_06448	pSymB	SinmeBODRAFT_03215	pSymB	regulated
STM3633	SinmeBODRAFT_06448	pSymB	SinmeBODRAFT_03216	pSymB	regulated
STM3633	SinmeBODRAFT_06448	pSymB	SinmeBODRAFT_03839	Chrs	regulated
STM3633	SinmeBODRAFT_06448	pSymB	SinmeBODRAFT_03840	Chrs	regulated
STM3633	SinmeBODRAFT_06448	pSymB	SinmeBODRAFT_03841	Chrs	operon
STM3633	SinmeBODRAFT_06448	pSymB	SinmeBODRAFT_03842	Chrs	operon
STM3633	SinmeBODRAFT_06448	pSymB	SinmeBODRAFT_05167	Chrs	regulated
STM3633	SinmeBODRAFT_06448	pSymB	SinmeBODRAFT_05168	Chrs	operon
STM3633	SinmeBODRAFT_06448	pSymB	SinmeBODRAFT_05671	pSymB	regulated
STM3633	SinmeBODRAFT_06448	pSymB	SinmeBODRAFT_05672	pSymB	regulated
STM3633	SinmeBODRAFT_06448	pSymB	SinmeBODRAFT_05796	pSymB	regulated
STM3633	SinmeBODRAFT_06448	pSymB	SinmeBODRAFT_05797	pSymB	operon
STM3633	SinmeBODRAFT_06448	pSymB	SinmeBODRAFT_05798	pSymB	operon
STM3633	SinmeBODRAFT_06448	pSymB	SinmeBODRAFT_05799	pSymB	operon
STM3633	SinmeBODRAFT_06448	pSymB	SinmeBODRAFT_05800	pSymB	operon
STM3633	SinmeBODRAFT_06448	pSymB	SinmeBODRAFT_05801	pSymB	operon
STM3633	SinmeBODRAFT_06448	pSymB	SinmeBODRAFT_06387	pSymB	regulated
STM3633	SinmeBODRAFT_06448	pSymB	SinmeBODRAFT_06388	pSymB	operon
STM3633	SinmeBODRAFT_06448	pSymB	SinmeBODRAFT_06389	pSymB	operon
STM3633	SinmeBODRAFT_06448	pSymB	SinmeBODRAFT_06390	pSymB	operon
STM3633	SinmeBODRAFT_06448	pSymB	SinmeBODRAFT_06447	pSymB	regulated
ThuR	SinmeBODRAFT_06475	pSymB	SinmeBODRAFT_00744	pSymA	regulated
ThuR	SinmeBODRAFT_06475	pSymB	SinmeBODRAFT_01026	Chrs	regulated
ThuR	SinmeBODRAFT_06475	pSymB	SinmeBODRAFT_01325	Chrs	regulated
ThuR	SinmeBODRAFT_06475	pSymB	SinmeBODRAFT_01326	Chrs	regulated
ThuR	SinmeBODRAFT_06475	pSymB	SinmeBODRAFT_01327	Chrs	operon
ThuR	SinmeBODRAFT_06475	pSymB	SinmeBODRAFT_01328	Chrs	operon
ThuR	SinmeBODRAFT_06475	pSymB	SinmeBODRAFT_01329	Chrs	operon
ThuR	SinmeBODRAFT_06475	pSymB	SinmeBODRAFT_01330	Chrs	operon
ThuR	SinmeBODRAFT_06475	pSymB	SinmeBODRAFT_01398	Chrs	regulated
ThuR	SinmeBODRAFT_06475	pSymB	SinmeBODRAFT_01399	Chrs	regulated
ThuR	SinmeBODRAFT_06475	pSymB	SinmeBODRAFT_01683	Chrs	regulated
ThuR	SinmeBODRAFT_06475	pSymB	SinmeBODRAFT_01684	Chrs	regulated
ThuR	SinmeBODRAFT_06475	pSymB	SinmeBODRAFT_01798	Chrs	regulated
ThuR	SinmeBODRAFT_06475	pSymB	SinmeBODRAFT_01974	Chrs	regulated
ThuR	SinmeBODRAFT_06475	pSymB	SinmeBODRAFT_01975	Chrs	regulated
ThuR	SinmeBODRAFT_06475	pSymB	SinmeBODRAFT_02242	Chrs	regulated
ThuR	SinmeBODRAFT_06475	pSymB	SinmeBODRAFT_02243	Chrs	regulated
ThuR	SinmeBODRAFT_06475	pSymB	SinmeBODRAFT_03615	pSymA	regulated
ThuR	SinmeBODRAFT_06475	pSymB	SinmeBODRAFT_03616	pSymA	operon
ThuR	SinmeBODRAFT_06475	pSymB	SinmeBODRAFT_03617	pSymA	operon
ThuR	SinmeBODRAFT_06475	pSymB	SinmeBODRAFT_03618	pSymA	operon
ThuR	SinmeBODRAFT_06475	pSymB	SinmeBODRAFT_03777	Chrs	regulated
ThuR	SinmeBODRAFT_06475	pSymB	SinmeBODRAFT_03778	Chrs	regulated
ThuR	SinmeBODRAFT_06475	pSymB	SinmeBODRAFT_03839	Chrs	regulated
ThuR	SinmeBODRAFT_06475	pSymB	SinmeBODRAFT_03840	Chrs	regulated
ThuR	SinmeBODRAFT_06475	pSymB	SinmeBODRAFT_03841	Chrs	operon
ThuR	SinmeBODRAFT_06475	pSymB	SinmeBODRAFT_03842	Chrs	operon
ThuR	SinmeBODRAFT_06475	pSymB	SinmeBODRAFT_03961	pSymA	regulated
ThuR	SinmeBODRAFT_06475	pSymB	SinmeBODRAFT_04659	Chrs	regulated
ThuR	SinmeBODRAFT_06475	pSymB	SinmeBODRAFT_05135	pSymA	regulated
ThuR	SinmeBODRAFT_06475	pSymB	SinmeBODRAFT_05796	pSymB	regulated
ThuR	SinmeBODRAFT_06475	pSymB	SinmeBODRAFT_05797	pSymB	operon
ThuR	SinmeBODRAFT_06475	pSymB	SinmeBODRAFT_05798	pSymB	operon
ThuR	SinmeBODRAFT_06475	pSymB	SinmeBODRAFT_05799	pSymB	operon
ThuR	SinmeBODRAFT_06475	pSymB	SinmeBODRAFT_05800	pSymB	operon
ThuR	SinmeBODRAFT_06475	pSymB	SinmeBODRAFT_05801	pSymB	operon
ThuR	SinmeBODRAFT_06475	pSymB	SinmeBODRAFT_05984	pSymB	regulated
ThuR	SinmeBODRAFT_06475	pSymB	SinmeBODRAFT_06180	pSymB	operon
ThuR	SinmeBODRAFT_06475	pSymB	SinmeBODRAFT_06181	pSymB	regulated
ThuR	SinmeBODRAFT_06475	pSymB	SinmeBODRAFT_06217	pSymB	regulated
ThuR	SinmeBODRAFT_06475	pSymB	SinmeBODRAFT_06218	pSymB	operon
ThuR	SinmeBODRAFT_06475	pSymB	SinmeBODRAFT_06387	pSymB	regulated
ThuR	SinmeBODRAFT_06475	pSymB	SinmeBODRAFT_06388	pSymB	operon
ThuR	SinmeBODRAFT_06475	pSymB	SinmeBODRAFT_06389	pSymB	operon
ThuR	SinmeBODRAFT_06475	pSymB	SinmeBODRAFT_06390	pSymB	operon
ThuR	SinmeBODRAFT_06475	pSymB	SinmeBODRAFT_06476	pSymB	regulated
ThuR	SinmeBODRAFT_06475	pSymB	SinmeBODRAFT_06477	pSymB	operon
ThuR	SinmeBODRAFT_06475	pSymB	SinmeBODRAFT_06478	pSymB	operon
ThuR	SinmeBODRAFT_06475	pSymB	SinmeBODRAFT_06479	pSymB	operon
XylR	SinmeBODRAFT_03046	pSymB	SinmeBODRAFT_00821	Chrs	regulated
XylR	SinmeBODRAFT_03046	pSymB	SinmeBODRAFT_00822	Chrs	operon
XylR	SinmeBODRAFT_03046	pSymB	SinmeBODRAFT_00823	Chrs	operon
XylR	SinmeBODRAFT_03046	pSymB	SinmeBODRAFT_01416	Chrs	regulated
XylR	SinmeBODRAFT_03046	pSymB	SinmeBODRAFT_01417	Chrs	regulated
XylR	SinmeBODRAFT_03046	pSymB	SinmeBODRAFT_01418	Chrs	operon
XylR	SinmeBODRAFT_03046	pSymB	SinmeBODRAFT_01419	Chrs	operon
XylR	SinmeBODRAFT_03046	pSymB	SinmeBODRAFT_02754	pSymB	regulated
XylR	SinmeBODRAFT_03046	pSymB	SinmeBODRAFT_02755	pSymB	operon
XylR	SinmeBODRAFT_03046	pSymB	SinmeBODRAFT_02756	pSymB	operon
XylR	SinmeBODRAFT_03046	pSymB	SinmeBODRAFT_02757	pSymB	regulated
XylR	SinmeBODRAFT_03046	pSymB	SinmeBODRAFT_02759	pSymB	regulated
XylR	SinmeBODRAFT_03046	pSymB	SinmeBODRAFT_02760	pSymB	operon
XylR	SinmeBODRAFT_03046	pSymB	SinmeBODRAFT_02761	pSymB	operon
XylR	SinmeBODRAFT_03046	pSymB	SinmeBODRAFT_02762	pSymB	operon
XylR	SinmeBODRAFT_03046	pSymB	SinmeBODRAFT_03047	pSymB	regulated
XylR	SinmeBODRAFT_03046	pSymB	SinmeBODRAFT_03048	pSymB	operon
XylR	SinmeBODRAFT_03046	pSymB	SinmeBODRAFT_03049	pSymB	operon
XylR	SinmeBODRAFT_03046	pSymB	SinmeBODRAFT_05374	Chrs	regulated
XylR	SinmeBODRAFT_03046	pSymB	SinmeBODRAFT_05375	Chrs	regulated
XylR	SinmeBODRAFT_03046	pSymB	SinmeBODRAFT_05520	pSymB	regulated
XylR	SinmeBODRAFT_03046	pSymB	SinmeBODRAFT_05521	pSymB	regulated
XylR	SinmeBODRAFT_03046	pSymB	SinmeBODRAFT_05522	pSymB	operon
XylR	SinmeBODRAFT_03046	pSymB	SinmeBODRAFT_05523	pSymB	operon
XylR	SinmeBODRAFT_03046	pSymB	SinmeBODRAFT_05524	pSymB	operon
XylR	SinmeBODRAFT_03046	pSymB	SinmeBODRAFT_05525	pSymB	operon
XylR	SinmeBODRAFT_03046	pSymB	SinmeBODRAFT_05845	pSymB	regulated
XylR	SinmeBODRAFT_03046	pSymB	SinmeBODRAFT_06095	pSymB	regulated
XylR	SinmeBODRAFT_03046	pSymB	SinmeBODRAFT_06096	pSymB	regulated
YE2053	SinmeBODRAFT_06318	pSymB	SinmeBODRAFT_00220	pSymA	regulated
YE2053	SinmeBODRAFT_06318	pSymB	SinmeBODRAFT_00221	pSymA	operon
YE2053	SinmeBODRAFT_06318	pSymB	SinmeBODRAFT_02122	Chrs	regulated
YE2053	SinmeBODRAFT_06318	pSymB	SinmeBODRAFT_02123	Chrs	regulated
YE2053	SinmeBODRAFT_06318	pSymB	SinmeBODRAFT_02124	Chrs	operon
YE2053	SinmeBODRAFT_06318	pSymB	SinmeBODRAFT_02125	Chrs	operon
YE2053	SinmeBODRAFT_06318	pSymB	SinmeBODRAFT_03246	pSymB	regulated
YE2053	SinmeBODRAFT_06318	pSymB	SinmeBODRAFT_03247	pSymB	operon
YE2053	SinmeBODRAFT_06318	pSymB	SinmeBODRAFT_03767	Chrs	regulated
YE2053	SinmeBODRAFT_06318	pSymB	SinmeBODRAFT_06313	pSymB	regulated
YE2053	SinmeBODRAFT_06318	pSymB	SinmeBODRAFT_06314	pSymB	regulated
YE2053	SinmeBODRAFT_06318	pSymB	SinmeBODRAFT_06315	pSymB	operon
YE2053	SinmeBODRAFT_06318	pSymB	SinmeBODRAFT_06316	pSymB	operon
YE2053	SinmeBODRAFT_06318	pSymB	SinmeBODRAFT_06317	pSymB	operon
YE2053	SinmeBODRAFT_06318	pSymB	SinmeBODRAFT_06319	pSymB	regulated
YE2053	SinmeBODRAFT_06318	pSymB	SinmeBODRAFT_06320	pSymB	operon
YE2053	SinmeBODRAFT_06318	pSymB	SinmeBODRAFT_06321	pSymB	operon
YE2053	SinmeBODRAFT_06318	pSymB	SinmeBODRAFT_06322	pSymB	operon
YE2053	SinmeBODRAFT_06318	pSymB	SinmeBODRAFT_06519	pSymB	regulated
YE2053	SinmeBODRAFT_06318	pSymB	SinmeBODRAFT_06520	pSymB	regulated
YE2053	SinmeBODRAFT_06520	pSymB	SinmeBODRAFT_00220	pSymA	regulated
YE2053	SinmeBODRAFT_06520	pSymB	SinmeBODRAFT_00221	pSymA	operon
YE2053	SinmeBODRAFT_06520	pSymB	SinmeBODRAFT_02122	Chrs	regulated
YE2053	SinmeBODRAFT_06520	pSymB	SinmeBODRAFT_02123	Chrs	regulated
YE2053	SinmeBODRAFT_06520	pSymB	SinmeBODRAFT_02124	Chrs	operon
YE2053	SinmeBODRAFT_06520	pSymB	SinmeBODRAFT_02125	Chrs	operon
YE2053	SinmeBODRAFT_06520	pSymB	SinmeBODRAFT_03246	pSymB	regulated
YE2053	SinmeBODRAFT_06520	pSymB	SinmeBODRAFT_03247	pSymB	operon
YE2053	SinmeBODRAFT_06520	pSymB	SinmeBODRAFT_03767	Chrs	regulated
YE2053	SinmeBODRAFT_06520	pSymB	SinmeBODRAFT_06313	pSymB	regulated
YE2053	SinmeBODRAFT_06520	pSymB	SinmeBODRAFT_06314	pSymB	regulated
YE2053	SinmeBODRAFT_06520	pSymB	SinmeBODRAFT_06315	pSymB	operon
YE2053	SinmeBODRAFT_06520	pSymB	SinmeBODRAFT_06316	pSymB	operon
YE2053	SinmeBODRAFT_06520	pSymB	SinmeBODRAFT_06317	pSymB	operon
YE2053	SinmeBODRAFT_06520	pSymB	SinmeBODRAFT_06318	pSymB	regulated
YE2053	SinmeBODRAFT_06520	pSymB	SinmeBODRAFT_06319	pSymB	regulated
YE2053	SinmeBODRAFT_06520	pSymB	SinmeBODRAFT_06320	pSymB	operon
YE2053	SinmeBODRAFT_06520	pSymB	SinmeBODRAFT_06321	pSymB	operon
YE2053	SinmeBODRAFT_06520	pSymB	SinmeBODRAFT_06322	pSymB	operon
YE2053	SinmeBODRAFT_06520	pSymB	SinmeBODRAFT_06519	pSymB	regulated
