# Supplementary material for: Evolution of Intra-specific Regulatory Networks in a Multipartite Bacterial Genome
Source: PLoS Comput Biol. 2015 Sep 4;11(9):e1004478. doi: 10.1371/journal.pcbi.1004478 (PMC4560400; doi:10.1371/journal.pcbi.1004478)
Supplement: S1 Material — (ZIP) [file pcbi.1004478.s001.zip › BL225C.tsv]

#Regulator	locus_tag	replicon	locus_tag	replicon	type
AglR	SinmeB_1742	Chrs	SinmeB_1741	Chrs	regulated
AglR	SinmeB_1742	Chrs	SinmeB_2722	Chrs	regulated
AglR	SinmeB_1742	Chrs	SinmeB_2723	Chrs	operon
AglR	SinmeB_1742	Chrs	SinmeB_2724	Chrs	operon
AglR	SinmeB_1742	Chrs	SinmeB_2725	Chrs	operon
AglR	SinmeB_1742	Chrs	SinmeB_3404	Chrs	regulated
AglR	SinmeB_1742	Chrs	SinmeB_3405	Chrs	operon
AglR	SinmeB_1742	Chrs	SinmeB_3804	pSymB	regulated
AglR	SinmeB_1742	Chrs	SinmeB_3805	pSymB	regulated
BetI	SinmeB_0564	Chrs	SinmeB_0565	Chrs	regulated
BetI	SinmeB_0564	Chrs	SinmeB_4064	pSymB	regulated
BetI	SinmeB_0564	Chrs	SinmeB_4065	pSymB	operon
BetI	SinmeB_0564	Chrs	SinmeB_4066	pSymB	operon
ChpR	SinmeB_4819	pSymB	SinmeB_4820	pSymB	regulated
ChvI	SinmeB_3150	Chrs	SinmeB_2153	Chrs	regulated
ChvI	SinmeB_3150	Chrs	SinmeB_2154	Chrs	operon
DctD	SinmeB_4709	pSymB	SinmeB_4711	pSymB	regulated
DctD	SinmeB_4709	pSymB	SinmeB_5499	pSymA	regulated
ExpG	SinmeB_3773	pSymB	SinmeB_3774	pSymB	regulated
ExpG	SinmeB_3773	pSymB	SinmeB_3775	pSymB	operon
ExpG	SinmeB_3773	pSymB	SinmeB_3776	pSymB	operon
ExpG	SinmeB_3773	pSymB	SinmeB_6609	pSymA	regulated
ExpG	SinmeB_3773	pSymB	SinmeB_6610	pSymA	regulated
ExpG	SinmeB_3773	pSymB	SinmeB_6611	pSymA	operon
ExpG	SinmeB_3773	pSymB	SinmeB_6612	pSymA	operon
FixJ	SinmeB_6173	pSymA	SinmeB_6174	pSymA	operon
FixK1	SinmeB_6171	pSymA	SinmeB_0515	Chrs	regulated
FixK1	SinmeB_6171	pSymA	SinmeB_0516	Chrs	regulated
FixK1	SinmeB_6171	pSymA	SinmeB_0517	Chrs	operon
FixK1	SinmeB_6171	pSymA	SinmeB_0518	Chrs	operon
FixK1	SinmeB_6171	pSymA	SinmeB_0519	Chrs	operon
FixK1	SinmeB_6171	pSymA	SinmeB_0520	Chrs	operon
FixK1	SinmeB_6171	pSymA	SinmeB_0521	Chrs	operon
FixK1	SinmeB_6171	pSymA	SinmeB_5227	pSymA	regulated
FixK1	SinmeB_6171	pSymA	SinmeB_5228	pSymA	regulated
FixK1	SinmeB_6171	pSymA	SinmeB_5236	pSymA	regulated
FixK1	SinmeB_6171	pSymA	SinmeB_5237	pSymA	operon
FixK1	SinmeB_6171	pSymA	SinmeB_5238	pSymA	operon
FixK1	SinmeB_6171	pSymA	SinmeB_5613	pSymA	regulated
FixK1	SinmeB_6171	pSymA	SinmeB_5614	pSymA	regulated
FixK1	SinmeB_6171	pSymA	SinmeB_5654	pSymA	regulated
FixK1	SinmeB_6171	pSymA	SinmeB_5737	pSymA	regulated
FixK1	SinmeB_6171	pSymA	SinmeB_5747	pSymA	regulated
FixK1	SinmeB_6171	pSymA	SinmeB_5749	pSymA	regulated
FixK1	SinmeB_6171	pSymA	SinmeB_5766	pSymA	regulated
FixK1	SinmeB_6171	pSymA	SinmeB_5818	pSymA	regulated
FixK1	SinmeB_6171	pSymA	SinmeB_6146	pSymA	regulated
FixK1	SinmeB_6171	pSymA	SinmeB_6147	pSymA	regulated
FixK1	SinmeB_6171	pSymA	SinmeB_6148	pSymA	operon
FixK1	SinmeB_6171	pSymA	SinmeB_6149	pSymA	operon
FixK1	SinmeB_6171	pSymA	SinmeB_6150	pSymA	operon
FixK1	SinmeB_6171	pSymA	SinmeB_6151	pSymA	operon
FixK1	SinmeB_6171	pSymA	SinmeB_6152	pSymA	operon
FixK1	SinmeB_6171	pSymA	SinmeB_6153	pSymA	operon
FixK1	SinmeB_6171	pSymA	SinmeB_6169	pSymA	regulated
FixK1	SinmeB_6171	pSymA	SinmeB_6170	pSymA	operon
FixK1	SinmeB_6171	pSymA	SinmeB_6172	pSymA	regulated
FixK1	SinmeB_6171	pSymA	SinmeB_6173	pSymA	operon
FixK1	SinmeB_6171	pSymA	SinmeB_6174	pSymA	operon
FixK1	SinmeB_6171	pSymA	SinmeB_6201	pSymA	regulated
FixK1	SinmeB_6171	pSymA	SinmeB_6202	pSymA	regulated
FixK1	SinmeB_6171	pSymA	SinmeB_6203	pSymA	operon
FixK1	SinmeB_6171	pSymA	SinmeB_6204	pSymA	operon
FixK1	SinmeB_5986	pSymA	SinmeB_0515	Chrs	regulated
FixK1	SinmeB_5986	pSymA	SinmeB_0516	Chrs	regulated
FixK1	SinmeB_5986	pSymA	SinmeB_0517	Chrs	operon
FixK1	SinmeB_5986	pSymA	SinmeB_0518	Chrs	operon
FixK1	SinmeB_5986	pSymA	SinmeB_0519	Chrs	operon
FixK1	SinmeB_5986	pSymA	SinmeB_0520	Chrs	operon
FixK1	SinmeB_5986	pSymA	SinmeB_0521	Chrs	operon
FixK1	SinmeB_5986	pSymA	SinmeB_5227	pSymA	regulated
FixK1	SinmeB_5986	pSymA	SinmeB_5228	pSymA	regulated
FixK1	SinmeB_5986	pSymA	SinmeB_5236	pSymA	regulated
FixK1	SinmeB_5986	pSymA	SinmeB_5237	pSymA	operon
FixK1	SinmeB_5986	pSymA	SinmeB_5238	pSymA	operon
FixK1	SinmeB_5986	pSymA	SinmeB_5613	pSymA	regulated
FixK1	SinmeB_5986	pSymA	SinmeB_5614	pSymA	regulated
FixK1	SinmeB_5986	pSymA	SinmeB_5654	pSymA	regulated
FixK1	SinmeB_5986	pSymA	SinmeB_5737	pSymA	regulated
FixK1	SinmeB_5986	pSymA	SinmeB_5747	pSymA	regulated
FixK1	SinmeB_5986	pSymA	SinmeB_5749	pSymA	regulated
FixK1	SinmeB_5986	pSymA	SinmeB_5766	pSymA	regulated
FixK1	SinmeB_5986	pSymA	SinmeB_5818	pSymA	regulated
FixK1	SinmeB_5986	pSymA	SinmeB_6146	pSymA	regulated
FixK1	SinmeB_5986	pSymA	SinmeB_6147	pSymA	regulated
FixK1	SinmeB_5986	pSymA	SinmeB_6148	pSymA	operon
FixK1	SinmeB_5986	pSymA	SinmeB_6149	pSymA	operon
FixK1	SinmeB_5986	pSymA	SinmeB_6150	pSymA	operon
FixK1	SinmeB_5986	pSymA	SinmeB_6151	pSymA	operon
FixK1	SinmeB_5986	pSymA	SinmeB_6152	pSymA	operon
FixK1	SinmeB_5986	pSymA	SinmeB_6153	pSymA	operon
FixK1	SinmeB_5986	pSymA	SinmeB_6169	pSymA	regulated
FixK1	SinmeB_5986	pSymA	SinmeB_6170	pSymA	operon
FixK1	SinmeB_5986	pSymA	SinmeB_6171	pSymA	regulated
FixK1	SinmeB_5986	pSymA	SinmeB_6172	pSymA	regulated
FixK1	SinmeB_5986	pSymA	SinmeB_6173	pSymA	operon
FixK1	SinmeB_5986	pSymA	SinmeB_6174	pSymA	operon
FixK1	SinmeB_5986	pSymA	SinmeB_6201	pSymA	regulated
FixK1	SinmeB_5986	pSymA	SinmeB_6202	pSymA	regulated
FixK1	SinmeB_5986	pSymA	SinmeB_6203	pSymA	operon
FixK1	SinmeB_5986	pSymA	SinmeB_6204	pSymA	operon
Fur	SinmeB_2852	Chrs	SinmeB_2853	Chrs	regulated
Fur	SinmeB_2852	Chrs	SinmeB_2854	Chrs	operon
Fur	SinmeB_2852	Chrs	SinmeB_2855	Chrs	operon
Fur	SinmeB_2852	Chrs	SinmeB_2856	Chrs	operon
GlnBK	SinmeB_2959	Chrs	SinmeB_0590	Chrs	regulated
GlnBK	SinmeB_2959	Chrs	SinmeB_0805	Chrs	regulated
GlnBK	SinmeB_2959	Chrs	SinmeB_0806	Chrs	operon
GlnBK	SinmeB_2959	Chrs	SinmeB_0807	Chrs	operon
GlnBK	SinmeB_2959	Chrs	SinmeB_2252	Chrs	regulated
GlnBK	SinmeB_2959	Chrs	SinmeB_2253	Chrs	regulated
GlnBK	SinmeB_2959	Chrs	SinmeB_2254	Chrs	operon
GlnBK	SinmeB_2959	Chrs	SinmeB_2255	Chrs	operon
GlnBK	SinmeB_2959	Chrs	SinmeB_2256	Chrs	operon
GlnBK	SinmeB_2959	Chrs	SinmeB_2257	Chrs	operon
GlnBK	SinmeB_2959	Chrs	SinmeB_3317	Chrs	regulated
GlnBK	SinmeB_2959	Chrs	SinmeB_3318	Chrs	regulated
GlnBK	SinmeB_2959	Chrs	SinmeB_3319	Chrs	operon
GlnBK	SinmeB_2959	Chrs	SinmeB_3320	Chrs	operon
GlnBK	SinmeB_2959	Chrs	SinmeB_3640	pSymB	regulated
GlnBK	SinmeB_2959	Chrs	SinmeB_5344	pSymA	regulated
GlnBK	SinmeB_2959	Chrs	SinmeB_5351	pSymA	regulated
GlnBK	SinmeB_2959	Chrs	SinmeB_5352	pSymA	regulated
GlnBK	SinmeB_2959	Chrs	SinmeB_5353	pSymA	operon
GlnBK	SinmeB_1383	Chrs	SinmeB_0590	Chrs	regulated
GlnBK	SinmeB_1383	Chrs	SinmeB_0805	Chrs	regulated
GlnBK	SinmeB_1383	Chrs	SinmeB_0806	Chrs	operon
GlnBK	SinmeB_1383	Chrs	SinmeB_0807	Chrs	operon
GlnBK	SinmeB_1383	Chrs	SinmeB_2252	Chrs	regulated
GlnBK	SinmeB_1383	Chrs	SinmeB_2253	Chrs	regulated
GlnBK	SinmeB_1383	Chrs	SinmeB_2254	Chrs	operon
GlnBK	SinmeB_1383	Chrs	SinmeB_2255	Chrs	operon
GlnBK	SinmeB_1383	Chrs	SinmeB_2256	Chrs	operon
GlnBK	SinmeB_1383	Chrs	SinmeB_2257	Chrs	operon
GlnBK	SinmeB_1383	Chrs	SinmeB_3317	Chrs	regulated
GlnBK	SinmeB_1383	Chrs	SinmeB_3318	Chrs	regulated
GlnBK	SinmeB_1383	Chrs	SinmeB_3319	Chrs	operon
GlnBK	SinmeB_1383	Chrs	SinmeB_3320	Chrs	operon
GlnBK	SinmeB_1383	Chrs	SinmeB_3640	pSymB	regulated
GlnBK	SinmeB_1383	Chrs	SinmeB_5344	pSymA	regulated
GlnBK	SinmeB_1383	Chrs	SinmeB_5351	pSymA	regulated
GlnBK	SinmeB_1383	Chrs	SinmeB_5352	pSymA	regulated
GlnBK	SinmeB_1383	Chrs	SinmeB_5353	pSymA	operon
HpdR	SinmeB_2771	Chrs	SinmeB_2772	Chrs	regulated
IolR	SinmeB_3461	Chrs	SinmeB_0254	Chrs	regulated
IolR	SinmeB_3461	Chrs	SinmeB_0255	Chrs	operon
IolR	SinmeB_3461	Chrs	SinmeB_1030	Chrs	regulated
IolR	SinmeB_3461	Chrs	SinmeB_1031	Chrs	regulated
IolR	SinmeB_3461	Chrs	SinmeB_1032	Chrs	operon
IolR	SinmeB_3461	Chrs	SinmeB_1954	Chrs	regulated
IolR	SinmeB_3461	Chrs	SinmeB_2203	Chrs	regulated
IolR	SinmeB_3461	Chrs	SinmeB_2204	Chrs	operon
IolR	SinmeB_3461	Chrs	SinmeB_2891	Chrs	regulated
IolR	SinmeB_3461	Chrs	SinmeB_2892	Chrs	regulated
IolR	SinmeB_3461	Chrs	SinmeB_3205	Chrs	regulated
IolR	SinmeB_3461	Chrs	SinmeB_3206	Chrs	operon
IolR	SinmeB_3461	Chrs	SinmeB_3207	Chrs	operon
IolR	SinmeB_3461	Chrs	SinmeB_3460	Chrs	regulated
IolR	SinmeB_3461	Chrs	SinmeB_3478	pSymB	regulated
IolR	SinmeB_3461	Chrs	SinmeB_3479	pSymB	regulated
IolR	SinmeB_3461	Chrs	SinmeB_3556	pSymB	regulated
IolR	SinmeB_3461	Chrs	SinmeB_3557	pSymB	regulated
IolR	SinmeB_3461	Chrs	SinmeB_3786	pSymB	regulated
IolR	SinmeB_3461	Chrs	SinmeB_3791	pSymB	regulated
IolR	SinmeB_3461	Chrs	SinmeB_3792	pSymB	operon
IolR	SinmeB_3461	Chrs	SinmeB_3793	pSymB	operon
IolR	SinmeB_3461	Chrs	SinmeB_3794	pSymB	operon
IolR	SinmeB_3461	Chrs	SinmeB_3795	pSymB	operon
IolR	SinmeB_3461	Chrs	SinmeB_3908	pSymB	regulated
IolR	SinmeB_3461	Chrs	SinmeB_3909	pSymB	regulated
IolR	SinmeB_3461	Chrs	SinmeB_4066	pSymB	operon
IolR	SinmeB_3461	Chrs	SinmeB_4067	pSymB	regulated
IolR	SinmeB_3461	Chrs	SinmeB_4068	pSymB	operon
IolR	SinmeB_3461	Chrs	SinmeB_4069	pSymB	operon
IolR	SinmeB_3461	Chrs	SinmeB_4070	pSymB	operon
IolR	SinmeB_3461	Chrs	SinmeB_4071	pSymB	operon
IolR	SinmeB_3461	Chrs	SinmeB_4308	pSymB	regulated
IolR	SinmeB_3461	Chrs	SinmeB_4309	pSymB	regulated
IolR	SinmeB_3461	Chrs	SinmeB_4509	pSymB	regulated
IolR	SinmeB_3461	Chrs	SinmeB_4510	pSymB	regulated
IolR	SinmeB_3461	Chrs	SinmeB_4514	pSymB	regulated
IolR	SinmeB_3461	Chrs	SinmeB_4515	pSymB	regulated
IolR	SinmeB_3461	Chrs	SinmeB_4516	pSymB	operon
IolR	SinmeB_3461	Chrs	SinmeB_4593	pSymB	regulated
IolR	SinmeB_3461	Chrs	SinmeB_4809	pSymB	regulated
IolR	SinmeB_3461	Chrs	SinmeB_4810	pSymB	regulated
IolR	SinmeB_3461	Chrs	SinmeB_5243	pSymA	regulated
IolR	SinmeB_3461	Chrs	SinmeB_5244	pSymA	regulated
IolR	SinmeB_3461	Chrs	SinmeB_5366	pSymA	regulated
IolR	SinmeB_3461	Chrs	SinmeB_5367	pSymA	regulated
IolR	SinmeB_3461	Chrs	SinmeB_6268	pSymA	regulated
IolR	SinmeB_3461	Chrs	SinmeB_6498	pSymA	regulated
IolR	SinmeB_3461	Chrs	SinmeB_6499	pSymA	operon
LsrAB1	SinmeB_0571	Chrs	SinmeB_6453	pSymA	regulated
LsrAB1	SinmeB_1234	Chrs	SinmeB_6453	pSymA	regulated
MucR	SinmeB_0612	Chrs	SinmeB_0285	Chrs	regulated
MucR	SinmeB_0612	Chrs	SinmeB_3771	pSymB	regulated
NesR	SinmeB_2646	Chrs	SinmeB_0044	Chrs	regulated
NesR	SinmeB_2646	Chrs	SinmeB_0045	Chrs	operon
NesR	SinmeB_2646	Chrs	SinmeB_1784	Chrs	regulated
NesR	SinmeB_2646	Chrs	SinmeB_2808	Chrs	regulated
NesR	SinmeB_2646	Chrs	SinmeB_2809	Chrs	operon
NesR	SinmeB_2646	Chrs	SinmeB_2810	Chrs	operon
NesR	SinmeB_2646	Chrs	SinmeB_3145	Chrs	regulated
NesR	SinmeB_2646	Chrs	SinmeB_3146	Chrs	operon
NesR	SinmeB_2646	Chrs	SinmeB_3147	Chrs	operon
NifA	SinmeB_6024	pSymA	SinmeB_5883	pSymA	regulated
NifA	SinmeB_6024	pSymA	SinmeB_6028	pSymA	regulated
NifA	SinmeB_6024	pSymA	SinmeB_6029	pSymA	regulated
NodD1	SinmeB_6065	pSymA	SinmeB_5970	pSymA	regulated
NodD1	SinmeB_6065	pSymA	SinmeB_5993	pSymA	regulated
NodD1	SinmeB_6065	pSymA	SinmeB_6048	pSymA	regulated
NodD1	SinmeB_6065	pSymA	SinmeB_6049	pSymA	regulated
NodD1	SinmeB_6065	pSymA	SinmeB_6050	pSymA	operon
NodD1	SinmeB_6065	pSymA	SinmeB_6064	pSymA	regulated
NodD1	SinmeB_6065	pSymA	SinmeB_6071	pSymA	regulated
NodD2	SinmeB_5887	pSymA	SinmeB_5970	pSymA	regulated
NodD2	SinmeB_5887	pSymA	SinmeB_5993	pSymA	regulated
NodD2	SinmeB_5887	pSymA	SinmeB_6048	pSymA	regulated
NodD2	SinmeB_5887	pSymA	SinmeB_6049	pSymA	regulated
NodD2	SinmeB_5887	pSymA	SinmeB_6050	pSymA	operon
NodD2	SinmeB_5887	pSymA	SinmeB_6064	pSymA	regulated
NodD2	SinmeB_5887	pSymA	SinmeB_6071	pSymA	regulated
NodD3	SinmeB_6042	pSymA	SinmeB_5970	pSymA	regulated
NodD3	SinmeB_6042	pSymA	SinmeB_5993	pSymA	regulated
NodD3	SinmeB_6042	pSymA	SinmeB_6045	pSymA	regulated
NodD3	SinmeB_6042	pSymA	SinmeB_6048	pSymA	regulated
NodD3	SinmeB_6042	pSymA	SinmeB_6049	pSymA	regulated
NodD3	SinmeB_6042	pSymA	SinmeB_6050	pSymA	operon
NodD3	SinmeB_6042	pSymA	SinmeB_6064	pSymA	regulated
NodD3	SinmeB_6042	pSymA	SinmeB_6071	pSymA	regulated
NtrR	SinmeB_2244	Chrs	SinmeB_2243	Chrs	regulated
NtrR	SinmeB_2244	Chrs	SinmeB_2245	Chrs	operon
NtrR	SinmeB_2244	Chrs	SinmeB_2246	Chrs	operon
OxyR	SinmeB_0377	Chrs	SinmeB_0378	Chrs	regulated
PcaQ	SinmeB_4743	pSymB	SinmeB_1935	Chrs	regulated
PcaQ	SinmeB_4743	pSymB	SinmeB_1936	Chrs	regulated
PcaQ	SinmeB_4743	pSymB	SinmeB_3223	Chrs	regulated
PcaQ	SinmeB_4743	pSymB	SinmeB_3224	Chrs	regulated
PcaQ	SinmeB_4743	pSymB	SinmeB_3270	Chrs	regulated
PcaQ	SinmeB_4743	pSymB	SinmeB_3709	pSymB	regulated
PcaQ	SinmeB_4743	pSymB	SinmeB_4717	pSymB	regulated
PcaQ	SinmeB_4743	pSymB	SinmeB_4718	pSymB	operon
PcaQ	SinmeB_4743	pSymB	SinmeB_4719	pSymB	operon
PcaQ	SinmeB_4743	pSymB	SinmeB_4720	pSymB	operon
PcaQ	SinmeB_4743	pSymB	SinmeB_4721	pSymB	operon
PcaQ	SinmeB_4743	pSymB	SinmeB_4722	pSymB	operon
PcaQ	SinmeB_4743	pSymB	SinmeB_4723	pSymB	operon
PcaQ	SinmeB_4743	pSymB	SinmeB_4724	pSymB	operon
PcaQ	SinmeB_4743	pSymB	SinmeB_4744	pSymB	regulated
PcaQ	SinmeB_4743	pSymB	SinmeB_4745	pSymB	operon
PcaQ	SinmeB_4743	pSymB	SinmeB_4746	pSymB	operon
PcaQ	SinmeB_4743	pSymB	SinmeB_4747	pSymB	operon
PcaQ	SinmeB_4743	pSymB	SinmeB_4748	pSymB	operon
PcaQ	SinmeB_4743	pSymB	SinmeB_4755	pSymB	regulated
PcaQ	SinmeB_4743	pSymB	SinmeB_4756	pSymB	operon
PcaQ	SinmeB_4743	pSymB	SinmeB_4757	pSymB	operon
PcaQ	SinmeB_4743	pSymB	SinmeB_4758	pSymB	operon
PcaQ	SinmeB_4743	pSymB	SinmeB_4759	pSymB	operon
PcaQ	SinmeB_4743	pSymB	SinmeB_5577	pSymA	regulated
PcaQ	SinmeB_4743	pSymB	SinmeB_5578	pSymA	regulated
PcaQ	SinmeB_4743	pSymB	SinmeB_5579	pSymA	operon
PcaQ	SinmeB_4743	pSymB	SinmeB_5887	pSymA	regulated
PcaQ	SinmeB_4743	pSymB	SinmeB_5970	pSymA	regulated
PcaQ	SinmeB_4743	pSymB	SinmeB_5993	pSymA	regulated
PcaQ	SinmeB_4743	pSymB	SinmeB_6048	pSymA	regulated
PcaQ	SinmeB_4743	pSymB	SinmeB_6049	pSymA	regulated
PcaQ	SinmeB_4743	pSymB	SinmeB_6050	pSymA	operon
PcaQ	SinmeB_4743	pSymB	SinmeB_6064	pSymA	regulated
PcaQ	SinmeB_4743	pSymB	SinmeB_6071	pSymA	regulated
PcaQ	SinmeB_4743	pSymB	SinmeB_6415	pSymA	regulated
PckR	SinmeB_2696	Chrs	SinmeB_0301	Chrs	regulated
PckR	SinmeB_2696	Chrs	SinmeB_0302	Chrs	regulated
PckR	SinmeB_2696	Chrs	SinmeB_0303	Chrs	operon
PckR	SinmeB_2696	Chrs	SinmeB_0304	Chrs	operon
PckR	SinmeB_2696	Chrs	SinmeB_0305	Chrs	operon
PckR	SinmeB_2696	Chrs	SinmeB_0306	Chrs	operon
PckR	SinmeB_2696	Chrs	SinmeB_0311	Chrs	regulated
PckR	SinmeB_2696	Chrs	SinmeB_0312	Chrs	operon
PckR	SinmeB_2696	Chrs	SinmeB_0313	Chrs	operon
PckR	SinmeB_2696	Chrs	SinmeB_0316	Chrs	regulated
PckR	SinmeB_2696	Chrs	SinmeB_0372	Chrs	regulated
PckR	SinmeB_2696	Chrs	SinmeB_0373	Chrs	regulated
PckR	SinmeB_2696	Chrs	SinmeB_0654	Chrs	regulated
PckR	SinmeB_2696	Chrs	SinmeB_0655	Chrs	regulated
PckR	SinmeB_2696	Chrs	SinmeB_0667	Chrs	regulated
PckR	SinmeB_2696	Chrs	SinmeB_0668	Chrs	regulated
PckR	SinmeB_2696	Chrs	SinmeB_0683	Chrs	regulated
PckR	SinmeB_2696	Chrs	SinmeB_0714	Chrs	regulated
PckR	SinmeB_2696	Chrs	SinmeB_0875	Chrs	regulated
PckR	SinmeB_2696	Chrs	SinmeB_0876	Chrs	regulated
PckR	SinmeB_2696	Chrs	SinmeB_1169	Chrs	regulated
PckR	SinmeB_2696	Chrs	SinmeB_1369	Chrs	regulated
PckR	SinmeB_2696	Chrs	SinmeB_1549	Chrs	regulated
PckR	SinmeB_2696	Chrs	SinmeB_1550	Chrs	regulated
PckR	SinmeB_2696	Chrs	SinmeB_1608	Chrs	regulated
PckR	SinmeB_2696	Chrs	SinmeB_1609	Chrs	regulated
PckR	SinmeB_2696	Chrs	SinmeB_1744	Chrs	regulated
PckR	SinmeB_2696	Chrs	SinmeB_1745	Chrs	regulated
PckR	SinmeB_2696	Chrs	SinmeB_1963	Chrs	regulated
PckR	SinmeB_2696	Chrs	SinmeB_1964	Chrs	regulated
PckR	SinmeB_2696	Chrs	SinmeB_1965	Chrs	operon
PckR	SinmeB_2696	Chrs	SinmeB_1966	Chrs	operon
PckR	SinmeB_2696	Chrs	SinmeB_2026	Chrs	regulated
PckR	SinmeB_2696	Chrs	SinmeB_2027	Chrs	regulated
PckR	SinmeB_2696	Chrs	SinmeB_2028	Chrs	operon
PckR	SinmeB_2696	Chrs	SinmeB_2029	Chrs	operon
PckR	SinmeB_2696	Chrs	SinmeB_2153	Chrs	regulated
PckR	SinmeB_2696	Chrs	SinmeB_2154	Chrs	operon
PckR	SinmeB_2696	Chrs	SinmeB_2313	Chrs	regulated
PckR	SinmeB_2696	Chrs	SinmeB_2314	Chrs	regulated
PckR	SinmeB_2696	Chrs	SinmeB_2433	Chrs	regulated
PckR	SinmeB_2696	Chrs	SinmeB_2598	Chrs	regulated
PckR	SinmeB_2696	Chrs	SinmeB_2608	Chrs	regulated
PckR	SinmeB_2696	Chrs	SinmeB_2621	Chrs	regulated
PckR	SinmeB_2696	Chrs	SinmeB_2622	Chrs	regulated
PckR	SinmeB_2696	Chrs	SinmeB_2623	Chrs	operon
PckR	SinmeB_2696	Chrs	SinmeB_2713	Chrs	regulated
PckR	SinmeB_2696	Chrs	SinmeB_2714	Chrs	regulated
PckR	SinmeB_2696	Chrs	SinmeB_2715	Chrs	operon
PckR	SinmeB_2696	Chrs	SinmeB_2780	Chrs	regulated
PckR	SinmeB_2696	Chrs	SinmeB_2781	Chrs	regulated
PckR	SinmeB_2696	Chrs	SinmeB_2883	Chrs	regulated
PckR	SinmeB_2696	Chrs	SinmeB_2884	Chrs	operon
PckR	SinmeB_2696	Chrs	SinmeB_2899	Chrs	regulated
PckR	SinmeB_2696	Chrs	SinmeB_2900	Chrs	regulated
PckR	SinmeB_2696	Chrs	SinmeB_3085	Chrs	regulated
PckR	SinmeB_2696	Chrs	SinmeB_3086	Chrs	regulated
PckR	SinmeB_2696	Chrs	SinmeB_3150	Chrs	regulated
PckR	SinmeB_2696	Chrs	SinmeB_3151	Chrs	regulated
PckR	SinmeB_2696	Chrs	SinmeB_3152	Chrs	operon
PckR	SinmeB_2696	Chrs	SinmeB_3153	Chrs	operon
PckR	SinmeB_2696	Chrs	SinmeB_3265	Chrs	regulated
PckR	SinmeB_2696	Chrs	SinmeB_3266	Chrs	operon
PckR	SinmeB_2696	Chrs	SinmeB_3267	Chrs	operon
PckR	SinmeB_2696	Chrs	SinmeB_3268	Chrs	operon
PckR	SinmeB_2696	Chrs	SinmeB_3269	Chrs	operon
PckR	SinmeB_2696	Chrs	SinmeB_3445	Chrs	regulated
PckR	SinmeB_2696	Chrs	SinmeB_4351	pSymB	regulated
PckR	SinmeB_2696	Chrs	SinmeB_4352	pSymB	regulated
PckR	SinmeB_2696	Chrs	SinmeB_4440	pSymB	regulated
PckR	SinmeB_2696	Chrs	SinmeB_4441	pSymB	operon
PckR	SinmeB_2696	Chrs	SinmeB_4442	pSymB	operon
PckR	SinmeB_2696	Chrs	SinmeB_4443	pSymB	operon
PckR	SinmeB_2696	Chrs	SinmeB_4645	pSymB	regulated
PckR	SinmeB_2696	Chrs	SinmeB_4646	pSymB	regulated
PckR	SinmeB_2696	Chrs	SinmeB_4647	pSymB	operon
PckR	SinmeB_2696	Chrs	SinmeB_4846	pSymB	regulated
PckR	SinmeB_2696	Chrs	SinmeB_4847	pSymB	regulated
PckR	SinmeB_2696	Chrs	SinmeB_4848	pSymB	operon
PckR	SinmeB_2696	Chrs	SinmeB_4849	pSymB	operon
PckR	SinmeB_2696	Chrs	SinmeB_5444	pSymA	regulated
PckR	SinmeB_2696	Chrs	SinmeB_5445	pSymA	operon
PckR	SinmeB_2696	Chrs	SinmeB_5530	pSymA	regulated
PckR	SinmeB_2696	Chrs	SinmeB_5531	pSymA	operon
PckR	SinmeB_2696	Chrs	SinmeB_5532	pSymA	operon
PckR	SinmeB_2696	Chrs	SinmeB_5533	pSymA	operon
PckR	SinmeB_2696	Chrs	SinmeB_5586	pSymA	regulated
PckR	SinmeB_2696	Chrs	SinmeB_5587	pSymA	operon
PckR	SinmeB_2696	Chrs	SinmeB_5588	pSymA	operon
PckR	SinmeB_2696	Chrs	SinmeB_5819	pSymA	regulated
RbtR	SinmeB_4203	pSymB	SinmeB_4202	pSymB	regulated
RctR	SinmeB_2337	Chrs	SinmeB_3991	pSymB	regulated
RctR	SinmeB_2337	Chrs	SinmeB_3993	pSymB	operon
RctR	SinmeB_2337	Chrs	SinmeB_3994	pSymB	operon
RhrA	SinmeB_5351	pSymA	SinmeB_5344	pSymA	regulated
RhrA	SinmeB_5351	pSymA	SinmeB_5352	pSymA	regulated
RhrA	SinmeB_5351	pSymA	SinmeB_5353	pSymA	operon
RirA	SinmeB_0338	Chrs	SinmeB_0337	Chrs	regulated
RirA	SinmeB_0338	Chrs	SinmeB_0550	Chrs	regulated
RirA	SinmeB_0338	Chrs	SinmeB_0590	Chrs	regulated
RirA	SinmeB_0338	Chrs	SinmeB_0787	Chrs	regulated
RirA	SinmeB_0338	Chrs	SinmeB_1143	Chrs	regulated
RirA	SinmeB_0338	Chrs	SinmeB_1144	Chrs	operon
RirA	SinmeB_0338	Chrs	SinmeB_1485	Chrs	regulated
RirA	SinmeB_0338	Chrs	SinmeB_1486	Chrs	regulated
RirA	SinmeB_0338	Chrs	SinmeB_1665	Chrs	regulated
RirA	SinmeB_0338	Chrs	SinmeB_1787	Chrs	regulated
RirA	SinmeB_0338	Chrs	SinmeB_1788	Chrs	operon
RirA	SinmeB_0338	Chrs	SinmeB_1816	Chrs	regulated
RirA	SinmeB_0338	Chrs	SinmeB_1817	Chrs	regulated
RirA	SinmeB_0338	Chrs	SinmeB_1818	Chrs	operon
RirA	SinmeB_0338	Chrs	SinmeB_1844	Chrs	regulated
RirA	SinmeB_0338	Chrs	SinmeB_1845	Chrs	regulated
RirA	SinmeB_0338	Chrs	SinmeB_1849	Chrs	regulated
RirA	SinmeB_0338	Chrs	SinmeB_1850	Chrs	regulated
RirA	SinmeB_0338	Chrs	SinmeB_1851	Chrs	operon
RirA	SinmeB_0338	Chrs	SinmeB_1852	Chrs	operon
RirA	SinmeB_0338	Chrs	SinmeB_2047	Chrs	regulated
RirA	SinmeB_0338	Chrs	SinmeB_2208	Chrs	regulated
RirA	SinmeB_0338	Chrs	SinmeB_2211	Chrs	operon
RirA	SinmeB_0338	Chrs	SinmeB_2212	Chrs	operon
RirA	SinmeB_0338	Chrs	SinmeB_2214	Chrs	regulated
RirA	SinmeB_0338	Chrs	SinmeB_2215	Chrs	regulated
RirA	SinmeB_0338	Chrs	SinmeB_2250	Chrs	regulated
RirA	SinmeB_0338	Chrs	SinmeB_2252	Chrs	regulated
RirA	SinmeB_0338	Chrs	SinmeB_2253	Chrs	regulated
RirA	SinmeB_0338	Chrs	SinmeB_2254	Chrs	operon
RirA	SinmeB_0338	Chrs	SinmeB_2255	Chrs	operon
RirA	SinmeB_0338	Chrs	SinmeB_2256	Chrs	operon
RirA	SinmeB_0338	Chrs	SinmeB_2257	Chrs	operon
RirA	SinmeB_0338	Chrs	SinmeB_2407	Chrs	regulated
RirA	SinmeB_0338	Chrs	SinmeB_2899	Chrs	regulated
RirA	SinmeB_0338	Chrs	SinmeB_2900	Chrs	regulated
RirA	SinmeB_0338	Chrs	SinmeB_2940	Chrs	regulated
RirA	SinmeB_0338	Chrs	SinmeB_3107	Chrs	regulated
RirA	SinmeB_0338	Chrs	SinmeB_3108	Chrs	regulated
RirA	SinmeB_0338	Chrs	SinmeB_3620	pSymB	regulated
RirA	SinmeB_0338	Chrs	SinmeB_3621	pSymB	regulated
RirA	SinmeB_0338	Chrs	SinmeB_3622	pSymB	operon
RirA	SinmeB_0338	Chrs	SinmeB_3640	pSymB	regulated
RirA	SinmeB_0338	Chrs	SinmeB_3995	pSymB	regulated
RirA	SinmeB_0338	Chrs	SinmeB_3996	pSymB	operon
RirA	SinmeB_0338	Chrs	SinmeB_4249	pSymB	regulated
RirA	SinmeB_0338	Chrs	SinmeB_4466	pSymB	regulated
RirA	SinmeB_0338	Chrs	SinmeB_4467	pSymB	regulated
RirA	SinmeB_0338	Chrs	SinmeB_4468	pSymB	operon
RirA	SinmeB_0338	Chrs	SinmeB_4469	pSymB	operon
RirA	SinmeB_0338	Chrs	SinmeB_4470	pSymB	operon
RirA	SinmeB_0338	Chrs	SinmeB_4471	pSymB	operon
RirA	SinmeB_0338	Chrs	SinmeB_4472	pSymB	operon
RirA	SinmeB_0338	Chrs	SinmeB_4473	pSymB	operon
RirA	SinmeB_0338	Chrs	SinmeB_4474	pSymB	operon
RirA	SinmeB_0338	Chrs	SinmeB_4475	pSymB	operon
RirA	SinmeB_0338	Chrs	SinmeB_4846	pSymB	regulated
RirA	SinmeB_0338	Chrs	SinmeB_4847	pSymB	regulated
RirA	SinmeB_0338	Chrs	SinmeB_4848	pSymB	operon
RirA	SinmeB_0338	Chrs	SinmeB_4849	pSymB	operon
RirA	SinmeB_0338	Chrs	SinmeB_4964	pSymB	regulated
RirA	SinmeB_0338	Chrs	SinmeB_4965	pSymB	regulated
RirA	SinmeB_0338	Chrs	SinmeB_4966	pSymB	operon
RirA	SinmeB_0338	Chrs	SinmeB_4967	pSymB	operon
RirA	SinmeB_0338	Chrs	SinmeB_5130	pSymA	regulated
RirA	SinmeB_0338	Chrs	SinmeB_5243	pSymA	regulated
RirA	SinmeB_0338	Chrs	SinmeB_5244	pSymA	regulated
RirA	SinmeB_0338	Chrs	SinmeB_5328	pSymA	regulated
RirA	SinmeB_0338	Chrs	SinmeB_5329	pSymA	regulated
RirA	SinmeB_0338	Chrs	SinmeB_5330	pSymA	operon
RirA	SinmeB_0338	Chrs	SinmeB_5331	pSymA	operon
RirA	SinmeB_0338	Chrs	SinmeB_5332	pSymA	operon
RirA	SinmeB_0338	Chrs	SinmeB_5333	pSymA	operon
RirA	SinmeB_0338	Chrs	SinmeB_5344	pSymA	regulated
RirA	SinmeB_0338	Chrs	SinmeB_5351	pSymA	regulated
RirA	SinmeB_0338	Chrs	SinmeB_5352	pSymA	regulated
RirA	SinmeB_0338	Chrs	SinmeB_5353	pSymA	operon
RirA	SinmeB_0338	Chrs	SinmeB_5411	pSymA	regulated
RirA	SinmeB_0338	Chrs	SinmeB_5412	pSymA	regulated
RirA	SinmeB_0338	Chrs	SinmeB_5413	pSymA	operon
RirA	SinmeB_0338	Chrs	SinmeB_5971	pSymA	regulated
RirA	SinmeB_0338	Chrs	SinmeB_6665	pSymA	regulated
RirA	SinmeB_0338	Chrs	SinmeB_6666	pSymA	regulated
RpoE9	SinmeB_4635	pSymB	SinmeB_2798	Chrs	regulated
SM-b20537	SinmeB_4151	pSymB	SinmeB_3033	Chrs	regulated
SM-b20537	SinmeB_4151	pSymB	SinmeB_3034	Chrs	operon
SM-b20537	SinmeB_4151	pSymB	SinmeB_4150	pSymB	regulated
SM-b20537	SinmeB_4151	pSymB	SinmeB_4152	pSymB	operon
SM-b20537	SinmeB_4151	pSymB	SinmeB_4153	pSymB	operon
SM-b20537	SinmeB_4151	pSymB	SinmeB_4154	pSymB	operon
SM-b20537	SinmeB_4151	pSymB	SinmeB_5261	pSymA	regulated
SM-b20537	SinmeB_4151	pSymB	SinmeB_6332	pSymA	regulated
SM-b20537	SinmeB_4151	pSymB	SinmeB_6333	pSymA	regulated
SM-b20537	SinmeB_4151	pSymB	SinmeB_6334	pSymA	operon
SM-b20537	SinmeB_4151	pSymB	SinmeB_6335	pSymA	operon
SM-b20537	SinmeB_4151	pSymB	SinmeB_6336	pSymA	operon
SM-b20537	SinmeB_4151	pSymB	SinmeB_6337	pSymA	operon
SM-b20667	SinmeB_4853	pSymB	SinmeB_4852	pSymB	regulated
SM-b20667	SinmeB_4853	pSymB	SinmeB_4854	pSymB	operon
SM-b20667	SinmeB_4853	pSymB	SinmeB_4856	pSymB	operon
SM-b20717	SinmeB_4652	pSymB	SinmeB_1143	Chrs	regulated
SM-b20717	SinmeB_4652	pSymB	SinmeB_1144	Chrs	operon
SM-b20717	SinmeB_4652	pSymB	SinmeB_3754	pSymB	regulated
SM-b20717	SinmeB_4652	pSymB	SinmeB_3755	pSymB	regulated
SM-b20717	SinmeB_4652	pSymB	SinmeB_4648	pSymB	regulated
SM-b20717	SinmeB_4652	pSymB	SinmeB_4649	pSymB	operon
SM-b20717	SinmeB_4652	pSymB	SinmeB_4650	pSymB	operon
SM-b20717	SinmeB_4652	pSymB	SinmeB_4651	pSymB	operon
SM-b20717	SinmeB_4652	pSymB	SinmeB_4802	pSymB	regulated
SM-b20717	SinmeB_4652	pSymB	SinmeB_4803	pSymB	regulated
SM-b20717	SinmeB_4652	pSymB	SinmeB_6249	pSymA	regulated
SM-b20717	SinmeB_4652	pSymB	SinmeB_6250	pSymA	regulated
SM-b20717	SinmeB_4803	pSymB	SinmeB_1143	Chrs	regulated
SM-b20717	SinmeB_4803	pSymB	SinmeB_1144	Chrs	operon
SM-b20717	SinmeB_4803	pSymB	SinmeB_3754	pSymB	regulated
SM-b20717	SinmeB_4803	pSymB	SinmeB_3755	pSymB	regulated
SM-b20717	SinmeB_4803	pSymB	SinmeB_4648	pSymB	regulated
SM-b20717	SinmeB_4803	pSymB	SinmeB_4649	pSymB	operon
SM-b20717	SinmeB_4803	pSymB	SinmeB_4650	pSymB	operon
SM-b20717	SinmeB_4803	pSymB	SinmeB_4651	pSymB	operon
SM-b20717	SinmeB_4803	pSymB	SinmeB_4652	pSymB	operon
SM-b20717	SinmeB_4803	pSymB	SinmeB_4802	pSymB	regulated
SM-b20717	SinmeB_4803	pSymB	SinmeB_6249	pSymA	regulated
SM-b20717	SinmeB_4803	pSymB	SinmeB_6250	pSymA	regulated
SM-b21372	SinmeB_3720	pSymB	SinmeB_1896	Chrs	regulated
SM-b21372	SinmeB_3720	pSymB	SinmeB_1897	Chrs	operon
SM-b21372	SinmeB_3720	pSymB	SinmeB_1898	Chrs	operon
SM-b21372	SinmeB_3720	pSymB	SinmeB_3599	pSymB	regulated
SM-b21372	SinmeB_3720	pSymB	SinmeB_3600	pSymB	regulated
SM-b21372	SinmeB_3720	pSymB	SinmeB_3715	pSymB	regulated
SM-b21598	SinmeB_3629	pSymB	SinmeB_3630	pSymB	regulated
SM-b21598	SinmeB_3629	pSymB	SinmeB_3631	pSymB	operon
SM-b21598	SinmeB_3629	pSymB	SinmeB_3632	pSymB	operon
SM-b21706	SinmeB_4692	pSymB	SinmeB_4693	pSymB	operon
SMc04401	SinmeB_3073	Chrs	SinmeB_3074	Chrs	regulated
SMc04401	SinmeB_3073	Chrs	SinmeB_5436	pSymA	regulated
SMc04401	SinmeB_3073	Chrs	SinmeB_5437	pSymA	operon
SMc04401	SinmeB_3073	Chrs	SinmeB_5438	pSymA	operon
SMc04401	SinmeB_3073	Chrs	SinmeB_5439	pSymA	operon
SMc04401	SinmeB_3073	Chrs	SinmeB_5440	pSymA	operon
SMc04401	SinmeB_3073	Chrs	SinmeB_5441	pSymA	operon
STM3633	SinmeB_4379	pSymB	SinmeB_1744	Chrs	regulated
STM3633	SinmeB_4379	pSymB	SinmeB_1745	Chrs	regulated
STM3633	SinmeB_4379	pSymB	SinmeB_2026	Chrs	regulated
STM3633	SinmeB_4379	pSymB	SinmeB_2027	Chrs	regulated
STM3633	SinmeB_4379	pSymB	SinmeB_2028	Chrs	operon
STM3633	SinmeB_4379	pSymB	SinmeB_2029	Chrs	operon
STM3633	SinmeB_4379	pSymB	SinmeB_2153	Chrs	regulated
STM3633	SinmeB_4379	pSymB	SinmeB_2154	Chrs	operon
STM3633	SinmeB_4379	pSymB	SinmeB_2713	Chrs	regulated
STM3633	SinmeB_4379	pSymB	SinmeB_2714	Chrs	regulated
STM3633	SinmeB_4379	pSymB	SinmeB_2715	Chrs	operon
STM3633	SinmeB_4379	pSymB	SinmeB_2899	Chrs	regulated
STM3633	SinmeB_4379	pSymB	SinmeB_2900	Chrs	regulated
STM3633	SinmeB_4379	pSymB	SinmeB_3150	Chrs	regulated
STM3633	SinmeB_4379	pSymB	SinmeB_3151	Chrs	regulated
STM3633	SinmeB_4379	pSymB	SinmeB_3152	Chrs	operon
STM3633	SinmeB_4379	pSymB	SinmeB_3153	Chrs	operon
STM3633	SinmeB_4379	pSymB	SinmeB_3265	Chrs	regulated
STM3633	SinmeB_4379	pSymB	SinmeB_3266	Chrs	operon
STM3633	SinmeB_4379	pSymB	SinmeB_3267	Chrs	operon
STM3633	SinmeB_4379	pSymB	SinmeB_3268	Chrs	operon
STM3633	SinmeB_4379	pSymB	SinmeB_3269	Chrs	operon
STM3633	SinmeB_4379	pSymB	SinmeB_4380	pSymB	regulated
STM3633	SinmeB_4379	pSymB	SinmeB_4381	pSymB	operon
STM3633	SinmeB_4379	pSymB	SinmeB_4382	pSymB	operon
STM3633	SinmeB_4379	pSymB	SinmeB_4440	pSymB	regulated
STM3633	SinmeB_4379	pSymB	SinmeB_4441	pSymB	operon
STM3633	SinmeB_4379	pSymB	SinmeB_4442	pSymB	operon
STM3633	SinmeB_4379	pSymB	SinmeB_4443	pSymB	operon
ThuR	SinmeB_4352	pSymB	SinmeB_0301	Chrs	regulated
ThuR	SinmeB_4352	pSymB	SinmeB_0302	Chrs	regulated
ThuR	SinmeB_4352	pSymB	SinmeB_0303	Chrs	operon
ThuR	SinmeB_4352	pSymB	SinmeB_0304	Chrs	operon
ThuR	SinmeB_4352	pSymB	SinmeB_0305	Chrs	operon
ThuR	SinmeB_4352	pSymB	SinmeB_0306	Chrs	operon
ThuR	SinmeB_4352	pSymB	SinmeB_0372	Chrs	regulated
ThuR	SinmeB_4352	pSymB	SinmeB_0373	Chrs	regulated
ThuR	SinmeB_4352	pSymB	SinmeB_0654	Chrs	regulated
ThuR	SinmeB_4352	pSymB	SinmeB_0655	Chrs	regulated
ThuR	SinmeB_4352	pSymB	SinmeB_1369	Chrs	regulated
ThuR	SinmeB_4352	pSymB	SinmeB_1549	Chrs	regulated
ThuR	SinmeB_4352	pSymB	SinmeB_1550	Chrs	regulated
ThuR	SinmeB_4352	pSymB	SinmeB_1744	Chrs	regulated
ThuR	SinmeB_4352	pSymB	SinmeB_1745	Chrs	regulated
ThuR	SinmeB_4352	pSymB	SinmeB_1963	Chrs	regulated
ThuR	SinmeB_4352	pSymB	SinmeB_1964	Chrs	regulated
ThuR	SinmeB_4352	pSymB	SinmeB_1965	Chrs	operon
ThuR	SinmeB_4352	pSymB	SinmeB_1966	Chrs	operon
ThuR	SinmeB_4352	pSymB	SinmeB_2026	Chrs	regulated
ThuR	SinmeB_4352	pSymB	SinmeB_2027	Chrs	regulated
ThuR	SinmeB_4352	pSymB	SinmeB_2028	Chrs	operon
ThuR	SinmeB_4352	pSymB	SinmeB_2029	Chrs	operon
ThuR	SinmeB_4352	pSymB	SinmeB_2608	Chrs	regulated
ThuR	SinmeB_4352	pSymB	SinmeB_2780	Chrs	regulated
ThuR	SinmeB_4352	pSymB	SinmeB_2781	Chrs	regulated
ThuR	SinmeB_4352	pSymB	SinmeB_3265	Chrs	regulated
ThuR	SinmeB_4352	pSymB	SinmeB_3266	Chrs	operon
ThuR	SinmeB_4352	pSymB	SinmeB_3267	Chrs	operon
ThuR	SinmeB_4352	pSymB	SinmeB_3268	Chrs	operon
ThuR	SinmeB_4352	pSymB	SinmeB_3269	Chrs	operon
ThuR	SinmeB_4352	pSymB	SinmeB_3445	Chrs	regulated
ThuR	SinmeB_4352	pSymB	SinmeB_4351	pSymB	regulated
ThuR	SinmeB_4352	pSymB	SinmeB_4440	pSymB	regulated
ThuR	SinmeB_4352	pSymB	SinmeB_4441	pSymB	operon
ThuR	SinmeB_4352	pSymB	SinmeB_4442	pSymB	operon
ThuR	SinmeB_4352	pSymB	SinmeB_4443	pSymB	operon
ThuR	SinmeB_4352	pSymB	SinmeB_4645	pSymB	regulated
ThuR	SinmeB_4352	pSymB	SinmeB_4646	pSymB	regulated
ThuR	SinmeB_4352	pSymB	SinmeB_4647	pSymB	operon
ThuR	SinmeB_4352	pSymB	SinmeB_5530	pSymA	regulated
ThuR	SinmeB_4352	pSymB	SinmeB_5531	pSymA	operon
ThuR	SinmeB_4352	pSymB	SinmeB_5532	pSymA	operon
ThuR	SinmeB_4352	pSymB	SinmeB_5533	pSymA	operon
ThuR	SinmeB_4352	pSymB	SinmeB_5819	pSymA	regulated
XylR	SinmeB_3476	pSymB	SinmeB_0390	Chrs	regulated
XylR	SinmeB_3476	pSymB	SinmeB_0391	Chrs	regulated
XylR	SinmeB_3476	pSymB	SinmeB_0392	Chrs	operon
XylR	SinmeB_3476	pSymB	SinmeB_0393	Chrs	operon
XylR	SinmeB_3476	pSymB	SinmeB_1653	Chrs	regulated
XylR	SinmeB_3476	pSymB	SinmeB_2363	Chrs	regulated
XylR	SinmeB_3476	pSymB	SinmeB_2364	Chrs	regulated
XylR	SinmeB_3476	pSymB	SinmeB_3001	Chrs	regulated
XylR	SinmeB_3476	pSymB	SinmeB_3002	Chrs	regulated
XylR	SinmeB_3476	pSymB	SinmeB_3003	Chrs	operon
XylR	SinmeB_3476	pSymB	SinmeB_3004	Chrs	operon
XylR	SinmeB_3476	pSymB	SinmeB_3005	Chrs	operon
XylR	SinmeB_3476	pSymB	SinmeB_3006	Chrs	operon
XylR	SinmeB_3476	pSymB	SinmeB_3313	Chrs	regulated
XylR	SinmeB_3476	pSymB	SinmeB_3773	pSymB	regulated
XylR	SinmeB_3476	pSymB	SinmeB_3774	pSymB	regulated
XylR	SinmeB_3476	pSymB	SinmeB_3775	pSymB	operon
XylR	SinmeB_3476	pSymB	SinmeB_3776	pSymB	operon
XylR	SinmeB_3476	pSymB	SinmeB_4216	pSymB	regulated
XylR	SinmeB_3476	pSymB	SinmeB_4732	pSymB	regulated
XylR	SinmeB_3476	pSymB	SinmeB_4733	pSymB	regulated
XylR	SinmeB_3476	pSymB	SinmeB_5458	pSymA	regulated
XylR	SinmeB_3476	pSymB	SinmeB_5459	pSymA	operon
XylR	SinmeB_3476	pSymB	SinmeB_5845	pSymA	regulated
XylR	SinmeB_3476	pSymB	SinmeB_5846	pSymA	regulated
XylR	SinmeB_3476	pSymB	SinmeB_5847	pSymA	operon
XylR	SinmeB_3476	pSymB	SinmeB_5848	pSymA	operon
XylR	SinmeB_3476	pSymB	SinmeB_6609	pSymA	regulated
XylR	SinmeB_3476	pSymB	SinmeB_6610	pSymA	regulated
XylR	SinmeB_3476	pSymB	SinmeB_6611	pSymA	operon
XylR	SinmeB_3476	pSymB	SinmeB_6612	pSymA	operon
YE2053	SinmeB_4308	pSymB	SinmeB_1954	Chrs	regulated
YE2053	SinmeB_4308	pSymB	SinmeB_2891	Chrs	regulated
YE2053	SinmeB_4308	pSymB	SinmeB_2892	Chrs	regulated
YE2053	SinmeB_4308	pSymB	SinmeB_3791	pSymB	regulated
YE2053	SinmeB_4308	pSymB	SinmeB_3792	pSymB	operon
YE2053	SinmeB_4308	pSymB	SinmeB_3793	pSymB	operon
YE2053	SinmeB_4308	pSymB	SinmeB_3794	pSymB	operon
YE2053	SinmeB_4308	pSymB	SinmeB_3795	pSymB	operon
YE2053	SinmeB_4308	pSymB	SinmeB_4309	pSymB	regulated
YE2053	SinmeB_4308	pSymB	SinmeB_4509	pSymB	regulated
YE2053	SinmeB_4308	pSymB	SinmeB_4510	pSymB	regulated
YE2053	SinmeB_4308	pSymB	SinmeB_4514	pSymB	regulated
YE2053	SinmeB_4308	pSymB	SinmeB_4515	pSymB	regulated
YE2053	SinmeB_4308	pSymB	SinmeB_4516	pSymB	operon
YE2053	SinmeB_4510	pSymB	SinmeB_1954	Chrs	regulated
YE2053	SinmeB_4510	pSymB	SinmeB_2891	Chrs	regulated
YE2053	SinmeB_4510	pSymB	SinmeB_2892	Chrs	regulated
YE2053	SinmeB_4510	pSymB	SinmeB_3791	pSymB	regulated
YE2053	SinmeB_4510	pSymB	SinmeB_3792	pSymB	operon
YE2053	SinmeB_4510	pSymB	SinmeB_3793	pSymB	operon
YE2053	SinmeB_4510	pSymB	SinmeB_3794	pSymB	operon
YE2053	SinmeB_4510	pSymB	SinmeB_3795	pSymB	operon
YE2053	SinmeB_4510	pSymB	SinmeB_4308	pSymB	regulated
YE2053	SinmeB_4510	pSymB	SinmeB_4309	pSymB	regulated
YE2053	SinmeB_4510	pSymB	SinmeB_4509	pSymB	regulated
YE2053	SinmeB_4510	pSymB	SinmeB_4514	pSymB	regulated
YE2053	SinmeB_4510	pSymB	SinmeB_4515	pSymB	regulated
YE2053	SinmeB_4510	pSymB	SinmeB_4516	pSymB	operon
