# Supplementary material for: Evolution of Intra-specific Regulatory Networks in a Multipartite Bacterial Genome
Source: PLoS Comput Biol. 2015 Sep 4;11(9):e1004478. doi: 10.1371/journal.pcbi.1004478 (PMC4560400; doi:10.1371/journal.pcbi.1004478)
Supplement: S1 Material — (ZIP) [file pcbi.1004478.s001.zip › HM007-10.tsv]

#Regulator	locus_tag	replicon	locus_tag	replicon	type
AglR	HM007SM10v1_820027	Chrs	HM007SM10v1_10008	Chrs	regulated
AglR	HM007SM10v1_820027	Chrs	HM007SM10v1_1240043	Chrs	regulated
AglR	HM007SM10v1_820027	Chrs	HM007SM10v1_1650036	Chrs	regulated
AglR	HM007SM10v1_820027	Chrs	HM007SM10v1_820026	Chrs	regulated
AglR	HM007SM10v1_820027	Chrs	HM007SM10v1_psym950025	pSymA	regulated
AglR	HM007SM10v1_820027	Chrs	HM007SM10v1_psym950026	pSymA	regulated
BetI	HM007SM10v1_2140037	Chrs	HM007SM10v1_2140036	Chrs	regulated
BetI	HM007SM10v1_2140037	Chrs	HM007SM10v1_pld2030029	pSymB	regulated
BetI	HM007SM10v1_2140037	Chrs	HM007SM10v1_pld2030030	pSymB	operon
BetI	HM007SM10v1_2140037	Chrs	HM007SM10v1_pld2030031	pSymB	operon
ChpR	HM007SM10v1_pld410064	pSymB	HM007SM10v1_pld410065	pSymB	regulated
ChvI	HM007SM10v1_1090005	Chrs	HM007SM10v1_1090006	Chrs	operon
ChvI	HM007SM10v1_1090005	Chrs	HM007SM10v1_1090007	Chrs	operon
ChvI	HM007SM10v1_1090005	Chrs	HM007SM10v1_1290014	Chrs	regulated
ChvI	HM007SM10v1_1090005	Chrs	HM007SM10v1_1290015	Chrs	operon
DctD	HM007SM10v1_pld390055	pSymB	HM007SM10v1_psym950029	pSymA	regulated
ExpG	HM007SM10v1_pld1170088	pSymB	HM007SM10v1_pld1170089	pSymB	regulated
ExpG	HM007SM10v1_pld1170088	pSymB	HM007SM10v1_pld1170090	pSymB	operon
FixJ	HM007SM10v1_psym1700006	pSymA	HM007SM10v1_850088	Chrs	regulated
FixJ	HM007SM10v1_psym1700006	pSymA	HM007SM10v1_psym1700007	pSymA	operon
FixK1	HM007SM10v1_psym1700004	pSymA	HM007SM10v1_1400010	pSymA	regulated
FixK1	HM007SM10v1_psym1700004	pSymA	HM007SM10v1_1480014	pSymA	regulated
FixK1	HM007SM10v1_psym1700004	pSymA	HM007SM10v1_2120002	Chrs	regulated
FixK1	HM007SM10v1_psym1700004	pSymA	HM007SM10v1_540016	Chrs	regulated
FixK1	HM007SM10v1_psym1700004	pSymA	HM007SM10v1_540017	Chrs	regulated
FixK1	HM007SM10v1_psym1700004	pSymA	HM007SM10v1_850088	Chrs	regulated
FixK1	HM007SM10v1_psym1700004	pSymA	HM007SM10v1_pld290066	pSymA	regulated
FixK1	HM007SM10v1_psym1700004	pSymA	HM007SM10v1_psym1700005	pSymA	regulated
FixK1	HM007SM10v1_psym1700004	pSymA	HM007SM10v1_psym1700006	pSymA	operon
FixK1	HM007SM10v1_psym1700004	pSymA	HM007SM10v1_psym1700007	pSymA	operon
FixK1	HM007SM10v1_psym1700004	pSymA	HM007SM10v1_psym1710026	pSymA	regulated
FixK1	HM007SM10v1_psym1700004	pSymA	HM007SM10v1_psym1710027	pSymA	regulated
FixK1	HM007SM10v1_1480013	pSymA	HM007SM10v1_1400010	pSymA	regulated
FixK1	HM007SM10v1_1480013	pSymA	HM007SM10v1_1480014	pSymA	regulated
FixK1	HM007SM10v1_1480013	pSymA	HM007SM10v1_2120002	Chrs	regulated
FixK1	HM007SM10v1_1480013	pSymA	HM007SM10v1_540016	Chrs	regulated
FixK1	HM007SM10v1_1480013	pSymA	HM007SM10v1_540017	Chrs	regulated
FixK1	HM007SM10v1_1480013	pSymA	HM007SM10v1_850088	Chrs	regulated
FixK1	HM007SM10v1_1480013	pSymA	HM007SM10v1_pld290066	pSymA	regulated
FixK1	HM007SM10v1_1480013	pSymA	HM007SM10v1_psym1700005	pSymA	regulated
FixK1	HM007SM10v1_1480013	pSymA	HM007SM10v1_psym1700006	pSymA	operon
FixK1	HM007SM10v1_1480013	pSymA	HM007SM10v1_psym1700007	pSymA	operon
FixK1	HM007SM10v1_1480013	pSymA	HM007SM10v1_psym1710026	pSymA	regulated
FixK1	HM007SM10v1_1480013	pSymA	HM007SM10v1_psym1710027	pSymA	regulated
Fur	HM007SM10v1_670020	Chrs	HM007SM10v1_100019	UnMapped	regulated
Fur	HM007SM10v1_670020	Chrs	HM007SM10v1_670019	Chrs	regulated
GlnBK	HM007SM10v1_1850003	Chrs	HM007SM10v1_2140007	Chrs	regulated
GlnBK	HM007SM10v1_1850003	Chrs	HM007SM10v1_450019	Chrs	regulated
GlnBK	HM007SM10v1_1850003	Chrs	HM007SM10v1_450020	Chrs	regulated
GlnBK	HM007SM10v1_1850003	Chrs	HM007SM10v1_450021	Chrs	operon
GlnBK	HM007SM10v1_1850003	Chrs	HM007SM10v1_450022	Chrs	operon
GlnBK	HM007SM10v1_1850003	Chrs	HM007SM10v1_470002	Chrs	regulated
GlnBK	HM007SM10v1_1850003	Chrs	HM007SM10v1_530017	Chrs	regulated
GlnBK	HM007SM10v1_1850003	Chrs	HM007SM10v1_580029	Chrs	regulated
GlnBK	HM007SM10v1_1850003	Chrs	HM007SM10v1_580030	Chrs	regulated
GlnBK	HM007SM10v1_1850003	Chrs	HM007SM10v1_580031	Chrs	operon
GlnBK	HM007SM10v1_1850003	Chrs	HM007SM10v1_psym2100115	pSymA	regulated
GlnBK	HM007SM10v1_1850003	Chrs	HM007SM10v1_psym2100116	pSymA	regulated
GlnBK	HM007SM10v1_1850003	Chrs	HM007SM10v1_psym2100123	pSymA	regulated
GlnBK	HM007SM10v1_1850003	Chrs	HM007SM10v1_psym2100124	pSymA	operon
GlnBK	HM007SM10v1_890132	Chrs	HM007SM10v1_2140007	Chrs	regulated
GlnBK	HM007SM10v1_890132	Chrs	HM007SM10v1_450019	Chrs	regulated
GlnBK	HM007SM10v1_890132	Chrs	HM007SM10v1_450020	Chrs	regulated
GlnBK	HM007SM10v1_890132	Chrs	HM007SM10v1_450021	Chrs	operon
GlnBK	HM007SM10v1_890132	Chrs	HM007SM10v1_450022	Chrs	operon
GlnBK	HM007SM10v1_890132	Chrs	HM007SM10v1_470002	Chrs	regulated
GlnBK	HM007SM10v1_890132	Chrs	HM007SM10v1_530017	Chrs	regulated
GlnBK	HM007SM10v1_890132	Chrs	HM007SM10v1_580029	Chrs	regulated
GlnBK	HM007SM10v1_890132	Chrs	HM007SM10v1_580030	Chrs	regulated
GlnBK	HM007SM10v1_890132	Chrs	HM007SM10v1_580031	Chrs	operon
GlnBK	HM007SM10v1_890132	Chrs	HM007SM10v1_psym2100115	pSymA	regulated
GlnBK	HM007SM10v1_890132	Chrs	HM007SM10v1_psym2100116	pSymA	regulated
GlnBK	HM007SM10v1_890132	Chrs	HM007SM10v1_psym2100123	pSymA	regulated
GlnBK	HM007SM10v1_890132	Chrs	HM007SM10v1_psym2100124	pSymA	operon
HpdR	HM007SM10v1_1140006	Chrs	HM007SM10v1_1140007	Chrs	regulated
HpdR	HM007SM10v1_1140006	Chrs	HM007SM10v1_1360002	pRmeGR4a	regulated
IolR	HM007SM10v1_400018	Chrs	HM007SM10v1_1400027	pSymA	regulated
IolR	HM007SM10v1_400018	Chrs	HM007SM10v1_1510014	UnMapped	regulated
IolR	HM007SM10v1_400018	Chrs	HM007SM10v1_1510015	UnMapped	regulated
IolR	HM007SM10v1_400018	Chrs	HM007SM10v1_1790024	Chrs	regulated
IolR	HM007SM10v1_400018	Chrs	HM007SM10v1_1790025	Chrs	operon
IolR	HM007SM10v1_400018	Chrs	HM007SM10v1_400017	Chrs	regulated
IolR	HM007SM10v1_400018	Chrs	HM007SM10v1_400020	Chrs	regulated
IolR	HM007SM10v1_400018	Chrs	HM007SM10v1_400021	Chrs	regulated
IolR	HM007SM10v1_400018	Chrs	HM007SM10v1_510005	Chrs	regulated
IolR	HM007SM10v1_400018	Chrs	HM007SM10v1_510006	Chrs	regulated
IolR	HM007SM10v1_400018	Chrs	HM007SM10v1_570054	Chrs	regulated
IolR	HM007SM10v1_400018	Chrs	HM007SM10v1_570055	Chrs	operon
IolR	HM007SM10v1_400018	Chrs	HM007SM10v1_580001	Chrs	operon
IolR	HM007SM10v1_400018	Chrs	HM007SM10v1_580035	Chrs	regulated
IolR	HM007SM10v1_400018	Chrs	HM007SM10v1_680020	Chrs	regulated
IolR	HM007SM10v1_400018	Chrs	HM007SM10v1_680021	Chrs	regulated
IolR	HM007SM10v1_400018	Chrs	HM007SM10v1_pld1170004	pSymB	regulated
IolR	HM007SM10v1_400018	Chrs	HM007SM10v1_pld1170005	pSymB	operon
IolR	HM007SM10v1_400018	Chrs	HM007SM10v1_pld1170108	pSymB	regulated
IolR	HM007SM10v1_400018	Chrs	HM007SM10v1_pld1170109	pSymB	operon
IolR	HM007SM10v1_400018	Chrs	HM007SM10v1_pld1170110	pSymB	operon
IolR	HM007SM10v1_400018	Chrs	HM007SM10v1_pld1170111	pSymB	operon
IolR	HM007SM10v1_400018	Chrs	HM007SM10v1_pld1170112	pSymB	operon
IolR	HM007SM10v1_400018	Chrs	HM007SM10v1_pld1330010	pSymB	regulated
IolR	HM007SM10v1_400018	Chrs	HM007SM10v1_pld1620083	pSymB	regulated
IolR	HM007SM10v1_400018	Chrs	HM007SM10v1_pld1620084	pSymB	regulated
IolR	HM007SM10v1_400018	Chrs	HM007SM10v1_pld1820082	pSymB	regulated
IolR	HM007SM10v1_400018	Chrs	HM007SM10v1_pld1890007	pSymB	regulated
IolR	HM007SM10v1_400018	Chrs	HM007SM10v1_pld1890008	pSymB	regulated
IolR	HM007SM10v1_400018	Chrs	HM007SM10v1_pld1890009	pSymB	operon
IolR	HM007SM10v1_400018	Chrs	HM007SM10v1_pld2030031	pSymB	operon
IolR	HM007SM10v1_400018	Chrs	HM007SM10v1_pld2030032	pSymB	regulated
IolR	HM007SM10v1_400018	Chrs	HM007SM10v1_pld2030033	pSymB	operon
IolR	HM007SM10v1_400018	Chrs	HM007SM10v1_pld2030034	pSymB	operon
IolR	HM007SM10v1_400018	Chrs	HM007SM10v1_pld2030035	pSymB	operon
IolR	HM007SM10v1_400018	Chrs	HM007SM10v1_pld2030036	pSymB	operon
IolR	HM007SM10v1_400018	Chrs	HM007SM10v1_pld410055	pSymB	regulated
IolR	HM007SM10v1_400018	Chrs	HM007SM10v1_pld70061	pSymB	regulated
IolR	HM007SM10v1_400018	Chrs	HM007SM10v1_pld70062	pSymB	regulated
IolR	HM007SM10v1_400018	Chrs	HM007SM10v1_psym1700112	pSymA	regulated
IolR	HM007SM10v1_400018	Chrs	HM007SM10v1_psym2100099	pSymA	regulated
IolR	HM007SM10v1_400018	Chrs	HM007SM10v1_psym2100100	pSymA	regulated
LsrAB1	HM007SM10v1_2140029	Chrs	HM007SM10v1_psym1450017	UnMapped	regulated
LsrAB1	HM007SM10v1_2140029	Chrs	HM007SM10v1_psym1450018	UnMapped	regulated
LsrAB1	HM007SM10v1_2140029	Chrs	HM007SM10v1_psym1450019	UnMapped	operon
LsrAB1	HM007SM10v1_2140029	Chrs	HM007SM10v1_psym1450020	UnMapped	operon
LsrAB1	HM007SM10v1_2140029	Chrs	HM007SM10v1_psym1450021	UnMapped	operon
LsrAB1	HM007SM10v1_2140029	Chrs	HM007SM10v1_psym1450022	UnMapped	operon
LsrAB1	HM007SM10v1_2140029	Chrs	HM007SM10v1_psym1450023	UnMapped	operon
LsrAB1	HM007SM10v1_2140029	Chrs	HM007SM10v1_psym1450024	UnMapped	operon
LsrAB1	HM007SM10v1_1050017	Chrs	HM007SM10v1_psym1450017	UnMapped	regulated
LsrAB1	HM007SM10v1_1050017	Chrs	HM007SM10v1_psym1450018	UnMapped	regulated
LsrAB1	HM007SM10v1_1050017	Chrs	HM007SM10v1_psym1450019	UnMapped	operon
LsrAB1	HM007SM10v1_1050017	Chrs	HM007SM10v1_psym1450020	UnMapped	operon
LsrAB1	HM007SM10v1_1050017	Chrs	HM007SM10v1_psym1450021	UnMapped	operon
LsrAB1	HM007SM10v1_1050017	Chrs	HM007SM10v1_psym1450022	UnMapped	operon
LsrAB1	HM007SM10v1_1050017	Chrs	HM007SM10v1_psym1450023	UnMapped	operon
LsrAB1	HM007SM10v1_1050017	Chrs	HM007SM10v1_psym1450024	UnMapped	operon
MucR	HM007SM10v1_1490020	Chrs	HM007SM10v1_260009	Chrs	regulated
MucR	HM007SM10v1_1490020	Chrs	HM007SM10v1_260010	Chrs	operon
MucR	HM007SM10v1_1490020	Chrs	HM007SM10v1_260011	Chrs	operon
MucR	HM007SM10v1_1490020	Chrs	HM007SM10v1_260012	Chrs	operon
MucR	HM007SM10v1_1490020	Chrs	HM007SM10v1_pld1170086	pSymB	regulated
MucR	HM007SM10v1_1490020	Chrs	HM007SM10v1_pld1170087	pSymB	operon
NesR	HM007SM10v1_760041	Chrs	HM007SM10v1_1090011	Chrs	regulated
NesR	HM007SM10v1_760041	Chrs	HM007SM10v1_1090012	Chrs	operon
NesR	HM007SM10v1_760041	Chrs	HM007SM10v1_1090013	Chrs	operon
NesR	HM007SM10v1_760041	Chrs	HM007SM10v1_1090014	Chrs	operon
NesR	HM007SM10v1_760041	Chrs	HM007SM10v1_1090015	Chrs	operon
NesR	HM007SM10v1_760041	Chrs	HM007SM10v1_1790024	Chrs	regulated
NesR	HM007SM10v1_760041	Chrs	HM007SM10v1_1790025	Chrs	operon
NesR	HM007SM10v1_760041	Chrs	HM007SM10v1_670066	Chrs	regulated
NesR	HM007SM10v1_760041	Chrs	HM007SM10v1_820070	Chrs	regulated
NesR	HM007SM10v1_760041	Chrs	HM007SM10v1_910023	Chrs	regulated
NesR	HM007SM10v1_760041	Chrs	HM007SM10v1_910024	Chrs	operon
NifA	HM007SM10v1_psym380006	pSymA	HM007SM10v1_1720001	pSymA	regulated
NifA	HM007SM10v1_psym380006	pSymA	HM007SM10v1_650073	UnMapped	regulated
NifA	HM007SM10v1_psym380006	pSymA	HM007SM10v1_660001	pSymA	regulated
NifA	HM007SM10v1_psym380006	pSymA	HM007SM10v1_psym750010	pSymA	regulated
NodD1	HM007SM10v1_psym690008	pSymA	HM007SM10v1_pld620017	UnMapped	regulated
NodD1	HM007SM10v1_psym690008	pSymA	HM007SM10v1_pld620018	UnMapped	operon
NodD1	HM007SM10v1_psym690008	pSymA	HM007SM10v1_psym1000032	pSymA	regulated
NodD1	HM007SM10v1_psym690008	pSymA	HM007SM10v1_psym380037	pSymA	regulated
NodD1	HM007SM10v1_psym690008	pSymA	HM007SM10v1_psym690009	pSymA	regulated
NodD1	HM007SM10v1_psym690008	pSymA	HM007SM10v1_psym690010	pSymA	operon
NodD1	HM007SM10v1_psym690008	pSymA	HM007SM10v1_psym690011	pSymA	operon
NodD1	HM007SM10v1_psym690008	pSymA	HM007SM10v1_psym830006	pSymA	regulated
NodD2	HM007SM10v1_1480007	pSymA	HM007SM10v1_pld620017	UnMapped	regulated
NodD2	HM007SM10v1_1480007	pSymA	HM007SM10v1_pld620018	UnMapped	operon
NodD2	HM007SM10v1_1480007	pSymA	HM007SM10v1_psym1000032	pSymA	regulated
NodD2	HM007SM10v1_1480007	pSymA	HM007SM10v1_psym380037	pSymA	regulated
NodD2	HM007SM10v1_1480007	pSymA	HM007SM10v1_psym690009	pSymA	regulated
NodD2	HM007SM10v1_1480007	pSymA	HM007SM10v1_psym690010	pSymA	operon
NodD2	HM007SM10v1_1480007	pSymA	HM007SM10v1_psym690011	pSymA	operon
NodD2	HM007SM10v1_1480007	pSymA	HM007SM10v1_psym830006	pSymA	regulated
NodD3	HM007SM10v1_psym830015	pSymA	HM007SM10v1_1480006	pSymA	regulated
NodD3	HM007SM10v1_psym830015	pSymA	HM007SM10v1_pld620017	UnMapped	regulated
NodD3	HM007SM10v1_psym830015	pSymA	HM007SM10v1_pld620018	UnMapped	operon
NodD3	HM007SM10v1_psym830015	pSymA	HM007SM10v1_psym1000032	pSymA	regulated
NodD3	HM007SM10v1_psym830015	pSymA	HM007SM10v1_psym380037	pSymA	regulated
NodD3	HM007SM10v1_psym830015	pSymA	HM007SM10v1_psym690009	pSymA	regulated
NodD3	HM007SM10v1_psym830015	pSymA	HM007SM10v1_psym690010	pSymA	operon
NodD3	HM007SM10v1_psym830015	pSymA	HM007SM10v1_psym690011	pSymA	operon
NodD3	HM007SM10v1_psym830015	pSymA	HM007SM10v1_psym830006	pSymA	regulated
OxyR	HM007SM10v1_850115	Chrs	HM007SM10v1_850116	Chrs	regulated
PcaQ	HM007SM10v1_pld390019	pSymB	HM007SM10v1_1180018	Chrs	regulated
PcaQ	HM007SM10v1_pld390019	pSymB	HM007SM10v1_1180019	Chrs	operon
PcaQ	HM007SM10v1_pld390019	pSymB	HM007SM10v1_1180020	Chrs	operon
PcaQ	HM007SM10v1_pld390019	pSymB	HM007SM10v1_1180021	Chrs	operon
PcaQ	HM007SM10v1_pld390019	pSymB	HM007SM10v1_1180022	Chrs	operon
PcaQ	HM007SM10v1_pld390019	pSymB	HM007SM10v1_1230021	Chrs	regulated
PcaQ	HM007SM10v1_pld390019	pSymB	HM007SM10v1_1230022	Chrs	regulated
PcaQ	HM007SM10v1_pld390019	pSymB	HM007SM10v1_1230023	Chrs	operon
PcaQ	HM007SM10v1_pld390019	pSymB	HM007SM10v1_1480006	pSymA	regulated
PcaQ	HM007SM10v1_pld390019	pSymB	HM007SM10v1_1480007	pSymA	regulated
PcaQ	HM007SM10v1_pld390019	pSymB	HM007SM10v1_2050007	Chrs	regulated
PcaQ	HM007SM10v1_pld390019	pSymB	HM007SM10v1_2050008	Chrs	operon
PcaQ	HM007SM10v1_pld390019	pSymB	HM007SM10v1_2050009	Chrs	operon
PcaQ	HM007SM10v1_pld390019	pSymB	HM007SM10v1_2050063	Chrs	regulated
PcaQ	HM007SM10v1_pld390019	pSymB	HM007SM10v1_2050064	Chrs	regulated
PcaQ	HM007SM10v1_pld390019	pSymB	HM007SM10v1_550014	Chrs	regulated
PcaQ	HM007SM10v1_pld390019	pSymB	HM007SM10v1_570033	Chrs	regulated
PcaQ	HM007SM10v1_pld390019	pSymB	HM007SM10v1_570034	Chrs	regulated
PcaQ	HM007SM10v1_pld390019	pSymB	HM007SM10v1_570035	Chrs	operon
PcaQ	HM007SM10v1_pld390019	pSymB	HM007SM10v1_570036	Chrs	operon
PcaQ	HM007SM10v1_pld390019	pSymB	HM007SM10v1_570037	Chrs	operon
PcaQ	HM007SM10v1_pld390019	pSymB	HM007SM10v1_570038	Chrs	operon
PcaQ	HM007SM10v1_pld390019	pSymB	HM007SM10v1_pld390006	pSymB	regulated
PcaQ	HM007SM10v1_pld390019	pSymB	HM007SM10v1_pld390018	pSymB	regulated
PcaQ	HM007SM10v1_pld390019	pSymB	HM007SM10v1_pld390047	pSymB	regulated
PcaQ	HM007SM10v1_pld390019	pSymB	HM007SM10v1_pld620017	UnMapped	regulated
PcaQ	HM007SM10v1_pld390019	pSymB	HM007SM10v1_pld620018	UnMapped	operon
PcaQ	HM007SM10v1_pld390019	pSymB	HM007SM10v1_psym1000032	pSymA	regulated
PcaQ	HM007SM10v1_pld390019	pSymB	HM007SM10v1_psym380037	pSymA	regulated
PcaQ	HM007SM10v1_pld390019	pSymB	HM007SM10v1_psym690009	pSymA	regulated
PcaQ	HM007SM10v1_pld390019	pSymB	HM007SM10v1_psym690010	pSymA	operon
PcaQ	HM007SM10v1_pld390019	pSymB	HM007SM10v1_psym690011	pSymA	operon
PcaQ	HM007SM10v1_pld390019	pSymB	HM007SM10v1_psym830006	pSymA	regulated
PckR	HM007SM10v1_1240073	Chrs	HM007SM10v1_10013	Chrs	regulated
PckR	HM007SM10v1_1240073	Chrs	HM007SM10v1_1090004	Chrs	regulated
PckR	HM007SM10v1_1240073	Chrs	HM007SM10v1_1090005	Chrs	regulated
PckR	HM007SM10v1_1240073	Chrs	HM007SM10v1_1090006	Chrs	operon
PckR	HM007SM10v1_1240073	Chrs	HM007SM10v1_1090007	Chrs	operon
PckR	HM007SM10v1_1240073	Chrs	HM007SM10v1_110020	Chrs	regulated
PckR	HM007SM10v1_1240073	Chrs	HM007SM10v1_110021	Chrs	regulated
PckR	HM007SM10v1_1240073	Chrs	HM007SM10v1_1240052	Chrs	regulated
PckR	HM007SM10v1_1240073	Chrs	HM007SM10v1_1240053	Chrs	regulated
PckR	HM007SM10v1_1240073	Chrs	HM007SM10v1_1240082	Chrs	regulated
PckR	HM007SM10v1_1240073	Chrs	HM007SM10v1_1270013	Chrs	regulated
PckR	HM007SM10v1_1240073	Chrs	HM007SM10v1_1280003	Chrs	regulated
PckR	HM007SM10v1_1240073	Chrs	HM007SM10v1_1290014	Chrs	regulated
PckR	HM007SM10v1_1240073	Chrs	HM007SM10v1_1290015	Chrs	operon
PckR	HM007SM10v1_1240073	Chrs	HM007SM10v1_1410002	UnMapped	regulated
PckR	HM007SM10v1_1240073	Chrs	HM007SM10v1_1490072	Chrs	regulated
PckR	HM007SM10v1_1240073	Chrs	HM007SM10v1_1490073	Chrs	regulated
PckR	HM007SM10v1_1240073	Chrs	HM007SM10v1_1760037	Chrs	regulated
PckR	HM007SM10v1_1240073	Chrs	HM007SM10v1_1760038	Chrs	regulated
PckR	HM007SM10v1_1240073	Chrs	HM007SM10v1_1790021	Chrs	regulated
PckR	HM007SM10v1_1240073	Chrs	HM007SM10v1_1790022	Chrs	regulated
PckR	HM007SM10v1_1240073	Chrs	HM007SM10v1_1800002	Chrs	regulated
PckR	HM007SM10v1_1240073	Chrs	HM007SM10v1_550009	Chrs	regulated
PckR	HM007SM10v1_1240073	Chrs	HM007SM10v1_550010	Chrs	operon
PckR	HM007SM10v1_1240073	Chrs	HM007SM10v1_560055	Chrs	regulated
PckR	HM007SM10v1_1240073	Chrs	HM007SM10v1_650024	UnMapped	regulated
PckR	HM007SM10v1_1240073	Chrs	HM007SM10v1_650025	UnMapped	operon
PckR	HM007SM10v1_1240073	Chrs	HM007SM10v1_680012	Chrs	regulated
PckR	HM007SM10v1_1240073	Chrs	HM007SM10v1_680013	Chrs	operon
PckR	HM007SM10v1_1240073	Chrs	HM007SM10v1_680028	Chrs	regulated
PckR	HM007SM10v1_1240073	Chrs	HM007SM10v1_680029	Chrs	regulated
PckR	HM007SM10v1_1240073	Chrs	HM007SM10v1_760004	Chrs	regulated
PckR	HM007SM10v1_1240073	Chrs	HM007SM10v1_820029	Chrs	regulated
PckR	HM007SM10v1_1240073	Chrs	HM007SM10v1_820030	Chrs	regulated
PckR	HM007SM10v1_1240073	Chrs	HM007SM10v1_850011	Chrs	regulated
PckR	HM007SM10v1_1240073	Chrs	HM007SM10v1_850016	Chrs	regulated
PckR	HM007SM10v1_1240073	Chrs	HM007SM10v1_850017	Chrs	operon
PckR	HM007SM10v1_1240073	Chrs	HM007SM10v1_850018	Chrs	operon
PckR	HM007SM10v1_1240073	Chrs	HM007SM10v1_850019	Chrs	operon
PckR	HM007SM10v1_1240073	Chrs	HM007SM10v1_850020	Chrs	operon
PckR	HM007SM10v1_1240073	Chrs	HM007SM10v1_pld1590034	pSymB	regulated
PckR	HM007SM10v1_1240073	Chrs	HM007SM10v1_pld1590035	pSymB	operon
PckR	HM007SM10v1_1240073	Chrs	HM007SM10v1_pld1590036	pSymB	operon
PckR	HM007SM10v1_1240073	Chrs	HM007SM10v1_pld1930011	UnMapped	regulated
PckR	HM007SM10v1_1240073	Chrs	HM007SM10v1_pld1930012	UnMapped	regulated
PckR	HM007SM10v1_1240073	Chrs	HM007SM10v1_pld70063	pSymB	regulated
PckR	HM007SM10v1_1240073	Chrs	HM007SM10v1_pld70064	pSymB	operon
PckR	HM007SM10v1_1240073	Chrs	HM007SM10v1_pld70065	pSymB	operon
PckR	HM007SM10v1_1240073	Chrs	HM007SM10v1_pld70066	pSymB	operon
PckR	HM007SM10v1_1240073	Chrs	HM007SM10v1_psym2100019	pSymA	regulated
PckR	HM007SM10v1_1240073	Chrs	HM007SM10v1_psym380007	pSymA	regulated
RctR	HM007SM10v1_psym860012	pSymA	HM007SM10v1_1010001	pSymA	regulated
RctR	HM007SM10v1_psym860012	pSymA	HM007SM10v1_1010002	pSymB	regulated
RctR	HM007SM10v1_psym860012	pSymA	HM007SM10v1_psym1000001	UnMapped	regulated
RctR	HM007SM10v1_psym860012	pSymA	HM007SM10v1_psym1000002	pSymA	regulated
RctR	HM007SM10v1_psym860012	pSymA	HM007SM10v1_psym1000003	pSymA	operon
RctR	HM007SM10v1_psym860012	pSymA	HM007SM10v1_psym1000004	pSymA	operon
RhrA	HM007SM10v1_psym2100116	pSymA	HM007SM10v1_psym2100115	pSymA	regulated
RhrA	HM007SM10v1_psym2100116	pSymA	HM007SM10v1_psym2100123	pSymA	regulated
RhrA	HM007SM10v1_psym2100116	pSymA	HM007SM10v1_psym2100124	pSymA	operon
RirA	HM007SM10v1_850050	Chrs	HM007SM10v1_1290019	Chrs	regulated
RirA	HM007SM10v1_850050	Chrs	HM007SM10v1_1810012	Chrs	regulated
RirA	HM007SM10v1_850050	Chrs	HM007SM10v1_1810013	Chrs	operon
RirA	HM007SM10v1_850050	Chrs	HM007SM10v1_1860028	Chrs	regulated
RirA	HM007SM10v1_850050	Chrs	HM007SM10v1_1860029	Chrs	regulated
RirA	HM007SM10v1_850050	Chrs	HM007SM10v1_20003	Chrs	regulated
RirA	HM007SM10v1_850050	Chrs	HM007SM10v1_2050009	Chrs	operon
RirA	HM007SM10v1_850050	Chrs	HM007SM10v1_2050010	Chrs	regulated
RirA	HM007SM10v1_850050	Chrs	HM007SM10v1_2050014	Chrs	regulated
RirA	HM007SM10v1_850050	Chrs	HM007SM10v1_2050015	Chrs	regulated
RirA	HM007SM10v1_850050	Chrs	HM007SM10v1_2050043	Chrs	regulated
RirA	HM007SM10v1_850050	Chrs	HM007SM10v1_2050063	Chrs	regulated
RirA	HM007SM10v1_850050	Chrs	HM007SM10v1_2050064	Chrs	regulated
RirA	HM007SM10v1_850050	Chrs	HM007SM10v1_2130034	Chrs	regulated
RirA	HM007SM10v1_850050	Chrs	HM007SM10v1_2130035	Chrs	regulated
RirA	HM007SM10v1_850050	Chrs	HM007SM10v1_2140007	Chrs	regulated
RirA	HM007SM10v1_850050	Chrs	HM007SM10v1_300006	Chrs	regulated
RirA	HM007SM10v1_850050	Chrs	HM007SM10v1_300007	Chrs	regulated
RirA	HM007SM10v1_850050	Chrs	HM007SM10v1_300008	Chrs	operon
RirA	HM007SM10v1_850050	Chrs	HM007SM10v1_300009	Chrs	operon
RirA	HM007SM10v1_850050	Chrs	HM007SM10v1_300010	Chrs	operon
RirA	HM007SM10v1_850050	Chrs	HM007SM10v1_300011	Chrs	operon
RirA	HM007SM10v1_850050	Chrs	HM007SM10v1_300012	Chrs	operon
RirA	HM007SM10v1_850050	Chrs	HM007SM10v1_300013	Chrs	operon
RirA	HM007SM10v1_850050	Chrs	HM007SM10v1_300031	Chrs	regulated
RirA	HM007SM10v1_850050	Chrs	HM007SM10v1_300032	Chrs	regulated
RirA	HM007SM10v1_850050	Chrs	HM007SM10v1_320005	Chrs	regulated
RirA	HM007SM10v1_850050	Chrs	HM007SM10v1_320006	Chrs	operon
RirA	HM007SM10v1_850050	Chrs	HM007SM10v1_320007	Chrs	operon
RirA	HM007SM10v1_850050	Chrs	HM007SM10v1_470002	Chrs	regulated
RirA	HM007SM10v1_850050	Chrs	HM007SM10v1_580029	Chrs	regulated
RirA	HM007SM10v1_850050	Chrs	HM007SM10v1_580030	Chrs	regulated
RirA	HM007SM10v1_850050	Chrs	HM007SM10v1_580031	Chrs	operon
RirA	HM007SM10v1_850050	Chrs	HM007SM10v1_680028	Chrs	regulated
RirA	HM007SM10v1_850050	Chrs	HM007SM10v1_680029	Chrs	regulated
RirA	HM007SM10v1_850050	Chrs	HM007SM10v1_800006	Chrs	regulated
RirA	HM007SM10v1_850050	Chrs	HM007SM10v1_850049	Chrs	regulated
RirA	HM007SM10v1_850050	Chrs	HM007SM10v1_850051	Chrs	operon
RirA	HM007SM10v1_850050	Chrs	HM007SM10v1_pld1330062	pSymB	regulated
RirA	HM007SM10v1_850050	Chrs	HM007SM10v1_pld1330063	pSymB	regulated
RirA	HM007SM10v1_850050	Chrs	HM007SM10v1_pld1330064	pSymB	operon
RirA	HM007SM10v1_850050	Chrs	HM007SM10v1_pld1340143	pSymB	regulated
RirA	HM007SM10v1_850050	Chrs	HM007SM10v1_pld1340144	pSymB	regulated
RirA	HM007SM10v1_850050	Chrs	HM007SM10v1_pld1340145	pSymB	operon
RirA	HM007SM10v1_850050	Chrs	HM007SM10v1_pld1340146	pSymB	operon
RirA	HM007SM10v1_850050	Chrs	HM007SM10v1_pld1340147	pSymB	operon
RirA	HM007SM10v1_850050	Chrs	HM007SM10v1_pld1340148	pSymB	operon
RirA	HM007SM10v1_850050	Chrs	HM007SM10v1_pld1340162	pSymB	regulated
RirA	HM007SM10v1_850050	Chrs	HM007SM10v1_pld1590022	pSymB	regulated
RirA	HM007SM10v1_850050	Chrs	HM007SM10v1_pld1590023	pSymB	regulated
RirA	HM007SM10v1_850050	Chrs	HM007SM10v1_pld1600152	pSymB	regulated
RirA	HM007SM10v1_850050	Chrs	HM007SM10v1_pld1600153	pSymB	operon
RirA	HM007SM10v1_850050	Chrs	HM007SM10v1_pld1830105	pSymB	regulated
RirA	HM007SM10v1_850050	Chrs	HM007SM10v1_psym1070027	pSymA	regulated
RirA	HM007SM10v1_850050	Chrs	HM007SM10v1_psym1070028	pSymA	regulated
RirA	HM007SM10v1_850050	Chrs	HM007SM10v1_psym1070029	pSymA	operon
RirA	HM007SM10v1_850050	Chrs	HM007SM10v1_psym1070030	pSymA	operon
RirA	HM007SM10v1_850050	Chrs	HM007SM10v1_psym1070031	pSymA	operon
RirA	HM007SM10v1_850050	Chrs	HM007SM10v1_psym1070032	pSymA	operon
RirA	HM007SM10v1_850050	Chrs	HM007SM10v1_psym1070033	pSymA	operon
RirA	HM007SM10v1_850050	Chrs	HM007SM10v1_psym1450017	UnMapped	regulated
RirA	HM007SM10v1_850050	Chrs	HM007SM10v1_psym1450018	UnMapped	regulated
RirA	HM007SM10v1_850050	Chrs	HM007SM10v1_psym1450019	UnMapped	operon
RirA	HM007SM10v1_850050	Chrs	HM007SM10v1_psym1450020	UnMapped	operon
RirA	HM007SM10v1_850050	Chrs	HM007SM10v1_psym1450021	UnMapped	operon
RirA	HM007SM10v1_850050	Chrs	HM007SM10v1_psym1450022	UnMapped	operon
RirA	HM007SM10v1_850050	Chrs	HM007SM10v1_psym1450023	UnMapped	operon
RirA	HM007SM10v1_850050	Chrs	HM007SM10v1_psym1450024	UnMapped	operon
RirA	HM007SM10v1_850050	Chrs	HM007SM10v1_psym2100052	pSymA	regulated
RirA	HM007SM10v1_850050	Chrs	HM007SM10v1_psym2100053	pSymA	regulated
RirA	HM007SM10v1_850050	Chrs	HM007SM10v1_psym2100115	pSymA	regulated
RirA	HM007SM10v1_850050	Chrs	HM007SM10v1_psym2100116	pSymA	regulated
RirA	HM007SM10v1_850050	Chrs	HM007SM10v1_psym2100123	pSymA	regulated
RirA	HM007SM10v1_850050	Chrs	HM007SM10v1_psym2100124	pSymA	operon
RirA	HM007SM10v1_850050	Chrs	HM007SM10v1_psym2100168	pSymA	regulated
RirA	HM007SM10v1_850050	Chrs	HM007SM10v1_psym2100169	pSymA	regulated
RpoE9	HM007SM10v1_pld390132	pSymB	HM007SM10v1_1140035	Chrs	regulated
RpoE9	HM007SM10v1_pld390132	pSymB	HM007SM10v1_pld390131	pSymB	regulated
SM-b20537	HM007SM10v1_pld1600042	pSymB	HM007SM10v1_1630032	Chrs	regulated
SM-b20537	HM007SM10v1_pld1600042	pSymB	HM007SM10v1_1630033	Chrs	operon
SM-b20537	HM007SM10v1_pld1600042	pSymB	HM007SM10v1_pld1600041	pSymB	regulated
SM-b20537	HM007SM10v1_pld1600042	pSymB	HM007SM10v1_pld1600043	pSymB	operon
SM-b20537	HM007SM10v1_pld1600042	pSymB	HM007SM10v1_pld1600044	pSymB	operon
SM-b20537	HM007SM10v1_pld1600042	pSymB	HM007SM10v1_pld1600045	pSymB	operon
SM-b20537	HM007SM10v1_pld1600042	pSymB	HM007SM10v1_pld1600046	pSymB	operon
SM-b20667	HM007SM10v1_pld1830140	pSymB	HM007SM10v1_pld1830141	pSymB	regulated
SM-b20667	HM007SM10v1_pld1830140	pSymB	HM007SM10v1_pld1830142	pSymB	operon
SM-b20667	HM007SM10v1_pld1830140	pSymB	HM007SM10v1_pld1830143	pSymB	operon
SM-b20717	HM007SM10v1_pld410049	pSymB	HM007SM10v1_10023	Chrs	regulated
SM-b20717	HM007SM10v1_pld410049	pSymB	HM007SM10v1_1360002	pRmeGR4a	regulated
SM-b20717	HM007SM10v1_pld410049	pSymB	HM007SM10v1_1360003	pRmeGR4a	regulated
SM-b20717	HM007SM10v1_pld410049	pSymB	HM007SM10v1_1400011	pSymA	regulated
SM-b20717	HM007SM10v1_pld410049	pSymB	HM007SM10v1_1400012	pSymA	operon
SM-b20717	HM007SM10v1_pld410049	pSymB	HM007SM10v1_1630024	Chrs	regulated
SM-b20717	HM007SM10v1_pld410049	pSymB	HM007SM10v1_1810012	Chrs	regulated
SM-b20717	HM007SM10v1_pld410049	pSymB	HM007SM10v1_1810013	Chrs	operon
SM-b20717	HM007SM10v1_pld410049	pSymB	HM007SM10v1_pld1340088	pSymB	regulated
SM-b20717	HM007SM10v1_pld410049	pSymB	HM007SM10v1_pld1340089	pSymB	operon
SM-b20717	HM007SM10v1_pld410049	pSymB	HM007SM10v1_pld1340090	pSymB	operon
SM-b20717	HM007SM10v1_pld410049	pSymB	HM007SM10v1_pld1340091	pSymB	operon
SM-b20717	HM007SM10v1_pld410049	pSymB	HM007SM10v1_pld1340092	pSymB	operon
SM-b20717	HM007SM10v1_pld410049	pSymB	HM007SM10v1_pld1340093	pSymB	operon
SM-b20717	HM007SM10v1_pld410049	pSymB	HM007SM10v1_pld1340094	pSymB	operon
SM-b20717	HM007SM10v1_pld410049	pSymB	HM007SM10v1_pld1340095	pSymB	operon
SM-b20717	HM007SM10v1_pld410049	pSymB	HM007SM10v1_pld1340096	pSymB	operon
SM-b20717	HM007SM10v1_pld410049	pSymB	HM007SM10v1_pld1340097	pSymB	operon
SM-b20717	HM007SM10v1_pld410049	pSymB	HM007SM10v1_pld1340098	pSymB	operon
SM-b20717	HM007SM10v1_pld410049	pSymB	HM007SM10v1_pld1340099	pSymB	operon
SM-b20717	HM007SM10v1_pld410049	pSymB	HM007SM10v1_pld390118	pSymB	regulated
SM-b20717	HM007SM10v1_pld410049	pSymB	HM007SM10v1_pld390119	pSymB	operon
SM-b20717	HM007SM10v1_pld410049	pSymB	HM007SM10v1_pld390120	pSymB	operon
SM-b20717	HM007SM10v1_pld410049	pSymB	HM007SM10v1_pld70068	pSymB	regulated
SM-b20717	HM007SM10v1_pld390113	pSymB	HM007SM10v1_10023	Chrs	regulated
SM-b20717	HM007SM10v1_pld390113	pSymB	HM007SM10v1_1360002	pRmeGR4a	regulated
SM-b20717	HM007SM10v1_pld390113	pSymB	HM007SM10v1_1360003	pRmeGR4a	regulated
SM-b20717	HM007SM10v1_pld390113	pSymB	HM007SM10v1_1400011	pSymA	regulated
SM-b20717	HM007SM10v1_pld390113	pSymB	HM007SM10v1_1400012	pSymA	operon
SM-b20717	HM007SM10v1_pld390113	pSymB	HM007SM10v1_1630024	Chrs	regulated
SM-b20717	HM007SM10v1_pld390113	pSymB	HM007SM10v1_1810012	Chrs	regulated
SM-b20717	HM007SM10v1_pld390113	pSymB	HM007SM10v1_1810013	Chrs	operon
SM-b20717	HM007SM10v1_pld390113	pSymB	HM007SM10v1_pld1340088	pSymB	regulated
SM-b20717	HM007SM10v1_pld390113	pSymB	HM007SM10v1_pld1340089	pSymB	operon
SM-b20717	HM007SM10v1_pld390113	pSymB	HM007SM10v1_pld1340090	pSymB	operon
SM-b20717	HM007SM10v1_pld390113	pSymB	HM007SM10v1_pld1340091	pSymB	operon
SM-b20717	HM007SM10v1_pld390113	pSymB	HM007SM10v1_pld1340092	pSymB	operon
SM-b20717	HM007SM10v1_pld390113	pSymB	HM007SM10v1_pld1340093	pSymB	operon
SM-b20717	HM007SM10v1_pld390113	pSymB	HM007SM10v1_pld1340094	pSymB	operon
SM-b20717	HM007SM10v1_pld390113	pSymB	HM007SM10v1_pld1340095	pSymB	operon
SM-b20717	HM007SM10v1_pld390113	pSymB	HM007SM10v1_pld1340096	pSymB	operon
SM-b20717	HM007SM10v1_pld390113	pSymB	HM007SM10v1_pld1340097	pSymB	operon
SM-b20717	HM007SM10v1_pld390113	pSymB	HM007SM10v1_pld1340098	pSymB	operon
SM-b20717	HM007SM10v1_pld390113	pSymB	HM007SM10v1_pld1340099	pSymB	operon
SM-b20717	HM007SM10v1_pld390113	pSymB	HM007SM10v1_pld390118	pSymB	regulated
SM-b20717	HM007SM10v1_pld390113	pSymB	HM007SM10v1_pld390119	pSymB	operon
SM-b20717	HM007SM10v1_pld390113	pSymB	HM007SM10v1_pld390120	pSymB	operon
SM-b20717	HM007SM10v1_pld390113	pSymB	HM007SM10v1_pld70068	pSymB	regulated
SM-b21372	HM007SM10v1_pld1170031	pSymB	HM007SM10v1_1230065	Chrs	regulated
SM-b21372	HM007SM10v1_pld1170031	pSymB	HM007SM10v1_pld1170026	pSymB	regulated
SM-b21372	HM007SM10v1_pld1170031	pSymB	HM007SM10v1_pld1170027	pSymB	operon
SM-b21372	HM007SM10v1_pld1170031	pSymB	HM007SM10v1_pld1170028	pSymB	operon
SM-b21372	HM007SM10v1_pld1170031	pSymB	HM007SM10v1_pld1340122	pSymB	regulated
SM-b21372	HM007SM10v1_pld1170031	pSymB	HM007SM10v1_pld1340123	pSymB	regulated
SM-b21372	HM007SM10v1_pld1170031	pSymB	HM007SM10v1_pld1340124	pSymB	operon
SM-b21372	HM007SM10v1_pld1170031	pSymB	HM007SM10v1_pld1340125	pSymB	operon
SM-b21372	HM007SM10v1_pld1170031	pSymB	HM007SM10v1_pld1340126	pSymB	operon
SM-b21598	HM007SM10v1_pld1340151	pSymB	HM007SM10v1_pld1340152	pSymB	regulated
SM-b21598	HM007SM10v1_pld1340151	pSymB	HM007SM10v1_pld1340153	pSymB	operon
SM-b21706	HM007SM10v1_pld390072	pSymB	HM007SM10v1_pld390073	pSymB	regulated
SMc03165	HM007SM10v1_1240040	Chrs	HM007SM10v1_1240041	Chrs	operon
SMc03165	HM007SM10v1_1240040	Chrs	HM007SM10v1_1240042	Chrs	operon
SMc03165	HM007SM10v1_1240040	Chrs	HM007SM10v1_1240043	Chrs	regulated
SMc04401	HM007SM10v1_1030012	Chrs	HM007SM10v1_1030010	Chrs	regulated
SMc04401	HM007SM10v1_1030012	Chrs	HM007SM10v1_psym2100027	pSymA	regulated
STM3633	HM007SM10v1_pld70134	pSymB	HM007SM10v1_1090004	Chrs	regulated
STM3633	HM007SM10v1_pld70134	pSymB	HM007SM10v1_1090005	Chrs	regulated
STM3633	HM007SM10v1_pld70134	pSymB	HM007SM10v1_1090006	Chrs	operon
STM3633	HM007SM10v1_pld70134	pSymB	HM007SM10v1_1090007	Chrs	operon
STM3633	HM007SM10v1_pld70134	pSymB	HM007SM10v1_1240052	Chrs	regulated
STM3633	HM007SM10v1_pld70134	pSymB	HM007SM10v1_1240053	Chrs	regulated
STM3633	HM007SM10v1_pld70134	pSymB	HM007SM10v1_1290014	Chrs	regulated
STM3633	HM007SM10v1_pld70134	pSymB	HM007SM10v1_1290015	Chrs	operon
STM3633	HM007SM10v1_pld70134	pSymB	HM007SM10v1_1790021	Chrs	regulated
STM3633	HM007SM10v1_pld70134	pSymB	HM007SM10v1_1790022	Chrs	regulated
STM3633	HM007SM10v1_pld70134	pSymB	HM007SM10v1_420001	Chrs	operon
STM3633	HM007SM10v1_pld70134	pSymB	HM007SM10v1_550009	Chrs	regulated
STM3633	HM007SM10v1_pld70134	pSymB	HM007SM10v1_550010	Chrs	operon
STM3633	HM007SM10v1_pld70134	pSymB	HM007SM10v1_680028	Chrs	regulated
STM3633	HM007SM10v1_pld70134	pSymB	HM007SM10v1_680029	Chrs	regulated
STM3633	HM007SM10v1_pld70134	pSymB	HM007SM10v1_pld410095	pSymB	regulated
STM3633	HM007SM10v1_pld70134	pSymB	HM007SM10v1_pld410096	pSymB	regulated
STM3633	HM007SM10v1_pld70134	pSymB	HM007SM10v1_pld410097	pSymB	operon
STM3633	HM007SM10v1_pld70134	pSymB	HM007SM10v1_pld410098	pSymB	operon
STM3633	HM007SM10v1_pld70134	pSymB	HM007SM10v1_pld410099	pSymB	operon
STM3633	HM007SM10v1_pld70134	pSymB	HM007SM10v1_pld70135	pSymB	regulated
STM3633	HM007SM10v1_pld70134	pSymB	HM007SM10v1_pld70197	pSymB	regulated
ThuR	HM007SM10v1_pld70108	pSymB	HM007SM10v1_1790021	Chrs	regulated
ThuR	HM007SM10v1_pld70108	pSymB	HM007SM10v1_1790022	Chrs	regulated
ThuR	HM007SM10v1_pld70108	pSymB	HM007SM10v1_1790091	Chrs	regulated
ThuR	HM007SM10v1_pld70108	pSymB	HM007SM10v1_1790092	Chrs	regulated
ThuR	HM007SM10v1_pld70108	pSymB	HM007SM10v1_1790093	Chrs	operon
ThuR	HM007SM10v1_pld70108	pSymB	HM007SM10v1_1870010	Chrs	regulated
ThuR	HM007SM10v1_pld70108	pSymB	HM007SM10v1_1870011	Chrs	regulated
ThuR	HM007SM10v1_pld70108	pSymB	HM007SM10v1_2140073	Chrs	regulated
ThuR	HM007SM10v1_pld70108	pSymB	HM007SM10v1_2140074	Chrs	operon
ThuR	HM007SM10v1_pld70108	pSymB	HM007SM10v1_550009	Chrs	regulated
ThuR	HM007SM10v1_pld70108	pSymB	HM007SM10v1_550010	Chrs	operon
ThuR	HM007SM10v1_pld70108	pSymB	HM007SM10v1_760027	Chrs	regulated
ThuR	HM007SM10v1_pld70108	pSymB	HM007SM10v1_760028	Chrs	regulated
ThuR	HM007SM10v1_pld70108	pSymB	HM007SM10v1_820029	Chrs	regulated
ThuR	HM007SM10v1_pld70108	pSymB	HM007SM10v1_820030	Chrs	regulated
ThuR	HM007SM10v1_pld70108	pSymB	HM007SM10v1_850002	Chrs	regulated
ThuR	HM007SM10v1_pld70108	pSymB	HM007SM10v1_850003	Chrs	regulated
ThuR	HM007SM10v1_pld70108	pSymB	HM007SM10v1_850004	Chrs	operon
ThuR	HM007SM10v1_pld70108	pSymB	HM007SM10v1_850005	Chrs	operon
ThuR	HM007SM10v1_pld70108	pSymB	HM007SM10v1_850006	Chrs	operon
ThuR	HM007SM10v1_pld70108	pSymB	HM007SM10v1_850110	Chrs	regulated
ThuR	HM007SM10v1_pld70108	pSymB	HM007SM10v1_850111	Chrs	regulated
ThuR	HM007SM10v1_pld70108	pSymB	HM007SM10v1_890118	Chrs	regulated
ThuR	HM007SM10v1_pld70108	pSymB	HM007SM10v1_960060	Chrs	regulated
ThuR	HM007SM10v1_pld70108	pSymB	HM007SM10v1_960061	Chrs	regulated
ThuR	HM007SM10v1_pld70108	pSymB	HM007SM10v1_pld1930011	UnMapped	regulated
ThuR	HM007SM10v1_pld70108	pSymB	HM007SM10v1_pld1930012	UnMapped	regulated
ThuR	HM007SM10v1_pld70108	pSymB	HM007SM10v1_pld390120	pSymB	operon
ThuR	HM007SM10v1_pld70108	pSymB	HM007SM10v1_pld390121	pSymB	regulated
ThuR	HM007SM10v1_pld70108	pSymB	HM007SM10v1_pld70106	pSymB	regulated
ThuR	HM007SM10v1_pld70108	pSymB	HM007SM10v1_pld70107	pSymB	regulated
ThuR	HM007SM10v1_pld70108	pSymB	HM007SM10v1_pld70197	pSymB	regulated
ThuR	HM007SM10v1_pld70108	pSymB	HM007SM10v1_pld790059	pSymA	regulated
XylR	HM007SM10v1_pld1330012	pSymB	HM007SM10v1_1280085	Chrs	regulated
XylR	HM007SM10v1_pld1330012	pSymB	HM007SM10v1_1280086	Chrs	operon
XylR	HM007SM10v1_pld1330012	pSymB	HM007SM10v1_1280087	Chrs	operon
XylR	HM007SM10v1_pld1330012	pSymB	HM007SM10v1_1280088	Chrs	operon
XylR	HM007SM10v1_pld1330012	pSymB	HM007SM10v1_180044	Chrs	regulated
XylR	HM007SM10v1_pld1330012	pSymB	HM007SM10v1_180045	Chrs	regulated
XylR	HM007SM10v1_pld1330012	pSymB	HM007SM10v1_180046	Chrs	operon
XylR	HM007SM10v1_pld1330012	pSymB	HM007SM10v1_180047	Chrs	operon
XylR	HM007SM10v1_pld1330012	pSymB	HM007SM10v1_180048	Chrs	operon
XylR	HM007SM10v1_pld1330012	pSymB	HM007SM10v1_180049	Chrs	operon
XylR	HM007SM10v1_pld1330012	pSymB	HM007SM10v1_280015	Chrs	regulated
XylR	HM007SM10v1_pld1330012	pSymB	HM007SM10v1_280016	Chrs	regulated
XylR	HM007SM10v1_pld1330012	pSymB	HM007SM10v1_450007	Chrs	regulated
XylR	HM007SM10v1_pld1330012	pSymB	HM007SM10v1_850130	Chrs	regulated
XylR	HM007SM10v1_pld1330012	pSymB	HM007SM10v1_850131	Chrs	regulated
XylR	HM007SM10v1_pld1330012	pSymB	HM007SM10v1_pld1170088	pSymB	regulated
XylR	HM007SM10v1_pld1330012	pSymB	HM007SM10v1_pld1170089	pSymB	regulated
XylR	HM007SM10v1_pld1330012	pSymB	HM007SM10v1_pld1170090	pSymB	operon
XylR	HM007SM10v1_pld1330012	pSymB	HM007SM10v1_pld1330013	pSymB	regulated
XylR	HM007SM10v1_pld1330012	pSymB	HM007SM10v1_pld1330014	pSymB	regulated
XylR	HM007SM10v1_pld1330012	pSymB	HM007SM10v1_pld1330015	pSymB	operon
XylR	HM007SM10v1_pld1330012	pSymB	HM007SM10v1_pld1330016	pSymB	operon
XylR	HM007SM10v1_pld1330012	pSymB	HM007SM10v1_pld1600119	pSymB	regulated
XylR	HM007SM10v1_pld1330012	pSymB	HM007SM10v1_pld290096	pSymA	regulated
XylR	HM007SM10v1_pld1330012	pSymB	HM007SM10v1_pld290097	pSymA	regulated
XylR	HM007SM10v1_pld1330012	pSymB	HM007SM10v1_pld290098	pSymA	operon
XylR	HM007SM10v1_pld1330012	pSymB	HM007SM10v1_pld290099	pSymA	operon
YE2053	HM007SM10v1_pld1890007	pSymB	HM007SM10v1_1510014	UnMapped	regulated
YE2053	HM007SM10v1_pld1890007	pSymB	HM007SM10v1_1510015	UnMapped	regulated
YE2053	HM007SM10v1_pld1890007	pSymB	HM007SM10v1_1790024	Chrs	regulated
YE2053	HM007SM10v1_pld1890007	pSymB	HM007SM10v1_1790025	Chrs	operon
YE2053	HM007SM10v1_pld1890007	pSymB	HM007SM10v1_680020	Chrs	regulated
YE2053	HM007SM10v1_pld1890007	pSymB	HM007SM10v1_680021	Chrs	regulated
YE2053	HM007SM10v1_pld1890007	pSymB	HM007SM10v1_pld1170108	pSymB	regulated
YE2053	HM007SM10v1_pld1890007	pSymB	HM007SM10v1_pld1170109	pSymB	operon
YE2053	HM007SM10v1_pld1890007	pSymB	HM007SM10v1_pld1170110	pSymB	operon
YE2053	HM007SM10v1_pld1890007	pSymB	HM007SM10v1_pld1170111	pSymB	operon
YE2053	HM007SM10v1_pld1890007	pSymB	HM007SM10v1_pld1170112	pSymB	operon
YE2053	HM007SM10v1_pld1890007	pSymB	HM007SM10v1_pld1890008	pSymB	regulated
YE2053	HM007SM10v1_pld1890007	pSymB	HM007SM10v1_pld1890009	pSymB	operon
YE2053	HM007SM10v1_pld1890007	pSymB	HM007SM10v1_pld70061	pSymB	regulated
YE2053	HM007SM10v1_pld1890007	pSymB	HM007SM10v1_pld70062	pSymB	regulated
YE2053	HM007SM10v1_pld70061	pSymB	HM007SM10v1_1510014	UnMapped	regulated
YE2053	HM007SM10v1_pld70061	pSymB	HM007SM10v1_1510015	UnMapped	regulated
YE2053	HM007SM10v1_pld70061	pSymB	HM007SM10v1_1790024	Chrs	regulated
YE2053	HM007SM10v1_pld70061	pSymB	HM007SM10v1_1790025	Chrs	operon
YE2053	HM007SM10v1_pld70061	pSymB	HM007SM10v1_680020	Chrs	regulated
YE2053	HM007SM10v1_pld70061	pSymB	HM007SM10v1_680021	Chrs	regulated
YE2053	HM007SM10v1_pld70061	pSymB	HM007SM10v1_pld1170108	pSymB	regulated
YE2053	HM007SM10v1_pld70061	pSymB	HM007SM10v1_pld1170109	pSymB	operon
YE2053	HM007SM10v1_pld70061	pSymB	HM007SM10v1_pld1170110	pSymB	operon
YE2053	HM007SM10v1_pld70061	pSymB	HM007SM10v1_pld1170111	pSymB	operon
YE2053	HM007SM10v1_pld70061	pSymB	HM007SM10v1_pld1170112	pSymB	operon
YE2053	HM007SM10v1_pld70061	pSymB	HM007SM10v1_pld1890007	pSymB	regulated
YE2053	HM007SM10v1_pld70061	pSymB	HM007SM10v1_pld1890008	pSymB	regulated
YE2053	HM007SM10v1_pld70061	pSymB	HM007SM10v1_pld1890009	pSymB	operon
YE2053	HM007SM10v1_pld70061	pSymB	HM007SM10v1_pld70062	pSymB	regulated
