# Supplementary material for: Evolution of Intra-specific Regulatory Networks in a Multipartite Bacterial Genome
Source: PLoS Comput Biol. 2015 Sep 4;11(9):e1004478. doi: 10.1371/journal.pcbi.1004478 (PMC4560400; doi:10.1371/journal.pcbi.1004478)
Supplement: S1 Material — (ZIP) [file pcbi.1004478.s001.zip › HM031-1.tsv]

#Regulator	locus_tag	replicon	locus_tag	replicon	type
AglR	HM013SM1v1_350080	Chrs	HM013SM1v1_1090008	Chrs	regulated
AglR	HM013SM1v1_350080	Chrs	HM013SM1v1_1490044	Chrs	regulated
AglR	HM013SM1v1_350080	Chrs	HM013SM1v1_350081	Chrs	regulated
AglR	HM013SM1v1_350080	Chrs	HM013SM1v1_350082	Chrs	regulated
AglR	HM013SM1v1_350080	Chrs	HM013SM1v1_350083	Chrs	operon
AglR	HM013SM1v1_350080	Chrs	HM013SM1v1_350084	Chrs	operon
AglR	HM013SM1v1_350080	Chrs	HM013SM1v1_350085	Chrs	operon
AglR	HM013SM1v1_350080	Chrs	HM013SM1v1_890045	Chrs	regulated
AglR	HM013SM1v1_350080	Chrs	HM013SM1v1_psym200221	pSymA	regulated
BetI	HM013SM1v1_290129	Chrs	HM013SM1v1_290130	Chrs	regulated
ChpR	HM013SM1v1_pld1170029	pSymB	HM013SM1v1_pld1170030	pSymB	regulated
ChvI	HM013SM1v1_590014	Chrs	HM013SM1v1_1190076	Chrs	regulated
DctD	HM013SM1v1_pld230117	pSymB	HM013SM1v1_psym200218	pSymA	regulated
ExpG	HM013SM1v1_pld1350081	pSymB	HM013SM1v1_pld1350082	pSymB	regulated
ExpG	HM013SM1v1_pld1350081	pSymB	HM013SM1v1_pld1350083	pSymB	operon
ExpG	HM013SM1v1_pld1350081	pSymB	HM013SM1v1_psym1310075	pSymA	regulated
ExpG	HM013SM1v1_pld1350081	pSymB	HM013SM1v1_psym1310076	pSymA	regulated
FixJ	HM013SM1v1_psym340057	pSymA	HM013SM1v1_180089	pSymA	regulated
FixJ	HM013SM1v1_psym340057	pSymA	HM013SM1v1_psym340058	pSymA	operon
FixK1	HM013SM1v1_psym340055	pSymA	HM013SM1v1_120001	pSymA	regulated
FixK1	HM013SM1v1_psym340055	pSymA	HM013SM1v1_120002	pSymA	regulated
FixK1	HM013SM1v1_psym340055	pSymA	HM013SM1v1_1650016	Chrs	regulated
FixK1	HM013SM1v1_psym340055	pSymA	HM013SM1v1_1650017	Chrs	regulated
FixK1	HM013SM1v1_psym340055	pSymA	HM013SM1v1_1650018	Chrs	operon
FixK1	HM013SM1v1_psym340055	pSymA	HM013SM1v1_180089	pSymA	regulated
FixK1	HM013SM1v1_psym340055	pSymA	HM013SM1v1_290076	Chrs	regulated
FixK1	HM013SM1v1_psym340055	pSymA	HM013SM1v1_290077	Chrs	regulated
FixK1	HM013SM1v1_psym340055	pSymA	HM013SM1v1_290078	Chrs	operon
FixK1	HM013SM1v1_psym340055	pSymA	HM013SM1v1_290079	Chrs	operon
FixK1	HM013SM1v1_psym340055	pSymA	HM013SM1v1_290080	Chrs	operon
FixK1	HM013SM1v1_psym340055	pSymA	HM013SM1v1_290081	Chrs	operon
FixK1	HM013SM1v1_psym340055	pSymA	HM013SM1v1_290082	Chrs	operon
FixK1	HM013SM1v1_psym340055	pSymA	HM013SM1v1_290083	Chrs	operon
FixK1	HM013SM1v1_psym340055	pSymA	HM013SM1v1_290084	Chrs	operon
FixK1	HM013SM1v1_psym340055	pSymA	HM013SM1v1_740002	Chrs	regulated
FixK1	HM013SM1v1_psym340055	pSymA	HM013SM1v1_810001	pSymB	regulated
FixK1	HM013SM1v1_psym340055	pSymA	HM013SM1v1_880061	UnMapped	regulated
FixK1	HM013SM1v1_psym340055	pSymA	HM013SM1v1_psym1400005	pSymA	regulated
FixK1	HM013SM1v1_psym340055	pSymA	HM013SM1v1_psym1400006	pSymA	regulated
FixK1	HM013SM1v1_psym340055	pSymA	HM013SM1v1_psym1400007	pSymA	operon
FixK1	HM013SM1v1_psym340055	pSymA	HM013SM1v1_psym1400008	pSymA	operon
FixK1	HM013SM1v1_psym340055	pSymA	HM013SM1v1_psym1400009	pSymA	operon
FixK1	HM013SM1v1_psym340055	pSymA	HM013SM1v1_psym1510078	pSymA	regulated
FixK1	HM013SM1v1_psym340055	pSymA	HM013SM1v1_psym1510079	pSymA	regulated
FixK1	HM013SM1v1_psym340055	pSymA	HM013SM1v1_psym1510080	pSymA	operon
FixK1	HM013SM1v1_psym340055	pSymA	HM013SM1v1_psym1550015	pSymA	regulated
FixK1	HM013SM1v1_psym340055	pSymA	HM013SM1v1_psym340026	pSymA	regulated
FixK1	HM013SM1v1_psym340055	pSymA	HM013SM1v1_psym340027	pSymA	regulated
FixK1	HM013SM1v1_psym340055	pSymA	HM013SM1v1_psym340056	pSymA	regulated
FixK1	HM013SM1v1_psym340055	pSymA	HM013SM1v1_psym340057	pSymA	operon
FixK1	HM013SM1v1_psym340055	pSymA	HM013SM1v1_psym340058	pSymA	operon
FixK1	HM013SM1v1_psym340055	pSymA	HM013SM1v1_psym490006	pSymA	regulated
FixK1	HM013SM1v1_psym340055	pSymA	HM013SM1v1_psym490011	pSymA	regulated
FixK1	HM013SM1v1_psym340055	pSymA	HM013SM1v1_psym490012	pSymA	operon
FixK1	HM013SM1v1_psym1400004	pSymA	HM013SM1v1_120001	pSymA	regulated
FixK1	HM013SM1v1_psym1400004	pSymA	HM013SM1v1_120002	pSymA	regulated
FixK1	HM013SM1v1_psym1400004	pSymA	HM013SM1v1_1650016	Chrs	regulated
FixK1	HM013SM1v1_psym1400004	pSymA	HM013SM1v1_1650017	Chrs	regulated
FixK1	HM013SM1v1_psym1400004	pSymA	HM013SM1v1_1650018	Chrs	operon
FixK1	HM013SM1v1_psym1400004	pSymA	HM013SM1v1_180089	pSymA	regulated
FixK1	HM013SM1v1_psym1400004	pSymA	HM013SM1v1_290076	Chrs	regulated
FixK1	HM013SM1v1_psym1400004	pSymA	HM013SM1v1_290077	Chrs	regulated
FixK1	HM013SM1v1_psym1400004	pSymA	HM013SM1v1_290078	Chrs	operon
FixK1	HM013SM1v1_psym1400004	pSymA	HM013SM1v1_290079	Chrs	operon
FixK1	HM013SM1v1_psym1400004	pSymA	HM013SM1v1_290080	Chrs	operon
FixK1	HM013SM1v1_psym1400004	pSymA	HM013SM1v1_290081	Chrs	operon
FixK1	HM013SM1v1_psym1400004	pSymA	HM013SM1v1_290082	Chrs	operon
FixK1	HM013SM1v1_psym1400004	pSymA	HM013SM1v1_290083	Chrs	operon
FixK1	HM013SM1v1_psym1400004	pSymA	HM013SM1v1_290084	Chrs	operon
FixK1	HM013SM1v1_psym1400004	pSymA	HM013SM1v1_740002	Chrs	regulated
FixK1	HM013SM1v1_psym1400004	pSymA	HM013SM1v1_810001	pSymB	regulated
FixK1	HM013SM1v1_psym1400004	pSymA	HM013SM1v1_880061	UnMapped	regulated
FixK1	HM013SM1v1_psym1400004	pSymA	HM013SM1v1_psym1400005	pSymA	regulated
FixK1	HM013SM1v1_psym1400004	pSymA	HM013SM1v1_psym1400006	pSymA	regulated
FixK1	HM013SM1v1_psym1400004	pSymA	HM013SM1v1_psym1400007	pSymA	operon
FixK1	HM013SM1v1_psym1400004	pSymA	HM013SM1v1_psym1400008	pSymA	operon
FixK1	HM013SM1v1_psym1400004	pSymA	HM013SM1v1_psym1400009	pSymA	operon
FixK1	HM013SM1v1_psym1400004	pSymA	HM013SM1v1_psym1510078	pSymA	regulated
FixK1	HM013SM1v1_psym1400004	pSymA	HM013SM1v1_psym1510079	pSymA	regulated
FixK1	HM013SM1v1_psym1400004	pSymA	HM013SM1v1_psym1510080	pSymA	operon
FixK1	HM013SM1v1_psym1400004	pSymA	HM013SM1v1_psym1550015	pSymA	regulated
FixK1	HM013SM1v1_psym1400004	pSymA	HM013SM1v1_psym340026	pSymA	regulated
FixK1	HM013SM1v1_psym1400004	pSymA	HM013SM1v1_psym340027	pSymA	regulated
FixK1	HM013SM1v1_psym1400004	pSymA	HM013SM1v1_psym340056	pSymA	regulated
FixK1	HM013SM1v1_psym1400004	pSymA	HM013SM1v1_psym340057	pSymA	operon
FixK1	HM013SM1v1_psym1400004	pSymA	HM013SM1v1_psym340058	pSymA	operon
FixK1	HM013SM1v1_psym1400004	pSymA	HM013SM1v1_psym490006	pSymA	regulated
FixK1	HM013SM1v1_psym1400004	pSymA	HM013SM1v1_psym490011	pSymA	regulated
FixK1	HM013SM1v1_psym1400004	pSymA	HM013SM1v1_psym490012	pSymA	operon
Fur	HM013SM1v1_830052	Chrs	HM013SM1v1_830051	Chrs	regulated
Fur	HM013SM1v1_830052	Chrs	HM013SM1v1_psym200232	pSymA	regulated
GlnBK	HM013SM1v1_850059	Chrs	HM013SM1v1_1190141	Chrs	regulated
GlnBK	HM013SM1v1_850059	Chrs	HM013SM1v1_330003	Chrs	regulated
GlnBK	HM013SM1v1_850059	Chrs	HM013SM1v1_380012	Chrs	regulated
GlnBK	HM013SM1v1_850059	Chrs	HM013SM1v1_380013	Chrs	regulated
GlnBK	HM013SM1v1_850059	Chrs	HM013SM1v1_380014	Chrs	operon
GlnBK	HM013SM1v1_850059	Chrs	HM013SM1v1_380015	Chrs	operon
GlnBK	HM013SM1v1_850059	Chrs	HM013SM1v1_700156	Chrs	regulated
GlnBK	HM013SM1v1_850059	Chrs	HM013SM1v1_730002	Chrs	regulated
GlnBK	HM013SM1v1_850059	Chrs	HM013SM1v1_pld190046	pSymB	regulated
GlnBK	HM013SM1v1_850059	Chrs	HM013SM1v1_pld190047	pSymB	operon
GlnBK	HM013SM1v1_850059	Chrs	HM013SM1v1_pld190048	pSymB	operon
GlnBK	HM013SM1v1_850059	Chrs	HM013SM1v1_pld190049	pSymB	operon
GlnBK	HM013SM1v1_850059	Chrs	HM013SM1v1_pld190050	pSymB	operon
GlnBK	HM013SM1v1_850059	Chrs	HM013SM1v1_psym200058	pSymA	regulated
GlnBK	HM013SM1v1_850059	Chrs	HM013SM1v1_psym200059	pSymA	regulated
GlnBK	HM013SM1v1_850059	Chrs	HM013SM1v1_psym200060	pSymA	operon
GlnBK	HM013SM1v1_240020	Chrs	HM013SM1v1_1190141	Chrs	regulated
GlnBK	HM013SM1v1_240020	Chrs	HM013SM1v1_330003	Chrs	regulated
GlnBK	HM013SM1v1_240020	Chrs	HM013SM1v1_380012	Chrs	regulated
GlnBK	HM013SM1v1_240020	Chrs	HM013SM1v1_380013	Chrs	regulated
GlnBK	HM013SM1v1_240020	Chrs	HM013SM1v1_380014	Chrs	operon
GlnBK	HM013SM1v1_240020	Chrs	HM013SM1v1_380015	Chrs	operon
GlnBK	HM013SM1v1_240020	Chrs	HM013SM1v1_700156	Chrs	regulated
GlnBK	HM013SM1v1_240020	Chrs	HM013SM1v1_730002	Chrs	regulated
GlnBK	HM013SM1v1_240020	Chrs	HM013SM1v1_pld190046	pSymB	regulated
GlnBK	HM013SM1v1_240020	Chrs	HM013SM1v1_pld190047	pSymB	operon
GlnBK	HM013SM1v1_240020	Chrs	HM013SM1v1_pld190048	pSymB	operon
GlnBK	HM013SM1v1_240020	Chrs	HM013SM1v1_pld190049	pSymB	operon
GlnBK	HM013SM1v1_240020	Chrs	HM013SM1v1_pld190050	pSymB	operon
GlnBK	HM013SM1v1_240020	Chrs	HM013SM1v1_psym200058	pSymA	regulated
GlnBK	HM013SM1v1_240020	Chrs	HM013SM1v1_psym200059	pSymA	regulated
GlnBK	HM013SM1v1_240020	Chrs	HM013SM1v1_psym200060	pSymA	operon
HpdR	HM013SM1v1_1580037	Chrs	HM013SM1v1_100019	Chrs	regulated
HpdR	HM013SM1v1_1580037	Chrs	HM013SM1v1_100020	Chrs	operon
HpdR	HM013SM1v1_1580037	Chrs	HM013SM1v1_1460006	UnMapped	regulated
HpdR	HM013SM1v1_1580037	Chrs	HM013SM1v1_1580036	Chrs	regulated
HpdR	HM013SM1v1_1580037	Chrs	HM013SM1v1_pld1000120	pSymB	regulated
IolR	HM013SM1v1_360016	Chrs	HM013SM1v1_260029	Chrs	regulated
IolR	HM013SM1v1_360016	Chrs	HM013SM1v1_260030	Chrs	operon
IolR	HM013SM1v1_360016	Chrs	HM013SM1v1_270001	Chrs	operon
IolR	HM013SM1v1_360016	Chrs	HM013SM1v1_270002	Chrs	operon
IolR	HM013SM1v1_360016	Chrs	HM013SM1v1_270003	Chrs	operon
IolR	HM013SM1v1_360016	Chrs	HM013SM1v1_270004	Chrs	operon
IolR	HM013SM1v1_360016	Chrs	HM013SM1v1_270005	Chrs	operon
IolR	HM013SM1v1_360016	Chrs	HM013SM1v1_270006	Chrs	operon
IolR	HM013SM1v1_360016	Chrs	HM013SM1v1_360015	Chrs	regulated
IolR	HM013SM1v1_360016	Chrs	HM013SM1v1_360018	Chrs	regulated
IolR	HM013SM1v1_360016	Chrs	HM013SM1v1_360019	Chrs	regulated
IolR	HM013SM1v1_360016	Chrs	HM013SM1v1_830011	Chrs	regulated
IolR	HM013SM1v1_360016	Chrs	HM013SM1v1_830012	Chrs	regulated
IolR	HM013SM1v1_360016	Chrs	HM013SM1v1_830013	Chrs	operon
IolR	HM013SM1v1_360016	Chrs	HM013SM1v1_830014	Chrs	operon
IolR	HM013SM1v1_360016	Chrs	HM013SM1v1_830015	Chrs	operon
IolR	HM013SM1v1_360016	Chrs	HM013SM1v1_840009	Chrs	regulated
IolR	HM013SM1v1_360016	Chrs	HM013SM1v1_840010	Chrs	regulated
IolR	HM013SM1v1_360016	Chrs	HM013SM1v1_pld1000075	pSymB	regulated
IolR	HM013SM1v1_360016	Chrs	HM013SM1v1_pld1000076	pSymB	regulated
IolR	HM013SM1v1_360016	Chrs	HM013SM1v1_pld1000134	pSymB	regulated
IolR	HM013SM1v1_360016	Chrs	HM013SM1v1_pld1000135	pSymB	regulated
IolR	HM013SM1v1_360016	Chrs	HM013SM1v1_pld1000136	pSymB	operon
IolR	HM013SM1v1_360016	Chrs	HM013SM1v1_pld1000137	pSymB	operon
IolR	HM013SM1v1_360016	Chrs	HM013SM1v1_pld1170019	pSymB	regulated
IolR	HM013SM1v1_360016	Chrs	HM013SM1v1_pld1170020	pSymB	regulated
IolR	HM013SM1v1_360016	Chrs	HM013SM1v1_pld1170026	pSymB	regulated
IolR	HM013SM1v1_360016	Chrs	HM013SM1v1_pld1220009	pSymB	regulated
IolR	HM013SM1v1_360016	Chrs	HM013SM1v1_pld1220010	pSymB	regulated
IolR	HM013SM1v1_360016	Chrs	HM013SM1v1_pld1350101	pSymB	regulated
IolR	HM013SM1v1_360016	Chrs	HM013SM1v1_pld1350102	pSymB	operon
IolR	HM013SM1v1_360016	Chrs	HM013SM1v1_pld1350103	pSymB	operon
IolR	HM013SM1v1_360016	Chrs	HM013SM1v1_pld1350104	pSymB	operon
IolR	HM013SM1v1_360016	Chrs	HM013SM1v1_pld1350105	pSymB	operon
IolR	HM013SM1v1_360016	Chrs	HM013SM1v1_pld1360124	pSymB	regulated
IolR	HM013SM1v1_360016	Chrs	HM013SM1v1_pld1360125	pSymB	regulated
IolR	HM013SM1v1_360016	Chrs	HM013SM1v1_pld390079	pSymB	regulated
IolR	HM013SM1v1_360016	Chrs	HM013SM1v1_pld620017	pSymB	regulated
IolR	HM013SM1v1_360016	Chrs	HM013SM1v1_pld620018	pSymB	regulated
IolR	HM013SM1v1_360016	Chrs	HM013SM1v1_psym1290031	pSymA	regulated
IolR	HM013SM1v1_360016	Chrs	HM013SM1v1_psym1290032	pSymA	regulated
IolR	HM013SM1v1_360016	Chrs	HM013SM1v1_psym1510006	pSymA	regulated
IolR	HM013SM1v1_360016	Chrs	HM013SM1v1_psym1510007	pSymA	operon
IolR	HM013SM1v1_360016	Chrs	HM013SM1v1_psym1510008	pSymA	operon
IolR	HM013SM1v1_360016	Chrs	HM013SM1v1_psym200073	pSymA	regulated
IolR	HM013SM1v1_360016	Chrs	HM013SM1v1_psym200074	pSymA	regulated
IolR	HM013SM1v1_360016	Chrs	HM013SM1v1_psym200075	pSymA	operon
IolR	HM013SM1v1_360016	Chrs	HM013SM1v1_psym200076	pSymA	operon
IolR	HM013SM1v1_360016	Chrs	HM013SM1v1_psym200077	pSymA	operon
IolR	HM013SM1v1_360016	Chrs	HM013SM1v1_psym200078	pSymA	operon
LsrAB1	HM013SM1v1_290137	Chrs	HM013SM1v1_970002	pSymA	regulated
LsrAB1	HM013SM1v1_290137	Chrs	HM013SM1v1_970003	pSymA	regulated
LsrAB1	HM013SM1v1_290137	Chrs	HM013SM1v1_970004	pSymA	operon
LsrAB1	HM013SM1v1_290137	Chrs	HM013SM1v1_970005	pSymA	operon
LsrAB1	HM013SM1v1_520046	Chrs	HM013SM1v1_970002	pSymA	regulated
LsrAB1	HM013SM1v1_520046	Chrs	HM013SM1v1_970003	pSymA	regulated
LsrAB1	HM013SM1v1_520046	Chrs	HM013SM1v1_970004	pSymA	operon
LsrAB1	HM013SM1v1_520046	Chrs	HM013SM1v1_970005	pSymA	operon
MucR	HM013SM1v1_290185	Chrs	HM013SM1v1_330010	Chrs	regulated
MucR	HM013SM1v1_290185	Chrs	HM013SM1v1_330011	Chrs	operon
MucR	HM013SM1v1_290185	Chrs	HM013SM1v1_330012	Chrs	operon
MucR	HM013SM1v1_290185	Chrs	HM013SM1v1_330013	Chrs	operon
MucR	HM013SM1v1_290185	Chrs	HM013SM1v1_330014	Chrs	operon
MucR	HM013SM1v1_290185	Chrs	HM013SM1v1_330015	Chrs	operon
MucR	HM013SM1v1_290185	Chrs	HM013SM1v1_330016	Chrs	operon
MucR	HM013SM1v1_290185	Chrs	HM013SM1v1_330017	Chrs	operon
MucR	HM013SM1v1_290185	Chrs	HM013SM1v1_pld1350079	pSymB	regulated
NesR	HM013SM1v1_100015	Chrs	HM013SM1v1_1600072	Chrs	regulated
NesR	HM013SM1v1_100015	Chrs	HM013SM1v1_1610013	Chrs	regulated
NesR	HM013SM1v1_100015	Chrs	HM013SM1v1_1660001	Chrs	regulated
NesR	HM013SM1v1_100015	Chrs	HM013SM1v1_350036	Chrs	regulated
NesR	HM013SM1v1_100015	Chrs	HM013SM1v1_590008	Chrs	regulated
NifA	HM013SM1v1_psym1400045	pSymA	HM013SM1v1_psym1400051	pSymA	regulated
NifA	HM013SM1v1_psym1400045	pSymA	HM013SM1v1_psym1400053	pSymA	regulated
NifA	HM013SM1v1_psym1400045	pSymA	HM013SM1v1_psym1400054	pSymA	operon
NifA	HM013SM1v1_psym1400045	pSymA	HM013SM1v1_psym1400055	pSymA	operon
NifA	HM013SM1v1_psym1400045	pSymA	HM013SM1v1_psym1400056	pSymA	operon
NifA	HM013SM1v1_psym1400045	pSymA	HM013SM1v1_psym1400057	pSymA	operon
NodD1	HM013SM1v1_psym250007	pSymA	HM013SM1v1_psym1210051	pSymA	regulated
NodD1	HM013SM1v1_psym250007	pSymA	HM013SM1v1_psym1400011	pSymA	regulated
NodD1	HM013SM1v1_psym250007	pSymA	HM013SM1v1_psym1400079	pSymA	regulated
NodD1	HM013SM1v1_psym250007	pSymA	HM013SM1v1_psym1400080	pSymA	operon
NodD1	HM013SM1v1_psym250007	pSymA	HM013SM1v1_psym250008	pSymA	regulated
NodD1	HM013SM1v1_psym250007	pSymA	HM013SM1v1_psym250009	pSymA	operon
NodD1	HM013SM1v1_psym250007	pSymA	HM013SM1v1_psym250010	pSymA	operon
NodD1	HM013SM1v1_psym250007	pSymA	HM013SM1v1_psym950032	pSymA	regulated
NodD2	HM013SM1v1_psym1410003	pSymA	HM013SM1v1_psym1210051	pSymA	regulated
NodD2	HM013SM1v1_psym1410003	pSymA	HM013SM1v1_psym1400011	pSymA	regulated
NodD2	HM013SM1v1_psym1410003	pSymA	HM013SM1v1_psym1400079	pSymA	regulated
NodD2	HM013SM1v1_psym1410003	pSymA	HM013SM1v1_psym1400080	pSymA	operon
NodD2	HM013SM1v1_psym1410003	pSymA	HM013SM1v1_psym250008	pSymA	regulated
NodD2	HM013SM1v1_psym1410003	pSymA	HM013SM1v1_psym250009	pSymA	operon
NodD2	HM013SM1v1_psym1410003	pSymA	HM013SM1v1_psym250010	pSymA	operon
NodD2	HM013SM1v1_psym1410003	pSymA	HM013SM1v1_psym950032	pSymA	regulated
NodD3	HM013SM1v1_psym1400062	pSymA	HM013SM1v1_psym1210051	pSymA	regulated
NodD3	HM013SM1v1_psym1400062	pSymA	HM013SM1v1_psym1400011	pSymA	regulated
NodD3	HM013SM1v1_psym1400062	pSymA	HM013SM1v1_psym1400079	pSymA	regulated
NodD3	HM013SM1v1_psym1400062	pSymA	HM013SM1v1_psym1400080	pSymA	operon
NodD3	HM013SM1v1_psym1400062	pSymA	HM013SM1v1_psym250008	pSymA	regulated
NodD3	HM013SM1v1_psym1400062	pSymA	HM013SM1v1_psym250009	pSymA	operon
NodD3	HM013SM1v1_psym1400062	pSymA	HM013SM1v1_psym250010	pSymA	operon
NodD3	HM013SM1v1_psym1400062	pSymA	HM013SM1v1_psym950032	pSymA	regulated
NtrR	HM013SM1v1_600027	Chrs	HM013SM1v1_600026	Chrs	regulated
OxyR	HM013SM1v1_1330033	Chrs	HM013SM1v1_1330032	Chrs	regulated
PcaQ	HM013SM1v1_pld230149	pSymB	HM013SM1v1_1200026	Chrs	regulated
PcaQ	HM013SM1v1_pld230149	pSymB	HM013SM1v1_1200027	Chrs	regulated
PcaQ	HM013SM1v1_pld230149	pSymB	HM013SM1v1_1200028	Chrs	operon
PcaQ	HM013SM1v1_pld230149	pSymB	HM013SM1v1_260008	Chrs	regulated
PcaQ	HM013SM1v1_pld230149	pSymB	HM013SM1v1_260009	Chrs	regulated
PcaQ	HM013SM1v1_pld230149	pSymB	HM013SM1v1_260010	Chrs	operon
PcaQ	HM013SM1v1_pld230149	pSymB	HM013SM1v1_260011	Chrs	operon
PcaQ	HM013SM1v1_pld230149	pSymB	HM013SM1v1_260012	Chrs	operon
PcaQ	HM013SM1v1_pld230149	pSymB	HM013SM1v1_260013	Chrs	operon
PcaQ	HM013SM1v1_pld230149	pSymB	HM013SM1v1_820019	Chrs	regulated
PcaQ	HM013SM1v1_pld230149	pSymB	HM013SM1v1_pld230121	pSymB	regulated
PcaQ	HM013SM1v1_pld230149	pSymB	HM013SM1v1_pld230122	pSymB	regulated
PcaQ	HM013SM1v1_pld230149	pSymB	HM013SM1v1_pld230150	pSymB	regulated
PcaQ	HM013SM1v1_pld230149	pSymB	HM013SM1v1_pld230151	pSymB	operon
PcaQ	HM013SM1v1_pld230149	pSymB	HM013SM1v1_pld230152	pSymB	operon
PcaQ	HM013SM1v1_pld230149	pSymB	HM013SM1v1_pld230153	pSymB	operon
PcaQ	HM013SM1v1_pld230149	pSymB	HM013SM1v1_pld230163	pSymB	regulated
PcaQ	HM013SM1v1_pld230149	pSymB	HM013SM1v1_pld230164	pSymB	operon
PcaQ	HM013SM1v1_pld230149	pSymB	HM013SM1v1_pld230165	pSymB	operon
PcaQ	HM013SM1v1_pld230149	pSymB	HM013SM1v1_pld230166	pSymB	operon
PcaQ	HM013SM1v1_pld230149	pSymB	HM013SM1v1_pld230167	pSymB	operon
PcaQ	HM013SM1v1_pld230149	pSymB	HM013SM1v1_psym1210051	pSymA	regulated
PcaQ	HM013SM1v1_pld230149	pSymB	HM013SM1v1_psym1400011	pSymA	regulated
PcaQ	HM013SM1v1_pld230149	pSymB	HM013SM1v1_psym1400079	pSymA	regulated
PcaQ	HM013SM1v1_pld230149	pSymB	HM013SM1v1_psym1400080	pSymA	operon
PcaQ	HM013SM1v1_pld230149	pSymB	HM013SM1v1_psym1410003	pSymA	regulated
PcaQ	HM013SM1v1_pld230149	pSymB	HM013SM1v1_psym250008	pSymA	regulated
PcaQ	HM013SM1v1_pld230149	pSymB	HM013SM1v1_psym250009	pSymA	operon
PcaQ	HM013SM1v1_pld230149	pSymB	HM013SM1v1_psym250010	pSymA	operon
PcaQ	HM013SM1v1_pld230149	pSymB	HM013SM1v1_psym950032	pSymA	regulated
PckR	HM013SM1v1_890073	Chrs	HM013SM1v1_100041	Chrs	regulated
PckR	HM013SM1v1_890073	Chrs	HM013SM1v1_100068	Chrs	regulated
PckR	HM013SM1v1_890073	Chrs	HM013SM1v1_1040048	pSymB	regulated
PckR	HM013SM1v1_890073	Chrs	HM013SM1v1_1040049	pSymB	regulated
PckR	HM013SM1v1_890073	Chrs	HM013SM1v1_1190076	Chrs	regulated
PckR	HM013SM1v1_890073	Chrs	HM013SM1v1_1300002	Chrs	regulated
PckR	HM013SM1v1_890073	Chrs	HM013SM1v1_1300003	Chrs	regulated
PckR	HM013SM1v1_890073	Chrs	HM013SM1v1_1300037	Chrs	regulated
PckR	HM013SM1v1_890073	Chrs	HM013SM1v1_1300038	Chrs	regulated
PckR	HM013SM1v1_890073	Chrs	HM013SM1v1_1330101	Chrs	regulated
PckR	HM013SM1v1_890073	Chrs	HM013SM1v1_1330102	Chrs	regulated
PckR	HM013SM1v1_890073	Chrs	HM013SM1v1_1330106	Chrs	regulated
PckR	HM013SM1v1_890073	Chrs	HM013SM1v1_1330107	Chrs	operon
PckR	HM013SM1v1_890073	Chrs	HM013SM1v1_1330108	Chrs	operon
PckR	HM013SM1v1_890073	Chrs	HM013SM1v1_1420002	Chrs	regulated
PckR	HM013SM1v1_890073	Chrs	HM013SM1v1_1420003	Chrs	regulated
PckR	HM013SM1v1_890073	Chrs	HM013SM1v1_1490028	Chrs	regulated
PckR	HM013SM1v1_890073	Chrs	HM013SM1v1_1600074	Chrs	regulated
PckR	HM013SM1v1_890073	Chrs	HM013SM1v1_1600075	Chrs	regulated
PckR	HM013SM1v1_890073	Chrs	HM013SM1v1_1600076	Chrs	operon
PckR	HM013SM1v1_890073	Chrs	HM013SM1v1_1670035	Chrs	regulated
PckR	HM013SM1v1_890073	Chrs	HM013SM1v1_450102	Chrs	regulated
PckR	HM013SM1v1_890073	Chrs	HM013SM1v1_590014	Chrs	regulated
PckR	HM013SM1v1_890073	Chrs	HM013SM1v1_590015	Chrs	regulated
PckR	HM013SM1v1_890073	Chrs	HM013SM1v1_700085	Chrs	regulated
PckR	HM013SM1v1_890073	Chrs	HM013SM1v1_800042	Chrs	regulated
PckR	HM013SM1v1_890073	Chrs	HM013SM1v1_800043	Chrs	regulated
PckR	HM013SM1v1_890073	Chrs	HM013SM1v1_820024	Chrs	regulated
PckR	HM013SM1v1_890073	Chrs	HM013SM1v1_820025	Chrs	operon
PckR	HM013SM1v1_890073	Chrs	HM013SM1v1_830003	Chrs	regulated
PckR	HM013SM1v1_890073	Chrs	HM013SM1v1_830004	Chrs	regulated
PckR	HM013SM1v1_890073	Chrs	HM013SM1v1_830005	Chrs	operon
PckR	HM013SM1v1_890073	Chrs	HM013SM1v1_830006	Chrs	operon
PckR	HM013SM1v1_890073	Chrs	HM013SM1v1_830007	Chrs	operon
PckR	HM013SM1v1_890073	Chrs	HM013SM1v1_830008	Chrs	operon
PckR	HM013SM1v1_890073	Chrs	HM013SM1v1_830020	Chrs	regulated
PckR	HM013SM1v1_890073	Chrs	HM013SM1v1_830021	Chrs	operon
PckR	HM013SM1v1_890073	Chrs	HM013SM1v1_830022	Chrs	operon
PckR	HM013SM1v1_890073	Chrs	HM013SM1v1_830023	Chrs	operon
PckR	HM013SM1v1_890073	Chrs	HM013SM1v1_830024	Chrs	operon
PckR	HM013SM1v1_890073	Chrs	HM013SM1v1_890053	Chrs	regulated
PckR	HM013SM1v1_890073	Chrs	HM013SM1v1_890054	Chrs	regulated
PckR	HM013SM1v1_890073	Chrs	HM013SM1v1_890082	Chrs	regulated
PckR	HM013SM1v1_890073	Chrs	HM013SM1v1_pld1170062	pSymB	regulated
PckR	HM013SM1v1_890073	Chrs	HM013SM1v1_pld1170063	pSymB	regulated
PckR	HM013SM1v1_890073	Chrs	HM013SM1v1_pld1170064	pSymB	operon
PckR	HM013SM1v1_890073	Chrs	HM013SM1v1_pld1170065	pSymB	operon
PckR	HM013SM1v1_890073	Chrs	HM013SM1v1_pld1170066	pSymB	operon
PckR	HM013SM1v1_890073	Chrs	HM013SM1v1_pld610038	pSymB	regulated
PckR	HM013SM1v1_890073	Chrs	HM013SM1v1_pld610039	pSymB	operon
PckR	HM013SM1v1_890073	Chrs	HM013SM1v1_pld610040	pSymB	operon
PckR	HM013SM1v1_890073	Chrs	HM013SM1v1_pld610055	pSymB	regulated
PckR	HM013SM1v1_890073	Chrs	HM013SM1v1_pld610056	pSymB	operon
PckR	HM013SM1v1_890073	Chrs	HM013SM1v1_pld610057	pSymB	operon
PckR	HM013SM1v1_890073	Chrs	HM013SM1v1_pld610058	pSymB	operon
PckR	HM013SM1v1_890073	Chrs	HM013SM1v1_pld610118	pSymB	regulated
PckR	HM013SM1v1_890073	Chrs	HM013SM1v1_pld610119	pSymB	regulated
RbtR	HM013SM1v1_pld1360014	pSymB	HM013SM1v1_pld1360013	pSymB	regulated
RctR	HM013SM1v1_10016	Chrs	HM013SM1v1_psym950001	Chrs	regulated
RctR	HM013SM1v1_10016	Chrs	HM013SM1v1_psym950002	pSymA	regulated
RctR	HM013SM1v1_10016	Chrs	HM013SM1v1_psym950003	pSymA	operon
RctR	HM013SM1v1_10016	Chrs	HM013SM1v1_psym950004	pSymA	operon
RhrA	HM013SM1v1_psym200058	pSymA	HM013SM1v1_psym200059	pSymA	regulated
RhrA	HM013SM1v1_psym200058	pSymA	HM013SM1v1_psym200060	pSymA	operon
RirA	HM013SM1v1_1330073	Chrs	HM013SM1v1_1040069	pSymB	regulated
RirA	HM013SM1v1_1330073	Chrs	HM013SM1v1_1040070	pSymB	operon
RirA	HM013SM1v1_1330073	Chrs	HM013SM1v1_1040071	pSymB	operon
RirA	HM013SM1v1_1330073	Chrs	HM013SM1v1_1050010	Chrs	regulated
RirA	HM013SM1v1_1330073	Chrs	HM013SM1v1_1050011	Chrs	regulated
RirA	HM013SM1v1_1330073	Chrs	HM013SM1v1_1050015	Chrs	regulated
RirA	HM013SM1v1_1330073	Chrs	HM013SM1v1_1050016	Chrs	regulated
RirA	HM013SM1v1_1330073	Chrs	HM013SM1v1_1050017	Chrs	operon
RirA	HM013SM1v1_1330073	Chrs	HM013SM1v1_1050018	Chrs	operon
RirA	HM013SM1v1_1330073	Chrs	HM013SM1v1_1190005	Chrs	regulated
RirA	HM013SM1v1_1330073	Chrs	HM013SM1v1_1190071	Chrs	regulated
RirA	HM013SM1v1_1330073	Chrs	HM013SM1v1_1190141	Chrs	regulated
RirA	HM013SM1v1_1330073	Chrs	HM013SM1v1_1300002	Chrs	regulated
RirA	HM013SM1v1_1330073	Chrs	HM013SM1v1_1300003	Chrs	regulated
RirA	HM013SM1v1_1330073	Chrs	HM013SM1v1_1330074	Chrs	regulated
RirA	HM013SM1v1_1330073	Chrs	HM013SM1v1_1420029	Chrs	regulated
RirA	HM013SM1v1_1330073	Chrs	HM013SM1v1_1420030	Chrs	regulated
RirA	HM013SM1v1_1330073	Chrs	HM013SM1v1_1680003	Chrs	regulated
RirA	HM013SM1v1_1330073	Chrs	HM013SM1v1_290115	Chrs	regulated
RirA	HM013SM1v1_1330073	Chrs	HM013SM1v1_290116	Chrs	regulated
RirA	HM013SM1v1_1330073	Chrs	HM013SM1v1_350003	Chrs	regulated
RirA	HM013SM1v1_1330073	Chrs	HM013SM1v1_350004	Chrs	regulated
RirA	HM013SM1v1_1330073	Chrs	HM013SM1v1_460002	Chrs	regulated
RirA	HM013SM1v1_1330073	Chrs	HM013SM1v1_650037	Chrs	regulated
RirA	HM013SM1v1_1330073	Chrs	HM013SM1v1_650038	Chrs	regulated
RirA	HM013SM1v1_1330073	Chrs	HM013SM1v1_700174	Chrs	regulated
RirA	HM013SM1v1_1330073	Chrs	HM013SM1v1_730002	Chrs	regulated
RirA	HM013SM1v1_1330073	Chrs	HM013SM1v1_830003	Chrs	regulated
RirA	HM013SM1v1_1330073	Chrs	HM013SM1v1_830004	Chrs	regulated
RirA	HM013SM1v1_1330073	Chrs	HM013SM1v1_830005	Chrs	operon
RirA	HM013SM1v1_1330073	Chrs	HM013SM1v1_830006	Chrs	operon
RirA	HM013SM1v1_1330073	Chrs	HM013SM1v1_830007	Chrs	operon
RirA	HM013SM1v1_1330073	Chrs	HM013SM1v1_830008	Chrs	operon
RirA	HM013SM1v1_1330073	Chrs	HM013SM1v1_850040	Chrs	regulated
RirA	HM013SM1v1_1330073	Chrs	HM013SM1v1_pld1010039	pSymB	regulated
RirA	HM013SM1v1_1330073	Chrs	HM013SM1v1_pld1010040	pSymB	regulated
RirA	HM013SM1v1_1330073	Chrs	HM013SM1v1_pld1360059	pSymB	regulated
RirA	HM013SM1v1_1330073	Chrs	HM013SM1v1_pld1360060	pSymB	operon
RirA	HM013SM1v1_1330073	Chrs	HM013SM1v1_pld190046	pSymB	regulated
RirA	HM013SM1v1_1330073	Chrs	HM013SM1v1_pld190047	pSymB	operon
RirA	HM013SM1v1_1330073	Chrs	HM013SM1v1_pld190048	pSymB	operon
RirA	HM013SM1v1_1330073	Chrs	HM013SM1v1_pld190049	pSymB	operon
RirA	HM013SM1v1_1330073	Chrs	HM013SM1v1_pld190050	pSymB	operon
RirA	HM013SM1v1_1330073	Chrs	HM013SM1v1_pld190065	pSymB	regulated
RirA	HM013SM1v1_1330073	Chrs	HM013SM1v1_pld190066	pSymB	regulated
RirA	HM013SM1v1_1330073	Chrs	HM013SM1v1_pld190067	pSymB	operon
RirA	HM013SM1v1_1330073	Chrs	HM013SM1v1_pld610026	pSymB	regulated
RirA	HM013SM1v1_1330073	Chrs	HM013SM1v1_pld610027	pSymB	regulated
RirA	HM013SM1v1_1330073	Chrs	HM013SM1v1_psym1310015	pSymA	regulated
RirA	HM013SM1v1_1330073	Chrs	HM013SM1v1_psym1310016	pSymA	regulated
RirA	HM013SM1v1_1330073	Chrs	HM013SM1v1_psym1310017	pSymA	operon
RirA	HM013SM1v1_1330073	Chrs	HM013SM1v1_psym1310018	pSymA	operon
RirA	HM013SM1v1_1330073	Chrs	HM013SM1v1_psym1310019	pSymA	operon
RirA	HM013SM1v1_1330073	Chrs	HM013SM1v1_psym1310020	pSymA	operon
RirA	HM013SM1v1_1330073	Chrs	HM013SM1v1_psym1310021	pSymA	operon
RirA	HM013SM1v1_1330073	Chrs	HM013SM1v1_psym200004	pSymA	regulated
RirA	HM013SM1v1_1330073	Chrs	HM013SM1v1_psym200005	pSymA	regulated
RirA	HM013SM1v1_1330073	Chrs	HM013SM1v1_psym200058	pSymA	regulated
RirA	HM013SM1v1_1330073	Chrs	HM013SM1v1_psym200059	pSymA	regulated
RirA	HM013SM1v1_1330073	Chrs	HM013SM1v1_psym200060	pSymA	operon
RirA	HM013SM1v1_1330073	Chrs	HM013SM1v1_psym200122	pSymA	regulated
RirA	HM013SM1v1_1330073	Chrs	HM013SM1v1_psym200123	pSymA	regulated
RirA	HM013SM1v1_1330073	Chrs	HM013SM1v1_psym200124	pSymA	operon
RirA	HM013SM1v1_1330073	Chrs	HM013SM1v1_psym200158	pSymA	regulated
RirA	HM013SM1v1_1330073	Chrs	HM013SM1v1_psym200159	pSymA	regulated
RirA	HM013SM1v1_1330073	Chrs	HM013SM1v1_psym200160	pSymA	operon
RirA	HM013SM1v1_1330073	Chrs	HM013SM1v1_psym200161	pSymA	operon
RirA	HM013SM1v1_1330073	Chrs	HM013SM1v1_psym200162	pSymA	operon
RirA	HM013SM1v1_1330073	Chrs	HM013SM1v1_psym200163	pSymA	operon
RirA	HM013SM1v1_1330073	Chrs	HM013SM1v1_psym200164	pSymA	operon
RirA	HM013SM1v1_1330073	Chrs	HM013SM1v1_psym250005	pSymA	regulated
RirA	HM013SM1v1_1330073	Chrs	HM013SM1v1_psym250006	pSymA	regulated
RpoE9	HM013SM1v1_pld230038	pSymB	HM013SM1v1_1580009	Chrs	regulated
RpoE9	HM013SM1v1_pld230038	pSymB	HM013SM1v1_1580010	Chrs	operon
RpoE9	HM013SM1v1_pld230038	pSymB	HM013SM1v1_1580011	Chrs	operon
RpoE9	HM013SM1v1_pld230038	pSymB	HM013SM1v1_1580012	Chrs	operon
RpoE9	HM013SM1v1_pld230038	pSymB	HM013SM1v1_1580013	Chrs	operon
RpoE9	HM013SM1v1_pld230038	pSymB	HM013SM1v1_1580014	Chrs	operon
SM-b20537	HM013SM1v1_pld1000043	pSymB	HM013SM1v1_820068	Chrs	regulated
SM-b20537	HM013SM1v1_pld1000043	pSymB	HM013SM1v1_pld1000044	pSymB	regulated
SM-b20537	HM013SM1v1_pld1000043	pSymB	HM013SM1v1_psym1310165	pSymA	regulated
SM-b20537	HM013SM1v1_pld1000043	pSymB	HM013SM1v1_psym1310166	pSymA	regulated
SM-b20537	HM013SM1v1_pld1000043	pSymB	HM013SM1v1_psym950009	pSymA	regulated
SM-b20667	HM013SM1v1_pld1280005	pSymB	HM013SM1v1_pld1280004	pSymB	regulated
SM-b20717	HM013SM1v1_pld230056	pSymB	HM013SM1v1_1490029	Chrs	regulated
SM-b20717	HM013SM1v1_pld230056	pSymB	HM013SM1v1_1490030	Chrs	regulated
SM-b20717	HM013SM1v1_pld230056	pSymB	HM013SM1v1_1680003	Chrs	regulated
SM-b20717	HM013SM1v1_pld230056	pSymB	HM013SM1v1_820077	Chrs	regulated
SM-b20717	HM013SM1v1_pld230056	pSymB	HM013SM1v1_pld1350061	pSymB	regulated
SM-b20717	HM013SM1v1_pld230056	pSymB	HM013SM1v1_pld1350062	pSymB	regulated
SM-b20717	HM013SM1v1_pld230056	pSymB	HM013SM1v1_pld1360131	pSymB	regulated
SM-b20717	HM013SM1v1_pld230056	pSymB	HM013SM1v1_pld190112	pSymB	regulated
SM-b20717	HM013SM1v1_pld230056	pSymB	HM013SM1v1_pld190113	pSymB	operon
SM-b20717	HM013SM1v1_pld230056	pSymB	HM013SM1v1_pld190114	pSymB	operon
SM-b20717	HM013SM1v1_pld230056	pSymB	HM013SM1v1_pld190115	pSymB	operon
SM-b20717	HM013SM1v1_pld230056	pSymB	HM013SM1v1_pld190116	pSymB	operon
SM-b20717	HM013SM1v1_pld230056	pSymB	HM013SM1v1_pld190117	pSymB	operon
SM-b20717	HM013SM1v1_pld230056	pSymB	HM013SM1v1_pld190118	pSymB	operon
SM-b20717	HM013SM1v1_pld230056	pSymB	HM013SM1v1_pld190119	pSymB	operon
SM-b20717	HM013SM1v1_pld230056	pSymB	HM013SM1v1_pld190120	pSymB	operon
SM-b20717	HM013SM1v1_pld230056	pSymB	HM013SM1v1_pld230052	pSymB	regulated
SM-b20717	HM013SM1v1_pld230056	pSymB	HM013SM1v1_pld230053	pSymB	operon
SM-b20717	HM013SM1v1_pld230056	pSymB	HM013SM1v1_pld230054	pSymB	operon
SM-b20717	HM013SM1v1_pld230056	pSymB	HM013SM1v1_pld230055	pSymB	operon
SM-b20717	HM013SM1v1_pld230056	pSymB	HM013SM1v1_psym1510025	pSymA	regulated
SM-b20717	HM013SM1v1_pld230056	pSymB	HM013SM1v1_psym1510026	pSymA	regulated
SM-b20717	HM013SM1v1_pld1170014	pSymB	HM013SM1v1_1490029	Chrs	regulated
SM-b20717	HM013SM1v1_pld1170014	pSymB	HM013SM1v1_1490030	Chrs	regulated
SM-b20717	HM013SM1v1_pld1170014	pSymB	HM013SM1v1_1680003	Chrs	regulated
SM-b20717	HM013SM1v1_pld1170014	pSymB	HM013SM1v1_820077	Chrs	regulated
SM-b20717	HM013SM1v1_pld1170014	pSymB	HM013SM1v1_pld1350061	pSymB	regulated
SM-b20717	HM013SM1v1_pld1170014	pSymB	HM013SM1v1_pld1350062	pSymB	regulated
SM-b20717	HM013SM1v1_pld1170014	pSymB	HM013SM1v1_pld1360131	pSymB	regulated
SM-b20717	HM013SM1v1_pld1170014	pSymB	HM013SM1v1_pld190112	pSymB	regulated
SM-b20717	HM013SM1v1_pld1170014	pSymB	HM013SM1v1_pld190113	pSymB	operon
SM-b20717	HM013SM1v1_pld1170014	pSymB	HM013SM1v1_pld190114	pSymB	operon
SM-b20717	HM013SM1v1_pld1170014	pSymB	HM013SM1v1_pld190115	pSymB	operon
SM-b20717	HM013SM1v1_pld1170014	pSymB	HM013SM1v1_pld190116	pSymB	operon
SM-b20717	HM013SM1v1_pld1170014	pSymB	HM013SM1v1_pld190117	pSymB	operon
SM-b20717	HM013SM1v1_pld1170014	pSymB	HM013SM1v1_pld190118	pSymB	operon
SM-b20717	HM013SM1v1_pld1170014	pSymB	HM013SM1v1_pld190119	pSymB	operon
SM-b20717	HM013SM1v1_pld1170014	pSymB	HM013SM1v1_pld190120	pSymB	operon
SM-b20717	HM013SM1v1_pld1170014	pSymB	HM013SM1v1_pld230052	pSymB	regulated
SM-b20717	HM013SM1v1_pld1170014	pSymB	HM013SM1v1_pld230053	pSymB	operon
SM-b20717	HM013SM1v1_pld1170014	pSymB	HM013SM1v1_pld230054	pSymB	operon
SM-b20717	HM013SM1v1_pld1170014	pSymB	HM013SM1v1_pld230055	pSymB	operon
SM-b20717	HM013SM1v1_pld1170014	pSymB	HM013SM1v1_pld230056	pSymB	operon
SM-b20717	HM013SM1v1_pld1170014	pSymB	HM013SM1v1_psym1510025	pSymA	regulated
SM-b20717	HM013SM1v1_pld1170014	pSymB	HM013SM1v1_psym1510026	pSymA	regulated
SM-b21372	HM013SM1v1_pld1350023	pSymB	HM013SM1v1_1200069	Chrs	regulated
SM-b21372	HM013SM1v1_pld1350023	pSymB	HM013SM1v1_pld1350018	pSymB	regulated
SM-b21372	HM013SM1v1_pld1350023	pSymB	HM013SM1v1_pld1350019	pSymB	operon
SM-b21372	HM013SM1v1_pld1350023	pSymB	HM013SM1v1_pld1350020	pSymB	operon
SM-b21372	HM013SM1v1_pld1350023	pSymB	HM013SM1v1_pld190088	pSymB	regulated
SM-b21598	HM013SM1v1_pld190057	pSymB	HM013SM1v1_pld190056	pSymB	regulated
SM-b21706	HM013SM1v1_pld230099	pSymB	HM013SM1v1_pld230098	pSymB	regulated
SMc03165	HM013SM1v1_890042	Chrs	HM013SM1v1_890043	Chrs	operon
SMc03165	HM013SM1v1_890042	Chrs	HM013SM1v1_890044	Chrs	operon
SMc03165	HM013SM1v1_890042	Chrs	HM013SM1v1_890045	Chrs	regulated
SMc04401	HM013SM1v1_1030013	Chrs	HM013SM1v1_1030012	Chrs	regulated
SMc04401	HM013SM1v1_1030013	Chrs	HM013SM1v1_1030014	Chrs	operon
SMc04401	HM013SM1v1_1030013	Chrs	HM013SM1v1_1030015	Chrs	operon
SMc04401	HM013SM1v1_1030013	Chrs	HM013SM1v1_1030016	Chrs	operon
SMc04401	HM013SM1v1_1030013	Chrs	HM013SM1v1_1030017	Chrs	operon
STM3633	HM013SM1v1_pld610119	pSymB	HM013SM1v1_1190076	Chrs	regulated
STM3633	HM013SM1v1_pld610119	pSymB	HM013SM1v1_1600074	Chrs	regulated
STM3633	HM013SM1v1_pld610119	pSymB	HM013SM1v1_1600075	Chrs	regulated
STM3633	HM013SM1v1_pld610119	pSymB	HM013SM1v1_1600076	Chrs	operon
STM3633	HM013SM1v1_pld610119	pSymB	HM013SM1v1_590014	Chrs	regulated
STM3633	HM013SM1v1_pld610119	pSymB	HM013SM1v1_590015	Chrs	regulated
STM3633	HM013SM1v1_pld610119	pSymB	HM013SM1v1_820024	Chrs	regulated
STM3633	HM013SM1v1_pld610119	pSymB	HM013SM1v1_820025	Chrs	operon
STM3633	HM013SM1v1_pld610119	pSymB	HM013SM1v1_830003	Chrs	regulated
STM3633	HM013SM1v1_pld610119	pSymB	HM013SM1v1_830004	Chrs	regulated
STM3633	HM013SM1v1_pld610119	pSymB	HM013SM1v1_830005	Chrs	operon
STM3633	HM013SM1v1_pld610119	pSymB	HM013SM1v1_830006	Chrs	operon
STM3633	HM013SM1v1_pld610119	pSymB	HM013SM1v1_830007	Chrs	operon
STM3633	HM013SM1v1_pld610119	pSymB	HM013SM1v1_830008	Chrs	operon
STM3633	HM013SM1v1_pld610119	pSymB	HM013SM1v1_890053	Chrs	regulated
STM3633	HM013SM1v1_pld610119	pSymB	HM013SM1v1_890054	Chrs	regulated
STM3633	HM013SM1v1_pld610119	pSymB	HM013SM1v1_pld1170062	pSymB	regulated
STM3633	HM013SM1v1_pld610119	pSymB	HM013SM1v1_pld1170063	pSymB	regulated
STM3633	HM013SM1v1_pld610119	pSymB	HM013SM1v1_pld1170064	pSymB	operon
STM3633	HM013SM1v1_pld610119	pSymB	HM013SM1v1_pld1170065	pSymB	operon
STM3633	HM013SM1v1_pld610119	pSymB	HM013SM1v1_pld1170066	pSymB	operon
STM3633	HM013SM1v1_pld610119	pSymB	HM013SM1v1_pld610055	pSymB	regulated
STM3633	HM013SM1v1_pld610119	pSymB	HM013SM1v1_pld610056	pSymB	operon
STM3633	HM013SM1v1_pld610119	pSymB	HM013SM1v1_pld610057	pSymB	operon
STM3633	HM013SM1v1_pld610119	pSymB	HM013SM1v1_pld610058	pSymB	operon
STM3633	HM013SM1v1_pld610119	pSymB	HM013SM1v1_pld610118	pSymB	regulated
SyrM	HM013SM1v1_psym1400069	pSymA	HM013SM1v1_psym1400060	pSymA	regulated
ThuR	HM013SM1v1_pld610147	pSymB	HM013SM1v1_100057	Chrs	regulated
ThuR	HM013SM1v1_pld610147	pSymB	HM013SM1v1_100058	Chrs	operon
ThuR	HM013SM1v1_pld610147	pSymB	HM013SM1v1_1300024	Chrs	regulated
ThuR	HM013SM1v1_pld610147	pSymB	HM013SM1v1_1300025	Chrs	regulated
ThuR	HM013SM1v1_pld610147	pSymB	HM013SM1v1_1330037	Chrs	regulated
ThuR	HM013SM1v1_pld610147	pSymB	HM013SM1v1_1330038	Chrs	regulated
ThuR	HM013SM1v1_pld610147	pSymB	HM013SM1v1_1470001	Chrs	regulated
ThuR	HM013SM1v1_pld610147	pSymB	HM013SM1v1_1600005	Chrs	regulated
ThuR	HM013SM1v1_pld610147	pSymB	HM013SM1v1_1600006	Chrs	regulated
ThuR	HM013SM1v1_pld610147	pSymB	HM013SM1v1_1600074	Chrs	regulated
ThuR	HM013SM1v1_pld610147	pSymB	HM013SM1v1_1600075	Chrs	regulated
ThuR	HM013SM1v1_pld610147	pSymB	HM013SM1v1_1600076	Chrs	operon
ThuR	HM013SM1v1_pld610147	pSymB	HM013SM1v1_240034	Chrs	regulated
ThuR	HM013SM1v1_pld610147	pSymB	HM013SM1v1_290115	Chrs	regulated
ThuR	HM013SM1v1_pld610147	pSymB	HM013SM1v1_290116	Chrs	regulated
ThuR	HM013SM1v1_pld610147	pSymB	HM013SM1v1_650104	Chrs	regulated
ThuR	HM013SM1v1_pld610147	pSymB	HM013SM1v1_650105	Chrs	regulated
ThuR	HM013SM1v1_pld610147	pSymB	HM013SM1v1_820024	Chrs	regulated
ThuR	HM013SM1v1_pld610147	pSymB	HM013SM1v1_820025	Chrs	operon
ThuR	HM013SM1v1_pld610147	pSymB	HM013SM1v1_910007	Chrs	regulated
ThuR	HM013SM1v1_pld610147	pSymB	HM013SM1v1_910008	Chrs	regulated
ThuR	HM013SM1v1_pld610147	pSymB	HM013SM1v1_pld230011	pSymB	regulated
ThuR	HM013SM1v1_pld610147	pSymB	HM013SM1v1_pld230012	pSymB	operon
ThuR	HM013SM1v1_pld610147	pSymB	HM013SM1v1_pld230013	pSymB	operon
ThuR	HM013SM1v1_pld610147	pSymB	HM013SM1v1_pld230049	pSymB	regulated
ThuR	HM013SM1v1_pld610147	pSymB	HM013SM1v1_pld230050	pSymB	regulated
ThuR	HM013SM1v1_pld610147	pSymB	HM013SM1v1_pld230051	pSymB	operon
ThuR	HM013SM1v1_pld610147	pSymB	HM013SM1v1_pld610055	pSymB	regulated
ThuR	HM013SM1v1_pld610147	pSymB	HM013SM1v1_pld610056	pSymB	operon
ThuR	HM013SM1v1_pld610147	pSymB	HM013SM1v1_pld610057	pSymB	operon
ThuR	HM013SM1v1_pld610147	pSymB	HM013SM1v1_pld610058	pSymB	operon
ThuR	HM013SM1v1_pld610147	pSymB	HM013SM1v1_pld610148	pSymB	regulated
ThuR	HM013SM1v1_pld610147	pSymB	HM013SM1v1_psym200247	pSymA	regulated
ThuR	HM013SM1v1_pld610147	pSymB	HM013SM1v1_psym200248	pSymA	operon
ThuR	HM013SM1v1_pld610147	pSymB	HM013SM1v1_psym200249	pSymA	operon
ThuR	HM013SM1v1_pld610147	pSymB	HM013SM1v1_psym200250	pSymA	operon
XylR	HM013SM1v1_pld1220014	pSymB	HM013SM1v1_1330017	Chrs	regulated
XylR	HM013SM1v1_pld1220014	pSymB	HM013SM1v1_1330018	Chrs	regulated
XylR	HM013SM1v1_pld1220014	pSymB	HM013SM1v1_380006	Chrs	regulated
XylR	HM013SM1v1_pld1220014	pSymB	HM013SM1v1_500001	pSymA	regulated
XylR	HM013SM1v1_pld1220014	pSymB	HM013SM1v1_820103	Chrs	regulated
XylR	HM013SM1v1_pld1220014	pSymB	HM013SM1v1_820104	Chrs	regulated
XylR	HM013SM1v1_pld1220014	pSymB	HM013SM1v1_pld1220015	pSymB	regulated
XylR	HM013SM1v1_pld1220014	pSymB	HM013SM1v1_pld1220016	pSymB	regulated
XylR	HM013SM1v1_pld1220014	pSymB	HM013SM1v1_pld1220017	pSymB	operon
XylR	HM013SM1v1_pld1220014	pSymB	HM013SM1v1_pld1220018	pSymB	operon
XylR	HM013SM1v1_pld1220014	pSymB	HM013SM1v1_pld1350081	pSymB	regulated
XylR	HM013SM1v1_pld1220014	pSymB	HM013SM1v1_pld1350082	pSymB	regulated
XylR	HM013SM1v1_pld1220014	pSymB	HM013SM1v1_pld1350083	pSymB	operon
XylR	HM013SM1v1_pld1220014	pSymB	HM013SM1v1_pld660016	pSymB	regulated
XylR	HM013SM1v1_pld1220014	pSymB	HM013SM1v1_pld660017	pSymB	regulated
XylR	HM013SM1v1_pld1220014	pSymB	HM013SM1v1_psym1310075	pSymA	regulated
XylR	HM013SM1v1_pld1220014	pSymB	HM013SM1v1_psym1310076	pSymA	regulated
YE2053	HM013SM1v1_pld1360124	pSymB	HM013SM1v1_830011	Chrs	regulated
YE2053	HM013SM1v1_pld1360124	pSymB	HM013SM1v1_830012	Chrs	regulated
YE2053	HM013SM1v1_pld1360124	pSymB	HM013SM1v1_830013	Chrs	operon
YE2053	HM013SM1v1_pld1360124	pSymB	HM013SM1v1_830014	Chrs	operon
YE2053	HM013SM1v1_pld1360124	pSymB	HM013SM1v1_830015	Chrs	operon
YE2053	HM013SM1v1_pld1360124	pSymB	HM013SM1v1_pld1170026	pSymB	regulated
YE2053	HM013SM1v1_pld1360124	pSymB	HM013SM1v1_pld1350101	pSymB	regulated
YE2053	HM013SM1v1_pld1360124	pSymB	HM013SM1v1_pld1350102	pSymB	operon
YE2053	HM013SM1v1_pld1360124	pSymB	HM013SM1v1_pld1350103	pSymB	operon
YE2053	HM013SM1v1_pld1360124	pSymB	HM013SM1v1_pld1350104	pSymB	operon
YE2053	HM013SM1v1_pld1360124	pSymB	HM013SM1v1_pld1350105	pSymB	operon
YE2053	HM013SM1v1_pld1360124	pSymB	HM013SM1v1_pld1360125	pSymB	regulated
YE2053	HM013SM1v1_pld1360124	pSymB	HM013SM1v1_pld620017	pSymB	regulated
YE2053	HM013SM1v1_pld1360124	pSymB	HM013SM1v1_pld620018	pSymB	regulated
YE2053	HM013SM1v1_pld620018	pSymB	HM013SM1v1_830011	Chrs	regulated
YE2053	HM013SM1v1_pld620018	pSymB	HM013SM1v1_830012	Chrs	regulated
YE2053	HM013SM1v1_pld620018	pSymB	HM013SM1v1_830013	Chrs	operon
YE2053	HM013SM1v1_pld620018	pSymB	HM013SM1v1_830014	Chrs	operon
YE2053	HM013SM1v1_pld620018	pSymB	HM013SM1v1_830015	Chrs	operon
YE2053	HM013SM1v1_pld620018	pSymB	HM013SM1v1_pld1170026	pSymB	regulated
YE2053	HM013SM1v1_pld620018	pSymB	HM013SM1v1_pld1350101	pSymB	regulated
YE2053	HM013SM1v1_pld620018	pSymB	HM013SM1v1_pld1350102	pSymB	operon
YE2053	HM013SM1v1_pld620018	pSymB	HM013SM1v1_pld1350103	pSymB	operon
YE2053	HM013SM1v1_pld620018	pSymB	HM013SM1v1_pld1350104	pSymB	operon
YE2053	HM013SM1v1_pld620018	pSymB	HM013SM1v1_pld1350105	pSymB	operon
YE2053	HM013SM1v1_pld620018	pSymB	HM013SM1v1_pld1360124	pSymB	regulated
YE2053	HM013SM1v1_pld620018	pSymB	HM013SM1v1_pld1360125	pSymB	regulated
YE2053	HM013SM1v1_pld620018	pSymB	HM013SM1v1_pld620017	pSymB	regulated
