# Supplementary material for: Evolution of Intra-specific Regulatory Networks in a Multipartite Bacterial Genome
Source: PLoS Comput Biol. 2015 Sep 4;11(9):e1004478. doi: 10.1371/journal.pcbi.1004478 (PMC4560400; doi:10.1371/journal.pcbi.1004478)
Supplement: S1 Material — (ZIP) [file pcbi.1004478.s001.zip › KH30a.tsv]

#Regulator	locus_tag	replicon	locus_tag	replicon	type
AglR	KH30Av1_50087	Chrs	KH30Av1_1190022	Chrs	regulated
AglR	KH30Av1_50087	Chrs	KH30Av1_20006	Chrs	regulated
AglR	KH30Av1_50087	Chrs	KH30Av1_20007	Chrs	regulated
AglR	KH30Av1_50087	Chrs	KH30Av1_210045	Chrs	regulated
AglR	KH30Av1_50087	Chrs	KH30Av1_210046	Chrs	regulated
AglR	KH30Av1_50087	Chrs	KH30Av1_50089	Chrs	regulated
AglR	KH30Av1_50087	Chrs	KH30Av1_50090	Chrs	regulated
AglR	KH30Av1_50087	Chrs	KH30Av1_50091	Chrs	operon
AglR	KH30Av1_50087	Chrs	KH30Av1_50092	Chrs	operon
AglR	KH30Av1_50087	Chrs	KH30Av1_50093	Chrs	operon
AglR	KH30Av1_50087	Chrs	KH30Av1_710136	Chrs	regulated
AglR	KH30Av1_50087	Chrs	KH30Av1_710137	Chrs	operon
AglR	KH30Av1_50087	Chrs	KH30Av1_710138	Chrs	operon
AglR	KH30Av1_50087	Chrs	KH30Av1_710139	Chrs	operon
AglR	KH30Av1_50087	Chrs	KH30Av1_psym1010119	pSymA	regulated
AglR	KH30Av1_50087	Chrs	KH30Av1_psym1010120	pSymA	operon
AglR	KH30Av1_50087	Chrs	KH30Av1_psym1010193	pSymA	regulated
BetI	KH30Av1_820176	Chrs	KH30Av1_820177	Chrs	regulated
BetI	KH30Av1_820176	Chrs	KH30Av1_pld1480019	pSymB	regulated
BetI	KH30Av1_820176	Chrs	KH30Av1_pld1480020	pSymB	operon
BetI	KH30Av1_820176	Chrs	KH30Av1_pld1480021	pSymB	operon
ChpR	KH30Av1_pld1030082	pSymB	KH30Av1_pld1030081	pSymB	regulated
ChvI	KH30Av1_830005	Chrs	KH30Av1_720012	Chrs	regulated
ChvI	KH30Av1_830005	Chrs	KH30Av1_720013	Chrs	operon
ChvI	KH30Av1_830005	Chrs	KH30Av1_830006	Chrs	operon
ChvI	KH30Av1_830005	Chrs	KH30Av1_830007	Chrs	operon
DctD	KH30Av1_pld1020118	pSymB	KH30Av1_psym1010190	pSymA	regulated
ExpG	KH30Av1_pld390047	pSymB	KH30Av1_pld390046	pSymB	regulated
ExpG	KH30Av1_pld390047	pSymB	KH30Av1_psym1310161	pSymA	regulated
ExpG	KH30Av1_pld390047	pSymB	KH30Av1_psym1310162	pSymA	regulated
FixJ	KH30Av1_psym1320004	pSymA	KH30Av1_1410016	Chrs	regulated
FixJ	KH30Av1_psym1320004	pSymA	KH30Av1_1410017	Chrs	regulated
FixJ	KH30Av1_psym1320004	pSymA	KH30Av1_1410018	Chrs	operon
FixJ	KH30Av1_psym1320004	pSymA	KH30Av1_420012	pSymA	regulated
FixJ	KH30Av1_psym1320004	pSymA	KH30Av1_740047	Chrs	regulated
FixJ	KH30Av1_psym1320004	pSymA	KH30Av1_820119	Chrs	regulated
FixJ	KH30Av1_psym1320004	pSymA	KH30Av1_820120	Chrs	regulated
FixJ	KH30Av1_psym1320004	pSymA	KH30Av1_820121	Chrs	operon
FixJ	KH30Av1_psym1320004	pSymA	KH30Av1_820122	Chrs	operon
FixJ	KH30Av1_psym1320004	pSymA	KH30Av1_820123	Chrs	operon
FixJ	KH30Av1_psym1320004	pSymA	KH30Av1_820124	Chrs	operon
FixJ	KH30Av1_psym1320004	pSymA	KH30Av1_820125	Chrs	operon
FixJ	KH30Av1_psym1320004	pSymA	KH30Av1_820126	Chrs	operon
FixJ	KH30Av1_psym1320004	pSymA	KH30Av1_820127	Chrs	operon
FixJ	KH30Av1_psym1320004	pSymA	KH30Av1_970003	pSymB	regulated
FixJ	KH30Av1_psym1320004	pSymA	KH30Av1_970004	pSymB	regulated
FixJ	KH30Av1_psym1320004	pSymA	KH30Av1_pld480006	UnMapped	regulated
FixJ	KH30Av1_psym1320004	pSymA	KH30Av1_pld480007	UnMapped	regulated
FixJ	KH30Av1_psym1320004	pSymA	KH30Av1_psym1320005	pSymA	regulated
FixJ	KH30Av1_psym1320004	pSymA	KH30Av1_psym1320006	pSymA	regulated
FixJ	KH30Av1_psym1320004	pSymA	KH30Av1_psym1320033	pSymA	regulated
FixJ	KH30Av1_psym1320004	pSymA	KH30Av1_psym1320034	pSymA	regulated
FixJ	KH30Av1_psym1320004	pSymA	KH30Av1_psym1330016	pSymA	regulated
FixJ	KH30Av1_psym1320004	pSymA	KH30Av1_psym1350067	pSymA	regulated
FixJ	KH30Av1_psym1320004	pSymA	KH30Av1_psym1350068	pSymA	regulated
FixJ	KH30Av1_psym1320004	pSymA	KH30Av1_psym220076	pSymA	regulated
FixJ	KH30Av1_psym1320004	pSymA	KH30Av1_psym220077	pSymA	regulated
FixJ	KH30Av1_psym1320004	pSymA	KH30Av1_psym220078	pSymA	operon
FixJ	KH30Av1_psym1320004	pSymA	KH30Av1_psym590010	pSymA	regulated
FixJ	KH30Av1_psym1320004	pSymA	KH30Av1_psym590011	pSymA	regulated
FixK1	KH30Av1_psym1320006	pSymA	KH30Av1_1410016	Chrs	regulated
FixK1	KH30Av1_psym1320006	pSymA	KH30Av1_1410017	Chrs	regulated
FixK1	KH30Av1_psym1320006	pSymA	KH30Av1_1410018	Chrs	operon
FixK1	KH30Av1_psym1320006	pSymA	KH30Av1_820119	Chrs	regulated
FixK1	KH30Av1_psym1320006	pSymA	KH30Av1_820120	Chrs	regulated
FixK1	KH30Av1_psym1320006	pSymA	KH30Av1_820121	Chrs	operon
FixK1	KH30Av1_psym1320006	pSymA	KH30Av1_820122	Chrs	operon
FixK1	KH30Av1_psym1320006	pSymA	KH30Av1_820123	Chrs	operon
FixK1	KH30Av1_psym1320006	pSymA	KH30Av1_820124	Chrs	operon
FixK1	KH30Av1_psym1320006	pSymA	KH30Av1_820125	Chrs	operon
FixK1	KH30Av1_psym1320006	pSymA	KH30Av1_820126	Chrs	operon
FixK1	KH30Av1_psym1320006	pSymA	KH30Av1_820127	Chrs	operon
FixK1	KH30Av1_psym1320006	pSymA	KH30Av1_970003	pSymB	regulated
FixK1	KH30Av1_psym1320006	pSymA	KH30Av1_970004	pSymB	regulated
FixK1	KH30Av1_psym1320006	pSymA	KH30Av1_pld480006	UnMapped	regulated
FixK1	KH30Av1_psym1320006	pSymA	KH30Av1_pld480007	UnMapped	regulated
FixK1	KH30Av1_psym1320006	pSymA	KH30Av1_psym1320005	pSymA	regulated
FixK1	KH30Av1_psym1320006	pSymA	KH30Av1_psym1320033	pSymA	regulated
FixK1	KH30Av1_psym1320006	pSymA	KH30Av1_psym1320034	pSymA	regulated
FixK1	KH30Av1_psym1320006	pSymA	KH30Av1_psym1330016	pSymA	regulated
FixK1	KH30Av1_psym1320006	pSymA	KH30Av1_psym1350067	pSymA	regulated
FixK1	KH30Av1_psym1320006	pSymA	KH30Av1_psym1350068	pSymA	regulated
FixK1	KH30Av1_psym1320006	pSymA	KH30Av1_psym220076	pSymA	regulated
FixK1	KH30Av1_psym1320006	pSymA	KH30Av1_psym220077	pSymA	regulated
FixK1	KH30Av1_psym1320006	pSymA	KH30Av1_psym220078	pSymA	operon
FixK1	KH30Av1_psym1320006	pSymA	KH30Av1_psym590010	pSymA	regulated
FixK1	KH30Av1_psym1320006	pSymA	KH30Av1_psym590011	pSymA	regulated
FixK1	KH30Av1_psym1350069	pSymA	KH30Av1_1410016	Chrs	regulated
FixK1	KH30Av1_psym1350069	pSymA	KH30Av1_1410017	Chrs	regulated
FixK1	KH30Av1_psym1350069	pSymA	KH30Av1_1410018	Chrs	operon
FixK1	KH30Av1_psym1350069	pSymA	KH30Av1_820119	Chrs	regulated
FixK1	KH30Av1_psym1350069	pSymA	KH30Av1_820120	Chrs	regulated
FixK1	KH30Av1_psym1350069	pSymA	KH30Av1_820121	Chrs	operon
FixK1	KH30Av1_psym1350069	pSymA	KH30Av1_820122	Chrs	operon
FixK1	KH30Av1_psym1350069	pSymA	KH30Av1_820123	Chrs	operon
FixK1	KH30Av1_psym1350069	pSymA	KH30Av1_820124	Chrs	operon
FixK1	KH30Av1_psym1350069	pSymA	KH30Av1_820125	Chrs	operon
FixK1	KH30Av1_psym1350069	pSymA	KH30Av1_820126	Chrs	operon
FixK1	KH30Av1_psym1350069	pSymA	KH30Av1_820127	Chrs	operon
FixK1	KH30Av1_psym1350069	pSymA	KH30Av1_970003	pSymB	regulated
FixK1	KH30Av1_psym1350069	pSymA	KH30Av1_970004	pSymB	regulated
FixK1	KH30Av1_psym1350069	pSymA	KH30Av1_pld480006	UnMapped	regulated
FixK1	KH30Av1_psym1350069	pSymA	KH30Av1_pld480007	UnMapped	regulated
FixK1	KH30Av1_psym1350069	pSymA	KH30Av1_psym1320005	pSymA	regulated
FixK1	KH30Av1_psym1350069	pSymA	KH30Av1_psym1320006	pSymA	regulated
FixK1	KH30Av1_psym1350069	pSymA	KH30Av1_psym1320033	pSymA	regulated
FixK1	KH30Av1_psym1350069	pSymA	KH30Av1_psym1320034	pSymA	regulated
FixK1	KH30Av1_psym1350069	pSymA	KH30Av1_psym1330016	pSymA	regulated
FixK1	KH30Av1_psym1350069	pSymA	KH30Av1_psym1350067	pSymA	regulated
FixK1	KH30Av1_psym1350069	pSymA	KH30Av1_psym1350068	pSymA	regulated
FixK1	KH30Av1_psym1350069	pSymA	KH30Av1_psym220076	pSymA	regulated
FixK1	KH30Av1_psym1350069	pSymA	KH30Av1_psym220077	pSymA	regulated
FixK1	KH30Av1_psym1350069	pSymA	KH30Av1_psym220078	pSymA	operon
FixK1	KH30Av1_psym1350069	pSymA	KH30Av1_psym590010	pSymA	regulated
FixK1	KH30Av1_psym1350069	pSymA	KH30Av1_psym590011	pSymA	regulated
Fur	KH30Av1_940008	Chrs	KH30Av1_940007	Chrs	regulated
Fur	KH30Av1_940008	Chrs	KH30Av1_psym1010204	pSymA	regulated
Fur	KH30Av1_940008	Chrs	KH30Av1_psym570005	pSymA	regulated
GlnBK	KH30Av1_1140021	Chrs	KH30Av1_1240052	Chrs	regulated
GlnBK	KH30Av1_1140021	Chrs	KH30Av1_1250165	Chrs	regulated
GlnBK	KH30Av1_1140021	Chrs	KH30Av1_1360019	Chrs	regulated
GlnBK	KH30Av1_1140021	Chrs	KH30Av1_1360020	Chrs	regulated
GlnBK	KH30Av1_1140021	Chrs	KH30Av1_820205	Chrs	regulated
GlnBK	KH30Av1_1140021	Chrs	KH30Av1_820206	Chrs	operon
GlnBK	KH30Av1_1140021	Chrs	KH30Av1_940043	Chrs	regulated
GlnBK	KH30Av1_1140021	Chrs	KH30Av1_psym1010022	pSymA	regulated
GlnBK	KH30Av1_1140021	Chrs	KH30Av1_psym1010029	pSymA	regulated
GlnBK	KH30Av1_1140021	Chrs	KH30Av1_psym1010030	pSymA	regulated
GlnBK	KH30Av1_1140021	Chrs	KH30Av1_psym1010031	pSymA	operon
GlnBK	KH30Av1_450003	Chrs	KH30Av1_1240052	Chrs	regulated
GlnBK	KH30Av1_450003	Chrs	KH30Av1_1250165	Chrs	regulated
GlnBK	KH30Av1_450003	Chrs	KH30Av1_1360019	Chrs	regulated
GlnBK	KH30Av1_450003	Chrs	KH30Av1_1360020	Chrs	regulated
GlnBK	KH30Av1_450003	Chrs	KH30Av1_820205	Chrs	regulated
GlnBK	KH30Av1_450003	Chrs	KH30Av1_820206	Chrs	operon
GlnBK	KH30Av1_450003	Chrs	KH30Av1_940043	Chrs	regulated
GlnBK	KH30Av1_450003	Chrs	KH30Av1_psym1010022	pSymA	regulated
GlnBK	KH30Av1_450003	Chrs	KH30Av1_psym1010029	pSymA	regulated
GlnBK	KH30Av1_450003	Chrs	KH30Av1_psym1010030	pSymA	regulated
GlnBK	KH30Av1_450003	Chrs	KH30Av1_psym1010031	pSymA	operon
HpdR	KH30Av1_190037	Chrs	KH30Av1_190036	Chrs	regulated
IolR	KH30Av1_340040	Chrs	KH30Av1_100057	Chrs	regulated
IolR	KH30Av1_340040	Chrs	KH30Av1_1090067	Chrs	regulated
IolR	KH30Av1_340040	Chrs	KH30Av1_1090068	Chrs	regulated
IolR	KH30Av1_340040	Chrs	KH30Av1_1220005	Chrs	regulated
IolR	KH30Av1_340040	Chrs	KH30Av1_1240003	Chrs	regulated
IolR	KH30Av1_340040	Chrs	KH30Av1_1240004	Chrs	operon
IolR	KH30Av1_340040	Chrs	KH30Av1_340037	Chrs	regulated
IolR	KH30Av1_340040	Chrs	KH30Av1_340038	Chrs	regulated
IolR	KH30Av1_340040	Chrs	KH30Av1_340041	Chrs	regulated
IolR	KH30Av1_340040	Chrs	KH30Av1_60064	Chrs	regulated
IolR	KH30Av1_340040	Chrs	KH30Av1_60065	Chrs	operon
IolR	KH30Av1_340040	Chrs	KH30Av1_630009	Chrs	regulated
IolR	KH30Av1_340040	Chrs	KH30Av1_630010	Chrs	regulated
IolR	KH30Av1_340040	Chrs	KH30Av1_630011	Chrs	operon
IolR	KH30Av1_340040	Chrs	KH30Av1_70001	Chrs	operon
IolR	KH30Av1_340040	Chrs	KH30Av1_70002	Chrs	operon
IolR	KH30Av1_340040	Chrs	KH30Av1_70003	Chrs	operon
IolR	KH30Av1_340040	Chrs	KH30Av1_70004	Chrs	operon
IolR	KH30Av1_340040	Chrs	KH30Av1_70018	Chrs	regulated
IolR	KH30Av1_340040	Chrs	KH30Av1_70019	Chrs	regulated
IolR	KH30Av1_340040	Chrs	KH30Av1_900031	pSymB	regulated
IolR	KH30Av1_340040	Chrs	KH30Av1_900032	pSymB	regulated
IolR	KH30Av1_340040	Chrs	KH30Av1_pld1030085	pSymB	regulated
IolR	KH30Av1_340040	Chrs	KH30Av1_pld1030086	pSymB	operon
IolR	KH30Av1_340040	Chrs	KH30Av1_pld1030092	pSymB	regulated
IolR	KH30Av1_340040	Chrs	KH30Av1_pld1030093	pSymB	regulated
IolR	KH30Av1_340040	Chrs	KH30Av1_pld1030094	pSymB	operon
IolR	KH30Av1_340040	Chrs	KH30Av1_pld1060013	pSymB	regulated
IolR	KH30Av1_340040	Chrs	KH30Av1_pld1060014	pSymB	operon
IolR	KH30Av1_340040	Chrs	KH30Av1_pld1480021	pSymB	operon
IolR	KH30Av1_340040	Chrs	KH30Av1_pld1480022	pSymB	regulated
IolR	KH30Av1_340040	Chrs	KH30Av1_pld1480023	pSymB	operon
IolR	KH30Av1_340040	Chrs	KH30Av1_pld1480024	pSymB	operon
IolR	KH30Av1_340040	Chrs	KH30Av1_pld1480025	pSymB	operon
IolR	KH30Av1_340040	Chrs	KH30Av1_pld1480026	pSymB	operon
IolR	KH30Av1_340040	Chrs	KH30Av1_pld350019	pSymB	regulated
IolR	KH30Av1_340040	Chrs	KH30Av1_pld350020	pSymB	regulated
IolR	KH30Av1_340040	Chrs	KH30Av1_pld370007	pSymB	regulated
IolR	KH30Av1_340040	Chrs	KH30Av1_pld370008	pSymB	regulated
IolR	KH30Av1_340040	Chrs	KH30Av1_pld370009	pSymB	operon
IolR	KH30Av1_340040	Chrs	KH30Av1_pld390022	pSymB	regulated
IolR	KH30Av1_340040	Chrs	KH30Av1_pld600171	pSymB	regulated
IolR	KH30Av1_340040	Chrs	KH30Av1_pld600172	pSymB	regulated
IolR	KH30Av1_340040	Chrs	KH30Av1_pld860101	pSymB	regulated
IolR	KH30Av1_340040	Chrs	KH30Av1_psym1010045	pSymA	regulated
IolR	KH30Av1_340040	Chrs	KH30Av1_psym1010046	pSymA	regulated
IolR	KH30Av1_340040	Chrs	KH30Av1_psym1010047	pSymA	operon
IolR	KH30Av1_340040	Chrs	KH30Av1_psym1010048	pSymA	operon
IolR	KH30Av1_340040	Chrs	KH30Av1_psym1010049	pSymA	operon
IolR	KH30Av1_340040	Chrs	KH30Av1_psym1010050	pSymA	operon
IolR	KH30Av1_340040	Chrs	KH30Av1_psym1010051	pSymA	operon
IolR	KH30Av1_340040	Chrs	KH30Av1_psym1010269	pSymA	regulated
IolR	KH30Av1_340040	Chrs	KH30Av1_psym220006	pSymA	regulated
IolR	KH30Av1_340040	Chrs	KH30Av1_psym220007	pSymA	operon
IolR	KH30Av1_340040	Chrs	KH30Av1_psym220008	pSymA	operon
MucR	KH30Av1_1500070	Chrs	KH30Av1_740170	Chrs	regulated
NesR	KH30Av1_710054	Chrs	KH30Av1_1510023	Chrs	regulated
NesR	KH30Av1_710054	Chrs	KH30Av1_50042	Chrs	regulated
NesR	KH30Av1_710054	Chrs	KH30Av1_50043	Chrs	operon
NesR	KH30Av1_710054	Chrs	KH30Av1_830011	Chrs	regulated
NesR	KH30Av1_710054	Chrs	KH30Av1_870045	Chrs	regulated
NesR	KH30Av1_710054	Chrs	KH30Av1_940064	Chrs	regulated
NifA	KH30Av1_psym1350035	pSymA	KH30Av1_psym1350027	pSymA	regulated
NifA	KH30Av1_psym1350035	pSymA	KH30Av1_psym1350029	pSymA	regulated
NifA	KH30Av1_psym1350035	pSymA	KH30Av1_psym1350030	pSymA	regulated
NifA	KH30Av1_psym1350035	pSymA	KH30Av1_psym1350031	pSymA	operon
NifA	KH30Av1_psym1350035	pSymA	KH30Av1_psym1350032	pSymA	operon
NifA	KH30Av1_psym1350035	pSymA	KH30Av1_psym1350033	pSymA	operon
NodD1	KH30Av1_psym980010	pSymA	KH30Av1_psym1350006	pSymA	regulated
NodD1	KH30Av1_psym980010	pSymA	KH30Av1_psym240037	pSymA	regulated
NodD2	KH30Av1_psym490006	pSymA	KH30Av1_psym1350006	pSymA	regulated
NodD2	KH30Av1_psym490006	pSymA	KH30Av1_psym240037	pSymA	regulated
NodD3	KH30Av1_psym1350017	pSymA	KH30Av1_psym1350006	pSymA	regulated
NodD3	KH30Av1_psym1350017	pSymA	KH30Av1_psym1350062	pSymA	regulated
NodD3	KH30Av1_psym1350017	pSymA	KH30Av1_psym240037	pSymA	regulated
NtrR	KH30Av1_1240045	Chrs	KH30Av1_1240044	Chrs	regulated
OxyR	KH30Av1_740024	Chrs	KH30Av1_740023	Chrs	regulated
PcaQ	KH30Av1_pld1020153	pSymB	KH30Av1_1230022	Chrs	regulated
PcaQ	KH30Av1_pld1020153	pSymB	KH30Av1_1230023	Chrs	regulated
PcaQ	KH30Av1_pld1020153	pSymB	KH30Av1_1230024	Chrs	operon
PcaQ	KH30Av1_pld1020153	pSymB	KH30Av1_1470030	Chrs	regulated
PcaQ	KH30Av1_pld1020153	pSymB	KH30Av1_50007	Chrs	regulated
PcaQ	KH30Av1_pld1020153	pSymB	KH30Av1_60044	Chrs	regulated
PcaQ	KH30Av1_pld1020153	pSymB	KH30Av1_60045	Chrs	regulated
PcaQ	KH30Av1_pld1020153	pSymB	KH30Av1_60046	Chrs	operon
PcaQ	KH30Av1_pld1020153	pSymB	KH30Av1_60047	Chrs	operon
PcaQ	KH30Av1_pld1020153	pSymB	KH30Av1_60048	Chrs	operon
PcaQ	KH30Av1_pld1020153	pSymB	KH30Av1_60049	Chrs	operon
PcaQ	KH30Av1_pld1020153	pSymB	KH30Av1_pld1020126	pSymB	regulated
PcaQ	KH30Av1_pld1020153	pSymB	KH30Av1_pld1020154	pSymB	regulated
PcaQ	KH30Av1_pld1020153	pSymB	KH30Av1_pld1020155	pSymB	operon
PcaQ	KH30Av1_pld1020153	pSymB	KH30Av1_pld1020156	pSymB	operon
PcaQ	KH30Av1_pld1020153	pSymB	KH30Av1_pld1020157	pSymB	operon
PcaQ	KH30Av1_pld1020153	pSymB	KH30Av1_pld1020167	pSymB	regulated
PcaQ	KH30Av1_pld1020153	pSymB	KH30Av1_pld1020168	pSymB	operon
PcaQ	KH30Av1_pld1020153	pSymB	KH30Av1_pld1020169	pSymB	operon
PcaQ	KH30Av1_pld1020153	pSymB	KH30Av1_pld1020170	pSymB	operon
PcaQ	KH30Av1_pld1020153	pSymB	KH30Av1_pld1020171	pSymB	operon
PcaQ	KH30Av1_pld1020153	pSymB	KH30Av1_pld390117	pSymB	regulated
PcaQ	KH30Av1_pld1020153	pSymB	KH30Av1_pld390118	pSymB	operon
PckR	KH30Av1_710106	Chrs	KH30Av1_100003	Chrs	regulated
PckR	KH30Av1_710106	Chrs	KH30Av1_1190027	Chrs	regulated
PckR	KH30Av1_710106	Chrs	KH30Av1_1250091	Chrs	regulated
PckR	KH30Av1_710106	Chrs	KH30Av1_1250092	Chrs	regulated
PckR	KH30Av1_710106	Chrs	KH30Av1_1500053	Chrs	regulated
PckR	KH30Av1_710106	Chrs	KH30Av1_1500054	Chrs	regulated
PckR	KH30Av1_710106	Chrs	KH30Av1_150013	Chrs	regulated
PckR	KH30Av1_710106	Chrs	KH30Av1_210125	Chrs	regulated
PckR	KH30Av1_710106	Chrs	KH30Av1_210126	Chrs	regulated
PckR	KH30Av1_710106	Chrs	KH30Av1_210127	Chrs	operon
PckR	KH30Av1_710106	Chrs	KH30Av1_210128	Chrs	operon
PckR	KH30Av1_710106	Chrs	KH30Av1_210129	Chrs	operon
PckR	KH30Av1_710106	Chrs	KH30Av1_210130	Chrs	operon
PckR	KH30Av1_710106	Chrs	KH30Av1_60005	Chrs	regulated
PckR	KH30Av1_710106	Chrs	KH30Av1_70010	Chrs	regulated
PckR	KH30Av1_710106	Chrs	KH30Av1_70011	Chrs	operon
PckR	KH30Av1_710106	Chrs	KH30Av1_70026	Chrs	regulated
PckR	KH30Av1_710106	Chrs	KH30Av1_710002	Chrs	regulated
PckR	KH30Av1_710106	Chrs	KH30Av1_710127	Chrs	regulated
PckR	KH30Av1_710106	Chrs	KH30Av1_710128	Chrs	regulated
PckR	KH30Av1_710106	Chrs	KH30Av1_710129	Chrs	operon
PckR	KH30Av1_710106	Chrs	KH30Av1_720012	Chrs	regulated
PckR	KH30Av1_710106	Chrs	KH30Av1_720013	Chrs	operon
PckR	KH30Av1_710106	Chrs	KH30Av1_740140	Chrs	regulated
PckR	KH30Av1_710106	Chrs	KH30Av1_740141	Chrs	regulated
PckR	KH30Av1_710106	Chrs	KH30Av1_830004	Chrs	regulated
PckR	KH30Av1_710106	Chrs	KH30Av1_830005	Chrs	regulated
PckR	KH30Av1_710106	Chrs	KH30Av1_830006	Chrs	operon
PckR	KH30Av1_710106	Chrs	KH30Av1_830007	Chrs	operon
PckR	KH30Av1_710106	Chrs	KH30Av1_830074	Chrs	regulated
PckR	KH30Av1_710106	Chrs	KH30Av1_830075	Chrs	regulated
PckR	KH30Av1_710106	Chrs	KH30Av1_840010	Chrs	regulated
PckR	KH30Av1_710106	Chrs	KH30Av1_840011	Chrs	regulated
PckR	KH30Av1_710106	Chrs	KH30Av1_870047	Chrs	regulated
PckR	KH30Av1_710106	Chrs	KH30Av1_870048	Chrs	regulated
PckR	KH30Av1_710106	Chrs	KH30Av1_870049	Chrs	operon
PckR	KH30Av1_710106	Chrs	KH30Av1_pld1030052	pSymB	regulated
PckR	KH30Av1_710106	Chrs	KH30Av1_pld1030053	pSymB	regulated
PckR	KH30Av1_710106	Chrs	KH30Av1_pld860080	pSymB	regulated
PckR	KH30Av1_710106	Chrs	KH30Av1_psym1010127	pSymA	regulated
RbtR	KH30Av1_pld600059	pSymB	KH30Av1_pld390133	pSymB	regulated
RbtR	KH30Av1_pld600059	pSymB	KH30Av1_pld390134	pSymB	operon
RbtR	KH30Av1_pld600059	pSymB	KH30Av1_pld390135	pSymB	operon
RbtR	KH30Av1_pld600059	pSymB	KH30Av1_pld600058	pSymB	regulated
RctR	KH30Av1_psym570014	pSymA	KH30Av1_250001	pSymA	regulated
RctR	KH30Av1_psym570014	pSymA	KH30Av1_250002	pSymB	regulated
RctR	KH30Av1_psym570014	pSymA	KH30Av1_psym240001	Chrs	regulated
RctR	KH30Av1_psym570014	pSymA	KH30Av1_psym240002	pSymA	regulated
RctR	KH30Av1_psym570014	pSymA	KH30Av1_psym240003	pSymA	operon
RctR	KH30Av1_psym570014	pSymA	KH30Av1_psym240004	pSymA	operon
RctR	KH30Av1_psym570014	pSymA	KH30Av1_psym880001	pSymB	regulated
RctR	KH30Av1_psym570014	pSymA	KH30Av1_psym880002	pSymB	regulated
RctR	KH30Av1_psym570014	pSymA	KH30Av1_psym890001	pSymB	operon
RctR	KH30Av1_psym570014	pSymA	KH30Av1_psym890002	pSymB	regulated
RhrA	KH30Av1_psym1010029	pSymA	KH30Av1_psym1010022	pSymA	regulated
RhrA	KH30Av1_psym1010029	pSymA	KH30Av1_psym1010030	pSymA	regulated
RhrA	KH30Av1_psym1010029	pSymA	KH30Av1_psym1010031	pSymA	operon
RirA	KH30Av1_740107	Chrs	KH30Av1_1070064	Chrs	regulated
RirA	KH30Av1_740107	Chrs	KH30Av1_1070065	Chrs	regulated
RirA	KH30Av1_740107	Chrs	KH30Av1_1240018	Chrs	regulated
RirA	KH30Av1_740107	Chrs	KH30Av1_1240052	Chrs	regulated
RirA	KH30Av1_740107	Chrs	KH30Av1_1290013	Chrs	regulated
RirA	KH30Av1_740107	Chrs	KH30Av1_1290036	Chrs	regulated
RirA	KH30Av1_740107	Chrs	KH30Av1_1290037	Chrs	regulated
RirA	KH30Av1_740107	Chrs	KH30Av1_1290041	Chrs	regulated
RirA	KH30Av1_740107	Chrs	KH30Av1_1290042	Chrs	regulated
RirA	KH30Av1_740107	Chrs	KH30Av1_1290043	Chrs	operon
RirA	KH30Av1_740107	Chrs	KH30Av1_1290044	Chrs	operon
RirA	KH30Av1_740107	Chrs	KH30Av1_1290098	Chrs	regulated
RirA	KH30Av1_740107	Chrs	KH30Av1_40019	Chrs	regulated
RirA	KH30Av1_740107	Chrs	KH30Av1_50004	Chrs	regulated
RirA	KH30Av1_740107	Chrs	KH30Av1_50005	Chrs	regulated
RirA	KH30Av1_740107	Chrs	KH30Av1_50038	Chrs	regulated
RirA	KH30Av1_740107	Chrs	KH30Av1_510003	Chrs	regulated
RirA	KH30Av1_740107	Chrs	KH30Av1_70026	Chrs	regulated
RirA	KH30Av1_740107	Chrs	KH30Av1_720017	Chrs	regulated
RirA	KH30Av1_740107	Chrs	KH30Av1_740108	Chrs	regulated
RirA	KH30Av1_740107	Chrs	KH30Av1_750013	Chrs	regulated
RirA	KH30Av1_740107	Chrs	KH30Av1_750014	Chrs	operon
RirA	KH30Av1_740107	Chrs	KH30Av1_820161	Chrs	regulated
RirA	KH30Av1_740107	Chrs	KH30Av1_820162	Chrs	regulated
RirA	KH30Av1_740107	Chrs	KH30Av1_830048	Chrs	regulated
RirA	KH30Av1_740107	Chrs	KH30Av1_830049	Chrs	regulated
RirA	KH30Av1_740107	Chrs	KH30Av1_870068	Chrs	regulated
RirA	KH30Av1_740107	Chrs	KH30Av1_920036	Chrs	regulated
RirA	KH30Av1_740107	Chrs	KH30Av1_920037	Chrs	regulated
RirA	KH30Av1_740107	Chrs	KH30Av1_940041	Chrs	regulated
RirA	KH30Av1_740107	Chrs	KH30Av1_940043	Chrs	regulated
RirA	KH30Av1_740107	Chrs	KH30Av1_pld1030014	pSymB	regulated
RirA	KH30Av1_740107	Chrs	KH30Av1_pld1030052	pSymB	regulated
RirA	KH30Av1_740107	Chrs	KH30Av1_pld1030053	pSymB	regulated
RirA	KH30Av1_740107	Chrs	KH30Av1_pld500085	pSymB	regulated
RirA	KH30Av1_740107	Chrs	KH30Av1_pld500086	pSymB	regulated
RirA	KH30Av1_740107	Chrs	KH30Av1_pld500087	pSymB	operon
RirA	KH30Av1_740107	Chrs	KH30Av1_pld500088	pSymB	operon
RirA	KH30Av1_740107	Chrs	KH30Av1_pld500089	pSymB	operon
RirA	KH30Av1_740107	Chrs	KH30Av1_pld500090	pSymB	operon
RirA	KH30Av1_740107	Chrs	KH30Av1_pld500105	pSymB	regulated
RirA	KH30Av1_740107	Chrs	KH30Av1_pld600344	pSymB	regulated
RirA	KH30Av1_740107	Chrs	KH30Av1_pld600345	pSymB	regulated
RirA	KH30Av1_740107	Chrs	KH30Av1_pld600346	pSymB	operon
RirA	KH30Av1_740107	Chrs	KH30Av1_pld600347	pSymB	operon
RirA	KH30Av1_740107	Chrs	KH30Av1_pld600348	pSymB	operon
RirA	KH30Av1_740107	Chrs	KH30Av1_pld600349	pSymB	operon
RirA	KH30Av1_740107	Chrs	KH30Av1_pld600350	pSymB	operon
RirA	KH30Av1_740107	Chrs	KH30Av1_pld600351	pSymB	operon
RirA	KH30Av1_740107	Chrs	KH30Av1_pld600352	pSymB	operon
RirA	KH30Av1_740107	Chrs	KH30Av1_pld600353	pSymB	operon
RirA	KH30Av1_740107	Chrs	KH30Av1_pld860047	pSymB	regulated
RirA	KH30Av1_740107	Chrs	KH30Av1_pld860048	pSymB	regulated
RirA	KH30Av1_740107	Chrs	KH30Av1_pld860049	pSymB	operon
RirA	KH30Av1_740107	Chrs	KH30Av1_pld860050	pSymB	operon
RirA	KH30Av1_740107	Chrs	KH30Av1_psym1010022	pSymA	regulated
RirA	KH30Av1_740107	Chrs	KH30Av1_psym1010029	pSymA	regulated
RirA	KH30Av1_740107	Chrs	KH30Av1_psym1010030	pSymA	regulated
RirA	KH30Av1_740107	Chrs	KH30Av1_psym1010031	pSymA	operon
RirA	KH30Av1_740107	Chrs	KH30Av1_psym1010095	pSymA	regulated
RirA	KH30Av1_740107	Chrs	KH30Av1_psym1010096	pSymA	regulated
RirA	KH30Av1_740107	Chrs	KH30Av1_psym1010097	pSymA	operon
RirA	KH30Av1_740107	Chrs	KH30Av1_psym140032	pSymA	regulated
RirA	KH30Av1_740107	Chrs	KH30Av1_psym140033	pSymA	regulated
RirA	KH30Av1_740107	Chrs	KH30Av1_psym140034	pSymA	operon
RirA	KH30Av1_740107	Chrs	KH30Av1_psym140035	pSymA	operon
RirA	KH30Av1_740107	Chrs	KH30Av1_psym140036	pSymA	operon
RirA	KH30Av1_740107	Chrs	KH30Av1_psym140037	pSymA	operon
RirA	KH30Av1_740107	Chrs	KH30Av1_psym140038	pSymA	operon
RirA	KH30Av1_740107	Chrs	KH30Av1_psym980011	pSymA	regulated
RpoE9	KH30Av1_pld1020035	pSymB	KH30Av1_190008	Chrs	regulated
RpoE9	KH30Av1_pld1020035	pSymB	KH30Av1_190009	Chrs	operon
RpoE9	KH30Av1_pld1020035	pSymB	KH30Av1_190010	Chrs	operon
RpoE9	KH30Av1_pld1020035	pSymB	KH30Av1_190011	Chrs	operon
RpoE9	KH30Av1_pld1020035	pSymB	KH30Av1_190012	Chrs	operon
RpoE9	KH30Av1_pld1020035	pSymB	KH30Av1_190013	Chrs	operon
RpoE9	KH30Av1_pld1020035	pSymB	KH30Av1_pld1020036	pSymB	regulated
SM-b20537	KH30Av1_pld600005	pSymB	KH30Av1_230033	Chrs	regulated
SM-b20537	KH30Av1_pld600005	pSymB	KH30Av1_230034	Chrs	operon
SM-b20537	KH30Av1_pld600005	pSymB	KH30Av1_610028	pSymB	regulated
SM-b20537	KH30Av1_pld600005	pSymB	KH30Av1_pld600004	pSymB	regulated
SM-b20537	KH30Av1_pld600005	pSymB	KH30Av1_pld600006	pSymB	operon
SM-b20537	KH30Av1_pld600005	pSymB	KH30Av1_pld600007	pSymB	operon
SM-b20537	KH30Av1_pld600005	pSymB	KH30Av1_pld600008	pSymB	operon
SM-b20667	KH30Av1_pld1030046	pSymB	KH30Av1_pld1030047	pSymB	regulated
SM-b20667	KH30Av1_pld1030046	pSymB	KH30Av1_pld1030048	pSymB	operon
SM-b20667	KH30Av1_pld1030046	pSymB	KH30Av1_pld1030049	pSymB	operon
SM-b20717	KH30Av1_pld1020052	pSymB	KH30Av1_1460005	pRm41a	regulated
SM-b20717	KH30Av1_pld1020052	pSymB	KH30Av1_1460006	pRm41a	regulated
SM-b20717	KH30Av1_pld1020052	pSymB	KH30Av1_1460007	pRm41a	operon
SM-b20717	KH30Av1_pld1020052	pSymB	KH30Av1_1460008	pRm41a	operon
SM-b20717	KH30Av1_pld1020052	pSymB	KH30Av1_230024	Chrs	regulated
SM-b20717	KH30Av1_pld1020052	pSymB	KH30Av1_300007	pRm41a	regulated
SM-b20717	KH30Av1_pld1020052	pSymB	KH30Av1_300008	pRm41a	regulated
SM-b20717	KH30Av1_pld1020052	pSymB	KH30Av1_310023	pRm41a	regulated
SM-b20717	KH30Av1_pld1020052	pSymB	KH30Av1_750013	Chrs	regulated
SM-b20717	KH30Av1_pld1020052	pSymB	KH30Av1_750014	Chrs	operon
SM-b20717	KH30Av1_pld1020052	pSymB	KH30Av1_pld1020048	pSymB	regulated
SM-b20717	KH30Av1_pld1020052	pSymB	KH30Av1_pld1020049	pSymB	operon
SM-b20717	KH30Av1_pld1020052	pSymB	KH30Av1_pld1020050	pSymB	operon
SM-b20717	KH30Av1_pld1020052	pSymB	KH30Av1_pld1020051	pSymB	operon
SM-b20717	KH30Av1_pld1020052	pSymB	KH30Av1_pld390068	pSymB	regulated
SM-b20717	KH30Av1_pld1020052	pSymB	KH30Av1_pld390069	pSymB	regulated
SM-b20717	KH30Av1_pld1020052	pSymB	KH30Av1_pld500027	pSymB	regulated
SM-b20717	KH30Av1_pld1020052	pSymB	KH30Av1_pld500028	pSymB	operon
SM-b20717	KH30Av1_pld1020052	pSymB	KH30Av1_pld500029	pSymB	operon
SM-b20717	KH30Av1_pld1020052	pSymB	KH30Av1_pld500038	pSymB	regulated
SM-b20717	KH30Av1_pld1020052	pSymB	KH30Av1_pld600178	pSymB	regulated
SM-b20717	KH30Av1_pld1030098	pSymB	KH30Av1_1460005	pRm41a	regulated
SM-b20717	KH30Av1_pld1030098	pSymB	KH30Av1_1460006	pRm41a	regulated
SM-b20717	KH30Av1_pld1030098	pSymB	KH30Av1_1460007	pRm41a	operon
SM-b20717	KH30Av1_pld1030098	pSymB	KH30Av1_1460008	pRm41a	operon
SM-b20717	KH30Av1_pld1030098	pSymB	KH30Av1_230024	Chrs	regulated
SM-b20717	KH30Av1_pld1030098	pSymB	KH30Av1_300007	pRm41a	regulated
SM-b20717	KH30Av1_pld1030098	pSymB	KH30Av1_300008	pRm41a	regulated
SM-b20717	KH30Av1_pld1030098	pSymB	KH30Av1_310023	pRm41a	regulated
SM-b20717	KH30Av1_pld1030098	pSymB	KH30Av1_750013	Chrs	regulated
SM-b20717	KH30Av1_pld1030098	pSymB	KH30Av1_750014	Chrs	operon
SM-b20717	KH30Av1_pld1030098	pSymB	KH30Av1_pld1020048	pSymB	regulated
SM-b20717	KH30Av1_pld1030098	pSymB	KH30Av1_pld1020049	pSymB	operon
SM-b20717	KH30Av1_pld1030098	pSymB	KH30Av1_pld1020050	pSymB	operon
SM-b20717	KH30Av1_pld1030098	pSymB	KH30Av1_pld1020051	pSymB	operon
SM-b20717	KH30Av1_pld1030098	pSymB	KH30Av1_pld1020052	pSymB	regulated
SM-b20717	KH30Av1_pld1030098	pSymB	KH30Av1_pld390068	pSymB	regulated
SM-b20717	KH30Av1_pld1030098	pSymB	KH30Av1_pld390069	pSymB	regulated
SM-b20717	KH30Av1_pld1030098	pSymB	KH30Av1_pld500027	pSymB	regulated
SM-b20717	KH30Av1_pld1030098	pSymB	KH30Av1_pld500028	pSymB	operon
SM-b20717	KH30Av1_pld1030098	pSymB	KH30Av1_pld500029	pSymB	operon
SM-b20717	KH30Av1_pld1030098	pSymB	KH30Av1_pld500038	pSymB	regulated
SM-b20717	KH30Av1_pld1030098	pSymB	KH30Av1_pld600178	pSymB	regulated
SM-b21372	KH30Av1_pld390106	pSymB	KH30Av1_pld390111	pSymB	regulated
SM-b21372	KH30Av1_pld390106	pSymB	KH30Av1_pld500061	pSymB	regulated
SM-b21372	KH30Av1_pld390106	pSymB	KH30Av1_pld500062	pSymB	regulated
SM-b21372	KH30Av1_pld390106	pSymB	KH30Av1_pld500063	pSymB	operon
SM-b21372	KH30Av1_pld390106	pSymB	KH30Av1_pld500064	pSymB	operon
SM-b21372	KH30Av1_pld390106	pSymB	KH30Av1_pld500065	pSymB	operon
SM-b21598	KH30Av1_pld500094	pSymB	KH30Av1_pld500095	pSymB	regulated
SM-b21598	KH30Av1_pld500094	pSymB	KH30Av1_pld500096	pSymB	operon
SMc03165	KH30Av1_710139	Chrs	KH30Av1_210045	Chrs	regulated
SMc03165	KH30Av1_710139	Chrs	KH30Av1_210046	Chrs	regulated
SMc04401	KH30Av1_20006	Chrs	KH30Av1_20007	Chrs	regulated
SMc04401	KH30Av1_20006	Chrs	KH30Av1_psym1010119	pSymA	regulated
SMc04401	KH30Av1_20006	Chrs	KH30Av1_psym1010120	pSymA	operon
STM3633	KH30Av1_pld600250	pSymB	KH30Av1_60005	Chrs	regulated
STM3633	KH30Av1_pld600250	pSymB	KH30Av1_710127	Chrs	regulated
STM3633	KH30Av1_pld600250	pSymB	KH30Av1_710128	Chrs	regulated
STM3633	KH30Av1_pld600250	pSymB	KH30Av1_710129	Chrs	operon
STM3633	KH30Av1_pld600250	pSymB	KH30Av1_720012	Chrs	regulated
STM3633	KH30Av1_pld600250	pSymB	KH30Av1_720013	Chrs	operon
STM3633	KH30Av1_pld600250	pSymB	KH30Av1_830004	Chrs	regulated
STM3633	KH30Av1_pld600250	pSymB	KH30Av1_830005	Chrs	regulated
STM3633	KH30Av1_pld600250	pSymB	KH30Av1_830006	Chrs	operon
STM3633	KH30Av1_pld600250	pSymB	KH30Av1_830007	Chrs	operon
STM3633	KH30Av1_pld600250	pSymB	KH30Av1_870047	Chrs	regulated
STM3633	KH30Av1_pld600250	pSymB	KH30Av1_870048	Chrs	regulated
STM3633	KH30Av1_pld600250	pSymB	KH30Av1_870049	Chrs	operon
STM3633	KH30Av1_pld600250	pSymB	KH30Av1_pld600251	pSymB	regulated
STM3633	KH30Av1_pld600250	pSymB	KH30Av1_pld600314	pSymB	regulated
SyrM	KH30Av1_psym1350010	pSymA	KH30Av1_psym1350019	pSymA	regulated
ThuR	KH30Av1_pld600221	pSymB	KH30Av1_1140035	Chrs	regulated
ThuR	KH30Av1_pld600221	pSymB	KH30Av1_1190005	Chrs	regulated
ThuR	KH30Av1_pld600221	pSymB	KH30Av1_1200005	Chrs	regulated
ThuR	KH30Av1_pld600221	pSymB	KH30Av1_1200006	Chrs	regulated
ThuR	KH30Av1_pld600221	pSymB	KH30Av1_60005	Chrs	regulated
ThuR	KH30Av1_pld600221	pSymB	KH30Av1_740028	Chrs	regulated
ThuR	KH30Av1_pld600221	pSymB	KH30Av1_740029	Chrs	regulated
ThuR	KH30Av1_pld600221	pSymB	KH30Av1_740153	Chrs	regulated
ThuR	KH30Av1_pld600221	pSymB	KH30Av1_740154	Chrs	regulated
ThuR	KH30Av1_pld600221	pSymB	KH30Av1_80054	Chrs	regulated
ThuR	KH30Av1_pld600221	pSymB	KH30Av1_820161	Chrs	regulated
ThuR	KH30Av1_pld600221	pSymB	KH30Av1_820162	Chrs	regulated
ThuR	KH30Av1_pld600221	pSymB	KH30Av1_870047	Chrs	regulated
ThuR	KH30Av1_pld600221	pSymB	KH30Av1_870048	Chrs	regulated
ThuR	KH30Av1_pld600221	pSymB	KH30Av1_870049	Chrs	operon
ThuR	KH30Av1_pld600221	pSymB	KH30Av1_920103	Chrs	regulated
ThuR	KH30Av1_pld600221	pSymB	KH30Av1_920104	Chrs	regulated
ThuR	KH30Av1_pld600221	pSymB	KH30Av1_pld1020045	pSymB	regulated
ThuR	KH30Av1_pld600221	pSymB	KH30Av1_pld1020046	pSymB	regulated
ThuR	KH30Av1_pld600221	pSymB	KH30Av1_pld1020047	pSymB	operon
ThuR	KH30Av1_pld600221	pSymB	KH30Av1_pld600220	pSymB	regulated
ThuR	KH30Av1_pld600221	pSymB	KH30Av1_pld600314	pSymB	regulated
ThuR	KH30Av1_pld600221	pSymB	KH30Av1_psym1010220	pSymA	regulated
ThuR	KH30Av1_pld600221	pSymB	KH30Av1_psym1010221	pSymA	operon
ThuR	KH30Av1_pld600221	pSymB	KH30Av1_psym1010222	pSymA	operon
ThuR	KH30Av1_pld600221	pSymB	KH30Av1_psym1010223	pSymA	operon
ThuR	KH30Av1_pld600221	pSymB	KH30Av1_psym590043	pSymA	regulated
XylR	KH30Av1_pld860098	pSymB	KH30Av1_450037	Chrs	regulated
XylR	KH30Av1_pld860098	pSymB	KH30Av1_450038	Chrs	regulated
XylR	KH30Av1_pld860098	pSymB	KH30Av1_450039	Chrs	operon
XylR	KH30Av1_pld860098	pSymB	KH30Av1_450040	Chrs	operon
XylR	KH30Av1_pld860098	pSymB	KH30Av1_450041	Chrs	operon
XylR	KH30Av1_pld860098	pSymB	KH30Av1_450042	Chrs	operon
XylR	KH30Av1_pld860098	pSymB	KH30Av1_460002	Chrs	operon
XylR	KH30Av1_pld860098	pSymB	KH30Av1_610029	pSymB	regulated
XylR	KH30Av1_pld860098	pSymB	KH30Av1_610030	pSymB	regulated
XylR	KH30Av1_pld860098	pSymB	KH30Av1_740009	Chrs	regulated
XylR	KH30Av1_pld860098	pSymB	KH30Av1_740010	Chrs	regulated
XylR	KH30Av1_pld860098	pSymB	KH30Av1_pld390046	pSymB	regulated
XylR	KH30Av1_pld860098	pSymB	KH30Av1_pld390047	pSymB	regulated
XylR	KH30Av1_pld860098	pSymB	KH30Av1_pld600080	pSymB	regulated
XylR	KH30Av1_pld860098	pSymB	KH30Av1_pld860096	pSymB	regulated
XylR	KH30Av1_pld860098	pSymB	KH30Av1_pld860097	pSymB	regulated
XylR	KH30Av1_pld860098	pSymB	KH30Av1_psym1310161	pSymA	regulated
XylR	KH30Av1_pld860098	pSymB	KH30Av1_psym1310162	pSymA	regulated
YE2053	KH30Av1_pld600171	pSymB	KH30Av1_1090067	Chrs	regulated
YE2053	KH30Av1_pld600171	pSymB	KH30Av1_1090068	Chrs	regulated
YE2053	KH30Av1_pld600171	pSymB	KH30Av1_1220005	Chrs	regulated
YE2053	KH30Av1_pld600171	pSymB	KH30Av1_70018	Chrs	regulated
YE2053	KH30Av1_pld600171	pSymB	KH30Av1_70019	Chrs	regulated
YE2053	KH30Av1_pld600171	pSymB	KH30Av1_pld1030085	pSymB	regulated
YE2053	KH30Av1_pld600171	pSymB	KH30Av1_pld1030086	pSymB	operon
YE2053	KH30Av1_pld600171	pSymB	KH30Av1_pld370007	pSymB	regulated
YE2053	KH30Av1_pld600171	pSymB	KH30Av1_pld370008	pSymB	regulated
YE2053	KH30Av1_pld600171	pSymB	KH30Av1_pld370009	pSymB	operon
YE2053	KH30Av1_pld600171	pSymB	KH30Av1_pld600172	pSymB	regulated
YE2053	KH30Av1_pld370007	pSymB	KH30Av1_1090067	Chrs	regulated
YE2053	KH30Av1_pld370007	pSymB	KH30Av1_1090068	Chrs	regulated
YE2053	KH30Av1_pld370007	pSymB	KH30Av1_1220005	Chrs	regulated
YE2053	KH30Av1_pld370007	pSymB	KH30Av1_70018	Chrs	regulated
YE2053	KH30Av1_pld370007	pSymB	KH30Av1_70019	Chrs	regulated
YE2053	KH30Av1_pld370007	pSymB	KH30Av1_pld1030085	pSymB	regulated
YE2053	KH30Av1_pld370007	pSymB	KH30Av1_pld1030086	pSymB	operon
YE2053	KH30Av1_pld370007	pSymB	KH30Av1_pld370008	pSymB	regulated
YE2053	KH30Av1_pld370007	pSymB	KH30Av1_pld370009	pSymB	operon
YE2053	KH30Av1_pld370007	pSymB	KH30Av1_pld600171	pSymB	regulated
YE2053	KH30Av1_pld370007	pSymB	KH30Av1_pld600172	pSymB	regulated
