# Supplementary material for: Evolution of Intra-specific Regulatory Networks in a Multipartite Bacterial Genome
Source: PLoS Comput Biol. 2015 Sep 4;11(9):e1004478. doi: 10.1371/journal.pcbi.1004478 (PMC4560400; doi:10.1371/journal.pcbi.1004478)
Supplement: S1 Material — (ZIP) [file pcbi.1004478.s001.zip › KH35c.tsv]

#Regulator	locus_tag	replicon	locus_tag	replicon	type
AglR	KH35Cv1_2530011	Chrs	KH35Cv1_1600012	Chrs	regulated
AglR	KH35Cv1_2530011	Chrs	KH35Cv1_1600013	Chrs	operon
AglR	KH35Cv1_2530011	Chrs	KH35Cv1_1600014	Chrs	operon
AglR	KH35Cv1_2530011	Chrs	KH35Cv1_1600015	Chrs	operon
AglR	KH35Cv1_2530011	Chrs	KH35Cv1_1600016	Chrs	operon
AglR	KH35Cv1_2530011	Chrs	KH35Cv1_1650006	Chrs	regulated
AglR	KH35Cv1_2530011	Chrs	KH35Cv1_2530009	Chrs	regulated
AglR	KH35Cv1_2530011	Chrs	KH35Cv1_2530010	Chrs	regulated
AglR	KH35Cv1_2530011	Chrs	KH35Cv1_psym2250038	pSymA	regulated
AglR	KH35Cv1_2530011	Chrs	KH35Cv1_psym2250039	pSymA	regulated
BetI	KH35Cv1_2650035	Chrs	KH35Cv1_2650034	Chrs	regulated
ChpR	KH35Cv1_pld720063	pSymB	KH35Cv1_pld720064	pSymB	regulated
ChvI	KH35Cv1_330005	Chrs	KH35Cv1_1470011	Chrs	regulated
ChvI	KH35Cv1_330005	Chrs	KH35Cv1_1470012	Chrs	operon
ChvI	KH35Cv1_330005	Chrs	KH35Cv1_330006	Chrs	operon
ChvI	KH35Cv1_330005	Chrs	KH35Cv1_330007	Chrs	operon
ExpG	KH35Cv1_pld1680090	pSymB	KH35Cv1_pld1680091	pSymB	regulated
ExpG	KH35Cv1_pld1680090	pSymB	KH35Cv1_pld1680092	pSymB	operon
FixJ	KH35Cv1_psym1180005	pSymA	KH35Cv1_2490082	Chrs	regulated
FixJ	KH35Cv1_psym1180005	pSymA	KH35Cv1_psym1180006	pSymA	operon
FixK1	KH35Cv1_psym1190002	pSymA	KH35Cv1_1750006	pSymA	regulated
FixK1	KH35Cv1_psym1190002	pSymA	KH35Cv1_1860012	Chrs	regulated
FixK1	KH35Cv1_psym1190002	pSymA	KH35Cv1_2190004	Chrs	regulated
FixK1	KH35Cv1_psym1190002	pSymA	KH35Cv1_2190005	Chrs	operon
FixK1	KH35Cv1_psym1190002	pSymA	KH35Cv1_2310077	Chrs	regulated
FixK1	KH35Cv1_psym1190002	pSymA	KH35Cv1_2310078	Chrs	regulated
FixK1	KH35Cv1_psym1190002	pSymA	KH35Cv1_2310079	Chrs	operon
FixK1	KH35Cv1_psym1190002	pSymA	KH35Cv1_2310080	Chrs	operon
FixK1	KH35Cv1_psym1190002	pSymA	KH35Cv1_2310081	Chrs	operon
FixK1	KH35Cv1_psym1190002	pSymA	KH35Cv1_2310082	Chrs	operon
FixK1	KH35Cv1_psym1190002	pSymA	KH35Cv1_2310083	Chrs	operon
FixK1	KH35Cv1_psym1190002	pSymA	KH35Cv1_2390004	Chrs	regulated
FixK1	KH35Cv1_psym1190002	pSymA	KH35Cv1_2390005	Chrs	regulated
FixK1	KH35Cv1_psym1190002	pSymA	KH35Cv1_2490082	Chrs	regulated
FixK1	KH35Cv1_psym1190002	pSymA	KH35Cv1_psym1180001	pSymA	regulated
FixK1	KH35Cv1_psym1190002	pSymA	KH35Cv1_psym1180004	pSymA	regulated
FixK1	KH35Cv1_psym1190002	pSymA	KH35Cv1_psym1180005	pSymA	operon
FixK1	KH35Cv1_psym1190002	pSymA	KH35Cv1_psym1180006	pSymA	operon
FixK1	KH35Cv1_psym1190002	pSymA	KH35Cv1_psym1190001	pSymA	regulated
FixK1	KH35Cv1_psym1190002	pSymA	KH35Cv1_psym1760052	pSymA	regulated
FixK1	KH35Cv1_psym1190002	pSymA	KH35Cv1_psym960031	pSymA	regulated
FixK1	KH35Cv1_psym1190002	pSymA	KH35Cv1_psym960032	pSymA	regulated
FixK1	KH35Cv1_psym1180003	pSymA	KH35Cv1_1750006	pSymA	regulated
FixK1	KH35Cv1_psym1180003	pSymA	KH35Cv1_1860012	Chrs	regulated
FixK1	KH35Cv1_psym1180003	pSymA	KH35Cv1_2190004	Chrs	regulated
FixK1	KH35Cv1_psym1180003	pSymA	KH35Cv1_2190005	Chrs	operon
FixK1	KH35Cv1_psym1180003	pSymA	KH35Cv1_2310077	Chrs	regulated
FixK1	KH35Cv1_psym1180003	pSymA	KH35Cv1_2310078	Chrs	regulated
FixK1	KH35Cv1_psym1180003	pSymA	KH35Cv1_2310079	Chrs	operon
FixK1	KH35Cv1_psym1180003	pSymA	KH35Cv1_2310080	Chrs	operon
FixK1	KH35Cv1_psym1180003	pSymA	KH35Cv1_2310081	Chrs	operon
FixK1	KH35Cv1_psym1180003	pSymA	KH35Cv1_2310082	Chrs	operon
FixK1	KH35Cv1_psym1180003	pSymA	KH35Cv1_2310083	Chrs	operon
FixK1	KH35Cv1_psym1180003	pSymA	KH35Cv1_2390004	Chrs	regulated
FixK1	KH35Cv1_psym1180003	pSymA	KH35Cv1_2390005	Chrs	regulated
FixK1	KH35Cv1_psym1180003	pSymA	KH35Cv1_2490082	Chrs	regulated
FixK1	KH35Cv1_psym1180003	pSymA	KH35Cv1_psym1180001	pSymA	regulated
FixK1	KH35Cv1_psym1180003	pSymA	KH35Cv1_psym1180004	pSymA	regulated
FixK1	KH35Cv1_psym1180003	pSymA	KH35Cv1_psym1180005	pSymA	operon
FixK1	KH35Cv1_psym1180003	pSymA	KH35Cv1_psym1180006	pSymA	operon
FixK1	KH35Cv1_psym1180003	pSymA	KH35Cv1_psym1190001	pSymA	regulated
FixK1	KH35Cv1_psym1180003	pSymA	KH35Cv1_psym1760052	pSymA	regulated
FixK1	KH35Cv1_psym1180003	pSymA	KH35Cv1_psym960031	pSymA	regulated
FixK1	KH35Cv1_psym1180003	pSymA	KH35Cv1_psym960032	pSymA	regulated
Fur	KH35Cv1_1670047	Chrs	KH35Cv1_1670048	Chrs	regulated
Fur	KH35Cv1_1670047	Chrs	KH35Cv1_1670049	Chrs	operon
Fur	KH35Cv1_1670047	Chrs	KH35Cv1_1670050	Chrs	operon
Fur	KH35Cv1_1670047	Chrs	KH35Cv1_1670051	Chrs	operon
Fur	KH35Cv1_1670047	Chrs	KH35Cv1_310011	UnMapped	regulated
GlnBK	KH35Cv1_1330014	Chrs	KH35Cv1_1470070	Chrs	regulated
GlnBK	KH35Cv1_1330014	Chrs	KH35Cv1_1470071	Chrs	regulated
GlnBK	KH35Cv1_1330014	Chrs	KH35Cv1_2650006	Chrs	regulated
GlnBK	KH35Cv1_1330014	Chrs	KH35Cv1_470019	Chrs	regulated
GlnBK	KH35Cv1_1330014	Chrs	KH35Cv1_470020	Chrs	regulated
GlnBK	KH35Cv1_1330014	Chrs	KH35Cv1_470021	Chrs	operon
GlnBK	KH35Cv1_1330014	Chrs	KH35Cv1_470022	Chrs	operon
GlnBK	KH35Cv1_1330014	Chrs	KH35Cv1_810002	Chrs	regulated
GlnBK	KH35Cv1_1330014	Chrs	KH35Cv1_880017	Chrs	regulated
GlnBK	KH35Cv1_1330014	Chrs	KH35Cv1_psym1350049	pSymA	regulated
GlnBK	KH35Cv1_1330014	Chrs	KH35Cv1_psym1350056	pSymA	regulated
GlnBK	KH35Cv1_1330014	Chrs	KH35Cv1_psym1350057	pSymA	regulated
GlnBK	KH35Cv1_1330014	Chrs	KH35Cv1_psym1350058	pSymA	operon
GlnBK	KH35Cv1_280002	Chrs	KH35Cv1_1470070	Chrs	regulated
GlnBK	KH35Cv1_280002	Chrs	KH35Cv1_1470071	Chrs	regulated
GlnBK	KH35Cv1_280002	Chrs	KH35Cv1_2650006	Chrs	regulated
GlnBK	KH35Cv1_280002	Chrs	KH35Cv1_470019	Chrs	regulated
GlnBK	KH35Cv1_280002	Chrs	KH35Cv1_470020	Chrs	regulated
GlnBK	KH35Cv1_280002	Chrs	KH35Cv1_470021	Chrs	operon
GlnBK	KH35Cv1_280002	Chrs	KH35Cv1_470022	Chrs	operon
GlnBK	KH35Cv1_280002	Chrs	KH35Cv1_810002	Chrs	regulated
GlnBK	KH35Cv1_280002	Chrs	KH35Cv1_880017	Chrs	regulated
GlnBK	KH35Cv1_280002	Chrs	KH35Cv1_psym1350049	pSymA	regulated
GlnBK	KH35Cv1_280002	Chrs	KH35Cv1_psym1350056	pSymA	regulated
GlnBK	KH35Cv1_280002	Chrs	KH35Cv1_psym1350057	pSymA	regulated
GlnBK	KH35Cv1_280002	Chrs	KH35Cv1_psym1350058	pSymA	operon
HpdR	KH35Cv1_670032	Chrs	KH35Cv1_670031	Chrs	regulated
HpdR	KH35Cv1_670032	Chrs	KH35Cv1_70001	pRmeGR4a	regulated
IolR	KH35Cv1_2220003	Chrs	KH35Cv1_1370026	Chrs	regulated
IolR	KH35Cv1_2220003	Chrs	KH35Cv1_1370027	Chrs	regulated
IolR	KH35Cv1_2220003	Chrs	KH35Cv1_1470065	Chrs	regulated
IolR	KH35Cv1_2220003	Chrs	KH35Cv1_1470066	Chrs	operon
IolR	KH35Cv1_2220003	Chrs	KH35Cv1_1500014	UnMapped	regulated
IolR	KH35Cv1_2220003	Chrs	KH35Cv1_1500015	UnMapped	regulated
IolR	KH35Cv1_2220003	Chrs	KH35Cv1_1590006	Chrs	regulated
IolR	KH35Cv1_2220003	Chrs	KH35Cv1_1590007	Chrs	operon
IolR	KH35Cv1_2220003	Chrs	KH35Cv1_1610020	Chrs	regulated
IolR	KH35Cv1_2220003	Chrs	KH35Cv1_1750007	pSymA	regulated
IolR	KH35Cv1_2220003	Chrs	KH35Cv1_1750008	pSymA	operon
IolR	KH35Cv1_2220003	Chrs	KH35Cv1_1750023	pSymA	regulated
IolR	KH35Cv1_2220003	Chrs	KH35Cv1_1890007	pSymB	regulated
IolR	KH35Cv1_2220003	Chrs	KH35Cv1_2220004	Chrs	regulated
IolR	KH35Cv1_2220003	Chrs	KH35Cv1_2480011	Chrs	regulated
IolR	KH35Cv1_2220003	Chrs	KH35Cv1_2480012	Chrs	regulated
IolR	KH35Cv1_2220003	Chrs	KH35Cv1_2480013	Chrs	operon
IolR	KH35Cv1_2220003	Chrs	KH35Cv1_2480014	Chrs	operon
IolR	KH35Cv1_2220003	Chrs	KH35Cv1_2480015	Chrs	operon
IolR	KH35Cv1_2220003	Chrs	KH35Cv1_320039	Chrs	regulated
IolR	KH35Cv1_2220003	Chrs	KH35Cv1_320040	Chrs	operon
IolR	KH35Cv1_2220003	Chrs	KH35Cv1_330001	Chrs	operon
IolR	KH35Cv1_2220003	Chrs	KH35Cv1_340054	Chrs	regulated
IolR	KH35Cv1_2220003	Chrs	KH35Cv1_840005	Chrs	regulated
IolR	KH35Cv1_2220003	Chrs	KH35Cv1_840006	Chrs	regulated
IolR	KH35Cv1_2220003	Chrs	KH35Cv1_pld110025	pSymB	regulated
IolR	KH35Cv1_2220003	Chrs	KH35Cv1_pld110026	pSymB	regulated
IolR	KH35Cv1_2220003	Chrs	KH35Cv1_pld1250018	pSymB	regulated
IolR	KH35Cv1_2220003	Chrs	KH35Cv1_pld1250019	pSymB	regulated
IolR	KH35Cv1_2220003	Chrs	KH35Cv1_pld1620024	pSymB	regulated
IolR	KH35Cv1_2220003	Chrs	KH35Cv1_pld1620025	pSymB	regulated
IolR	KH35Cv1_2220003	Chrs	KH35Cv1_pld1680004	pSymB	regulated
IolR	KH35Cv1_2220003	Chrs	KH35Cv1_pld1680005	pSymB	operon
IolR	KH35Cv1_2220003	Chrs	KH35Cv1_pld1680110	pSymB	regulated
IolR	KH35Cv1_2220003	Chrs	KH35Cv1_pld1680111	pSymB	operon
IolR	KH35Cv1_2220003	Chrs	KH35Cv1_pld1680112	pSymB	operon
IolR	KH35Cv1_2220003	Chrs	KH35Cv1_pld1680113	pSymB	operon
IolR	KH35Cv1_2220003	Chrs	KH35Cv1_pld1680114	pSymB	operon
IolR	KH35Cv1_2220003	Chrs	KH35Cv1_pld2270081	pSymB	regulated
IolR	KH35Cv1_2220003	Chrs	KH35Cv1_pld2400031	pSymB	regulated
IolR	KH35Cv1_2220003	Chrs	KH35Cv1_pld720053	pSymB	regulated
IolR	KH35Cv1_2220003	Chrs	KH35Cv1_pld720054	pSymB	regulated
IolR	KH35Cv1_2220003	Chrs	KH35Cv1_pld720060	pSymB	regulated
IolR	KH35Cv1_2220003	Chrs	KH35Cv1_psym1350072	pSymA	regulated
IolR	KH35Cv1_2220003	Chrs	KH35Cv1_psym1350073	pSymA	regulated
IolR	KH35Cv1_2220003	Chrs	KH35Cv1_psym1350074	pSymA	operon
IolR	KH35Cv1_2220003	Chrs	KH35Cv1_psym1350075	pSymA	operon
IolR	KH35Cv1_2220003	Chrs	KH35Cv1_psym1350076	pSymA	operon
IolR	KH35Cv1_2220003	Chrs	KH35Cv1_psym1350077	pSymA	operon
IolR	KH35Cv1_2220003	Chrs	KH35Cv1_psym1350078	pSymA	operon
MucR	KH35Cv1_2070020	Chrs	KH35Cv1_2580016	Chrs	regulated
MucR	KH35Cv1_2070020	Chrs	KH35Cv1_pld1680087	pSymB	regulated
MucR	KH35Cv1_2070020	Chrs	KH35Cv1_pld1680088	pSymB	operon
NesR	KH35Cv1_2610016	Chrs	KH35Cv1_1290023	Chrs	regulated
NesR	KH35Cv1_2610016	Chrs	KH35Cv1_1290024	Chrs	operon
NesR	KH35Cv1_2610016	Chrs	KH35Cv1_1590006	Chrs	regulated
NesR	KH35Cv1_2610016	Chrs	KH35Cv1_1590007	Chrs	operon
NesR	KH35Cv1_2610016	Chrs	KH35Cv1_1670001	Chrs	regulated
NesR	KH35Cv1_2610016	Chrs	KH35Cv1_2530054	Chrs	regulated
NesR	KH35Cv1_2610016	Chrs	KH35Cv1_330011	Chrs	regulated
NifA	KH35Cv1_psym1170037	pSymA	KH35Cv1_770001	pSymA	regulated
NifA	KH35Cv1_psym1170037	pSymA	KH35Cv1_930004	pSymA	regulated
NifA	KH35Cv1_psym1170037	pSymA	KH35Cv1_psym760001	pSymA	regulated
NifA	KH35Cv1_psym1170037	pSymA	KH35Cv1_psym760002	pSymA	operon
NifA	KH35Cv1_psym1170037	pSymA	KH35Cv1_psym760003	pSymA	operon
NifA	KH35Cv1_psym1170037	pSymA	KH35Cv1_psym760004	pSymA	operon
NifA	KH35Cv1_psym1170037	pSymA	KH35Cv1_psym760005	pSymA	operon
NodD1	KH35Cv1_psym1970008	pSymA	KH35Cv1_pld1920018	UnMapped	regulated
NodD1	KH35Cv1_psym1970008	pSymA	KH35Cv1_pld1920019	UnMapped	operon
NodD1	KH35Cv1_psym1970008	pSymA	KH35Cv1_psym1170008	pSymA	regulated
NodD1	KH35Cv1_psym1970008	pSymA	KH35Cv1_psym1280031	pSymA	regulated
NodD1	KH35Cv1_psym1970008	pSymA	KH35Cv1_psym1970009	pSymA	regulated
NodD1	KH35Cv1_psym1970008	pSymA	KH35Cv1_psym1970010	pSymA	operon
NodD1	KH35Cv1_psym1970008	pSymA	KH35Cv1_psym1970011	pSymA	operon
NodD1	KH35Cv1_psym1970008	pSymA	KH35Cv1_psym760021	pSymA	regulated
NodD1	KH35Cv1_psym1970008	pSymA	KH35Cv1_psym760022	pSymA	operon
NodD2	KH35Cv1_2330002	pSymA	KH35Cv1_pld1920018	UnMapped	regulated
NodD2	KH35Cv1_2330002	pSymA	KH35Cv1_pld1920019	UnMapped	operon
NodD2	KH35Cv1_2330002	pSymA	KH35Cv1_psym1170008	pSymA	regulated
NodD2	KH35Cv1_2330002	pSymA	KH35Cv1_psym1280031	pSymA	regulated
NodD2	KH35Cv1_2330002	pSymA	KH35Cv1_psym1970009	pSymA	regulated
NodD2	KH35Cv1_2330002	pSymA	KH35Cv1_psym1970010	pSymA	operon
NodD2	KH35Cv1_2330002	pSymA	KH35Cv1_psym1970011	pSymA	operon
NodD2	KH35Cv1_2330002	pSymA	KH35Cv1_psym760021	pSymA	regulated
NodD2	KH35Cv1_2330002	pSymA	KH35Cv1_psym760022	pSymA	operon
NodD3	KH35Cv1_psym760010	pSymA	KH35Cv1_pld1920018	UnMapped	regulated
NodD3	KH35Cv1_psym760010	pSymA	KH35Cv1_pld1920019	UnMapped	operon
NodD3	KH35Cv1_psym760010	pSymA	KH35Cv1_psym1170008	pSymA	regulated
NodD3	KH35Cv1_psym760010	pSymA	KH35Cv1_psym1280031	pSymA	regulated
NodD3	KH35Cv1_psym760010	pSymA	KH35Cv1_psym1970009	pSymA	regulated
NodD3	KH35Cv1_psym760010	pSymA	KH35Cv1_psym1970010	pSymA	operon
NodD3	KH35Cv1_psym760010	pSymA	KH35Cv1_psym1970011	pSymA	operon
NodD3	KH35Cv1_psym760010	pSymA	KH35Cv1_psym760021	pSymA	regulated
NodD3	KH35Cv1_psym760010	pSymA	KH35Cv1_psym760022	pSymA	operon
OxyR	KH35Cv1_2490110	Chrs	KH35Cv1_2490111	Chrs	regulated
PcaQ	KH35Cv1_pld700020	pSymB	KH35Cv1_1610002	Chrs	regulated
PcaQ	KH35Cv1_pld700020	pSymB	KH35Cv1_1610003	Chrs	regulated
PcaQ	KH35Cv1_pld700020	pSymB	KH35Cv1_1690018	Chrs	regulated
PcaQ	KH35Cv1_pld700020	pSymB	KH35Cv1_1690019	Chrs	operon
PcaQ	KH35Cv1_pld700020	pSymB	KH35Cv1_1690020	Chrs	operon
PcaQ	KH35Cv1_pld700020	pSymB	KH35Cv1_1690021	Chrs	operon
PcaQ	KH35Cv1_pld700020	pSymB	KH35Cv1_1690022	Chrs	operon
PcaQ	KH35Cv1_pld700020	pSymB	KH35Cv1_2330002	pSymA	regulated
PcaQ	KH35Cv1_pld700020	pSymB	KH35Cv1_320018	Chrs	regulated
PcaQ	KH35Cv1_pld700020	pSymB	KH35Cv1_320019	Chrs	regulated
PcaQ	KH35Cv1_pld700020	pSymB	KH35Cv1_320020	Chrs	operon
PcaQ	KH35Cv1_pld700020	pSymB	KH35Cv1_320021	Chrs	operon
PcaQ	KH35Cv1_pld700020	pSymB	KH35Cv1_320022	Chrs	operon
PcaQ	KH35Cv1_pld700020	pSymB	KH35Cv1_320023	Chrs	operon
PcaQ	KH35Cv1_pld700020	pSymB	KH35Cv1_630001	Chrs	regulated
PcaQ	KH35Cv1_pld700020	pSymB	KH35Cv1_680004	Chrs	regulated
PcaQ	KH35Cv1_pld700020	pSymB	KH35Cv1_680005	Chrs	regulated
PcaQ	KH35Cv1_pld700020	pSymB	KH35Cv1_pld1680020	pSymB	regulated
PcaQ	KH35Cv1_pld700020	pSymB	KH35Cv1_pld1920018	UnMapped	regulated
PcaQ	KH35Cv1_pld700020	pSymB	KH35Cv1_pld1920019	UnMapped	operon
PcaQ	KH35Cv1_pld700020	pSymB	KH35Cv1_pld700006	pSymB	regulated
PcaQ	KH35Cv1_pld700020	pSymB	KH35Cv1_pld700019	pSymB	regulated
PcaQ	KH35Cv1_pld700020	pSymB	KH35Cv1_pld700048	pSymB	regulated
PcaQ	KH35Cv1_pld700020	pSymB	KH35Cv1_psym1170008	pSymA	regulated
PcaQ	KH35Cv1_pld700020	pSymB	KH35Cv1_psym1280031	pSymA	regulated
PcaQ	KH35Cv1_pld700020	pSymB	KH35Cv1_psym1970009	pSymA	regulated
PcaQ	KH35Cv1_pld700020	pSymB	KH35Cv1_psym1970010	pSymA	operon
PcaQ	KH35Cv1_pld700020	pSymB	KH35Cv1_psym1970011	pSymA	operon
PcaQ	KH35Cv1_pld700020	pSymB	KH35Cv1_psym760021	pSymA	regulated
PcaQ	KH35Cv1_pld700020	pSymB	KH35Cv1_psym760022	pSymA	operon
PckR	KH35Cv1_1710020	Chrs	KH35Cv1_1010005	Chrs	regulated
PckR	KH35Cv1_1710020	Chrs	KH35Cv1_1010006	Chrs	operon
PckR	KH35Cv1_1710020	Chrs	KH35Cv1_1100003	Chrs	regulated
PckR	KH35Cv1_1710020	Chrs	KH35Cv1_1360027	Chrs	regulated
PckR	KH35Cv1_1710020	Chrs	KH35Cv1_1360028	Chrs	regulated
PckR	KH35Cv1_1710020	Chrs	KH35Cv1_1360029	Chrs	operon
PckR	KH35Cv1_1710020	Chrs	KH35Cv1_1470011	Chrs	regulated
PckR	KH35Cv1_1710020	Chrs	KH35Cv1_1470012	Chrs	operon
PckR	KH35Cv1_1710020	Chrs	KH35Cv1_1590003	Chrs	regulated
PckR	KH35Cv1_1710020	Chrs	KH35Cv1_1590004	Chrs	regulated
PckR	KH35Cv1_1710020	Chrs	KH35Cv1_1600002	Chrs	regulated
PckR	KH35Cv1_1710020	Chrs	KH35Cv1_1600003	Chrs	regulated
PckR	KH35Cv1_1710020	Chrs	KH35Cv1_1600004	Chrs	operon
PckR	KH35Cv1_1710020	Chrs	KH35Cv1_1660031	Chrs	regulated
PckR	KH35Cv1_1710020	Chrs	KH35Cv1_1710029	Chrs	regulated
PckR	KH35Cv1_1710020	Chrs	KH35Cv1_1820049	Chrs	regulated
PckR	KH35Cv1_1710020	Chrs	KH35Cv1_1820050	Chrs	regulated
PckR	KH35Cv1_1710020	Chrs	KH35Cv1_1900001	Chrs	regulated
PckR	KH35Cv1_1710020	Chrs	KH35Cv1_1900002	Chrs	regulated
PckR	KH35Cv1_1710020	Chrs	KH35Cv1_1900003	Chrs	operon
PckR	KH35Cv1_1710020	Chrs	KH35Cv1_1900004	Chrs	operon
PckR	KH35Cv1_1710020	Chrs	KH35Cv1_1900005	Chrs	operon
PckR	KH35Cv1_1710020	Chrs	KH35Cv1_1950011	Chrs	regulated
PckR	KH35Cv1_1710020	Chrs	KH35Cv1_1950012	Chrs	regulated
PckR	KH35Cv1_1710020	Chrs	KH35Cv1_1960023	Chrs	regulated
PckR	KH35Cv1_1710020	Chrs	KH35Cv1_2200001	Chrs	regulated
PckR	KH35Cv1_1710020	Chrs	KH35Cv1_2320003	Chrs	regulated
PckR	KH35Cv1_1710020	Chrs	KH35Cv1_2320004	Chrs	regulated
PckR	KH35Cv1_1710020	Chrs	KH35Cv1_240001	UnMapped	regulated
PckR	KH35Cv1_1710020	Chrs	KH35Cv1_240002	UnMapped	regulated
PckR	KH35Cv1_1710020	Chrs	KH35Cv1_2480004	Chrs	regulated
PckR	KH35Cv1_1710020	Chrs	KH35Cv1_2480005	Chrs	operon
PckR	KH35Cv1_1710020	Chrs	KH35Cv1_2480006	Chrs	operon
PckR	KH35Cv1_1710020	Chrs	KH35Cv1_2480007	Chrs	operon
PckR	KH35Cv1_1710020	Chrs	KH35Cv1_2480020	Chrs	regulated
PckR	KH35Cv1_1710020	Chrs	KH35Cv1_2480021	Chrs	operon
PckR	KH35Cv1_1710020	Chrs	KH35Cv1_2480022	Chrs	operon
PckR	KH35Cv1_1710020	Chrs	KH35Cv1_2480023	Chrs	operon
PckR	KH35Cv1_1710020	Chrs	KH35Cv1_2480024	Chrs	operon
PckR	KH35Cv1_1710020	Chrs	KH35Cv1_2490003	Chrs	regulated
PckR	KH35Cv1_1710020	Chrs	KH35Cv1_2490008	Chrs	regulated
PckR	KH35Cv1_1710020	Chrs	KH35Cv1_2490056	Chrs	regulated
PckR	KH35Cv1_1710020	Chrs	KH35Cv1_2490057	Chrs	regulated
PckR	KH35Cv1_1710020	Chrs	KH35Cv1_2490105	Chrs	regulated
PckR	KH35Cv1_1710020	Chrs	KH35Cv1_2490106	Chrs	regulated
PckR	KH35Cv1_1710020	Chrs	KH35Cv1_2520011	Chrs	regulated
PckR	KH35Cv1_1710020	Chrs	KH35Cv1_2520012	Chrs	regulated
PckR	KH35Cv1_1710020	Chrs	KH35Cv1_2530013	Chrs	regulated
PckR	KH35Cv1_1710020	Chrs	KH35Cv1_2530014	Chrs	regulated
PckR	KH35Cv1_1710020	Chrs	KH35Cv1_2580016	Chrs	regulated
PckR	KH35Cv1_1710020	Chrs	KH35Cv1_300010	Chrs	regulated
PckR	KH35Cv1_1710020	Chrs	KH35Cv1_300011	Chrs	regulated
PckR	KH35Cv1_1710020	Chrs	KH35Cv1_300012	Chrs	operon
PckR	KH35Cv1_1710020	Chrs	KH35Cv1_30107	Chrs	regulated
PckR	KH35Cv1_1710020	Chrs	KH35Cv1_330004	Chrs	regulated
PckR	KH35Cv1_1710020	Chrs	KH35Cv1_330005	Chrs	regulated
PckR	KH35Cv1_1710020	Chrs	KH35Cv1_330006	Chrs	operon
PckR	KH35Cv1_1710020	Chrs	KH35Cv1_330007	Chrs	operon
PckR	KH35Cv1_1710020	Chrs	KH35Cv1_480129	Chrs	regulated
PckR	KH35Cv1_1710020	Chrs	KH35Cv1_480130	Chrs	regulated
PckR	KH35Cv1_1710020	Chrs	KH35Cv1_790004	Chrs	regulated
PckR	KH35Cv1_1710020	Chrs	KH35Cv1_990013	Chrs	regulated
PckR	KH35Cv1_1710020	Chrs	KH35Cv1_pld110027	pSymB	regulated
PckR	KH35Cv1_1710020	Chrs	KH35Cv1_pld110028	pSymB	operon
PckR	KH35Cv1_1710020	Chrs	KH35Cv1_pld110029	pSymB	operon
PckR	KH35Cv1_1710020	Chrs	KH35Cv1_pld110030	pSymB	operon
PckR	KH35Cv1_1710020	Chrs	KH35Cv1_pld110072	pSymB	regulated
PckR	KH35Cv1_1710020	Chrs	KH35Cv1_pld110073	pSymB	regulated
PckR	KH35Cv1_1710020	Chrs	KH35Cv1_pld2270102	pSymB	regulated
PckR	KH35Cv1_1710020	Chrs	KH35Cv1_pld2270103	pSymB	operon
PckR	KH35Cv1_1710020	Chrs	KH35Cv1_pld2270104	pSymB	operon
PckR	KH35Cv1_1710020	Chrs	KH35Cv1_pld2400010	pSymB	regulated
PckR	KH35Cv1_1710020	Chrs	KH35Cv1_pld2410019	pSymB	regulated
PckR	KH35Cv1_1710020	Chrs	KH35Cv1_pld2410020	pSymB	operon
PckR	KH35Cv1_1710020	Chrs	KH35Cv1_pld2620079	pSymB	regulated
PckR	KH35Cv1_1710020	Chrs	KH35Cv1_pld700121	pSymB	operon
PckR	KH35Cv1_1710020	Chrs	KH35Cv1_pld700122	pSymB	regulated
PckR	KH35Cv1_1710020	Chrs	KH35Cv1_psym1970001	pSymA	regulated
PckR	KH35Cv1_1710020	Chrs	KH35Cv1_psym2250012	pSymA	regulated
RbtR	KH35Cv1_pld130026	pSymB	KH35Cv1_pld1680004	pSymB	regulated
RbtR	KH35Cv1_pld130026	pSymB	KH35Cv1_pld1680005	pSymB	operon
RctR	KH35Cv1_psym1320013	pSymA	KH35Cv1_1890022	pSymB	regulated
RctR	KH35Cv1_psym1320013	pSymA	KH35Cv1_1890023	pSymB	regulated
RctR	KH35Cv1_psym1320013	pSymA	KH35Cv1_psym1280001	UnMapped	regulated
RctR	KH35Cv1_psym1320013	pSymA	KH35Cv1_psym1280002	pSymA	regulated
RctR	KH35Cv1_psym1320013	pSymA	KH35Cv1_psym1280003	pSymA	operon
RctR	KH35Cv1_psym1320013	pSymA	KH35Cv1_psym1280004	pSymA	operon
RhrA	KH35Cv1_psym1350056	pSymA	KH35Cv1_psym1350049	pSymA	regulated
RhrA	KH35Cv1_psym1350056	pSymA	KH35Cv1_psym1350057	pSymA	regulated
RhrA	KH35Cv1_psym1350056	pSymA	KH35Cv1_psym1350058	pSymA	operon
RirA	KH35Cv1_2490044	Chrs	KH35Cv1_1470016	Chrs	regulated
RirA	KH35Cv1_2490044	Chrs	KH35Cv1_1470070	Chrs	regulated
RirA	KH35Cv1_2490044	Chrs	KH35Cv1_1470071	Chrs	regulated
RirA	KH35Cv1_2490044	Chrs	KH35Cv1_1470081	Chrs	regulated
RirA	KH35Cv1_2490044	Chrs	KH35Cv1_1720017	Chrs	regulated
RirA	KH35Cv1_2490044	Chrs	KH35Cv1_1720018	Chrs	regulated
RirA	KH35Cv1_2490044	Chrs	KH35Cv1_1870009	Chrs	regulated
RirA	KH35Cv1_2490044	Chrs	KH35Cv1_1870015	Chrs	regulated
RirA	KH35Cv1_2490044	Chrs	KH35Cv1_1870016	Chrs	regulated
RirA	KH35Cv1_2490044	Chrs	KH35Cv1_1870043	Chrs	regulated
RirA	KH35Cv1_2490044	Chrs	KH35Cv1_2260012	Chrs	regulated
RirA	KH35Cv1_2490044	Chrs	KH35Cv1_2260013	Chrs	operon
RirA	KH35Cv1_2490044	Chrs	KH35Cv1_2320026	Chrs	regulated
RirA	KH35Cv1_2490044	Chrs	KH35Cv1_2320027	Chrs	regulated
RirA	KH35Cv1_2490044	Chrs	KH35Cv1_2480004	Chrs	regulated
RirA	KH35Cv1_2490044	Chrs	KH35Cv1_2480005	Chrs	operon
RirA	KH35Cv1_2490044	Chrs	KH35Cv1_2480006	Chrs	operon
RirA	KH35Cv1_2490044	Chrs	KH35Cv1_2480007	Chrs	operon
RirA	KH35Cv1_2490044	Chrs	KH35Cv1_2490043	Chrs	regulated
RirA	KH35Cv1_2490044	Chrs	KH35Cv1_2490045	Chrs	operon
RirA	KH35Cv1_2490044	Chrs	KH35Cv1_2530057	Chrs	regulated
RirA	KH35Cv1_2490044	Chrs	KH35Cv1_2630014	Chrs	regulated
RirA	KH35Cv1_2490044	Chrs	KH35Cv1_2650006	Chrs	regulated
RirA	KH35Cv1_2490044	Chrs	KH35Cv1_340072	Chrs	regulated
RirA	KH35Cv1_2490044	Chrs	KH35Cv1_340073	Chrs	regulated
RirA	KH35Cv1_2490044	Chrs	KH35Cv1_680004	Chrs	regulated
RirA	KH35Cv1_2490044	Chrs	KH35Cv1_680005	Chrs	regulated
RirA	KH35Cv1_2490044	Chrs	KH35Cv1_800006	Chrs	regulated
RirA	KH35Cv1_2490044	Chrs	KH35Cv1_800007	Chrs	regulated
RirA	KH35Cv1_2490044	Chrs	KH35Cv1_800008	Chrs	operon
RirA	KH35Cv1_2490044	Chrs	KH35Cv1_800009	Chrs	operon
RirA	KH35Cv1_2490044	Chrs	KH35Cv1_800010	Chrs	operon
RirA	KH35Cv1_2490044	Chrs	KH35Cv1_800011	Chrs	operon
RirA	KH35Cv1_2490044	Chrs	KH35Cv1_800012	Chrs	operon
RirA	KH35Cv1_2490044	Chrs	KH35Cv1_800013	Chrs	operon
RirA	KH35Cv1_2490044	Chrs	KH35Cv1_810002	Chrs	regulated
RirA	KH35Cv1_2490044	Chrs	KH35Cv1_pld1240026	pSymB	regulated
RirA	KH35Cv1_2490044	Chrs	KH35Cv1_pld1240027	pSymB	regulated
RirA	KH35Cv1_2490044	Chrs	KH35Cv1_pld130080	pSymB	regulated
RirA	KH35Cv1_2490044	Chrs	KH35Cv1_pld130081	pSymB	operon
RirA	KH35Cv1_2490044	Chrs	KH35Cv1_pld2340085	pSymB	regulated
RirA	KH35Cv1_2490044	Chrs	KH35Cv1_pld2340086	pSymB	regulated
RirA	KH35Cv1_2490044	Chrs	KH35Cv1_pld2340087	pSymB	operon
RirA	KH35Cv1_2490044	Chrs	KH35Cv1_pld2340088	pSymB	operon
RirA	KH35Cv1_2490044	Chrs	KH35Cv1_pld2340089	pSymB	operon
RirA	KH35Cv1_2490044	Chrs	KH35Cv1_pld2340090	pSymB	operon
RirA	KH35Cv1_2490044	Chrs	KH35Cv1_pld2340105	pSymB	regulated
RirA	KH35Cv1_2490044	Chrs	KH35Cv1_pld600047	pSymB	regulated
RirA	KH35Cv1_2490044	Chrs	KH35Cv1_pld600048	pSymB	regulated
RirA	KH35Cv1_2490044	Chrs	KH35Cv1_pld830026	pSymB	regulated
RirA	KH35Cv1_2490044	Chrs	KH35Cv1_psym1350005	pSymA	regulated
RirA	KH35Cv1_2490044	Chrs	KH35Cv1_psym1350006	pSymA	regulated
RirA	KH35Cv1_2490044	Chrs	KH35Cv1_psym1350049	pSymA	regulated
RirA	KH35Cv1_2490044	Chrs	KH35Cv1_psym1350056	pSymA	regulated
RirA	KH35Cv1_2490044	Chrs	KH35Cv1_psym1350057	pSymA	regulated
RirA	KH35Cv1_2490044	Chrs	KH35Cv1_psym1350058	pSymA	operon
RirA	KH35Cv1_2490044	Chrs	KH35Cv1_psym1350118	pSymA	regulated
RirA	KH35Cv1_2490044	Chrs	KH35Cv1_psym1350119	pSymA	regulated
RirA	KH35Cv1_2490044	Chrs	KH35Cv1_psym1350120	pSymA	operon
RirA	KH35Cv1_2490044	Chrs	KH35Cv1_psym1970007	pSymA	regulated
RirA	KH35Cv1_2490044	Chrs	KH35Cv1_psym2140015	pSymA	regulated
RirA	KH35Cv1_2490044	Chrs	KH35Cv1_psym2140016	pSymA	regulated
RirA	KH35Cv1_2490044	Chrs	KH35Cv1_psym370020	UnMapped	regulated
RirA	KH35Cv1_2490044	Chrs	KH35Cv1_psym370021	UnMapped	regulated
RirA	KH35Cv1_2490044	Chrs	KH35Cv1_psym370022	UnMapped	operon
RirA	KH35Cv1_2490044	Chrs	KH35Cv1_psym370023	UnMapped	operon
RirA	KH35Cv1_2490044	Chrs	KH35Cv1_psym370024	UnMapped	operon
RirA	KH35Cv1_2490044	Chrs	KH35Cv1_psym370025	UnMapped	operon
RirA	KH35Cv1_2490044	Chrs	KH35Cv1_psym380020	UnMapped	regulated
RirA	KH35Cv1_2490044	Chrs	KH35Cv1_psym380021	UnMapped	regulated
RirA	KH35Cv1_2490044	Chrs	KH35Cv1_psym380022	UnMapped	operon
RirA	KH35Cv1_2490044	Chrs	KH35Cv1_psym380023	UnMapped	operon
RirA	KH35Cv1_2490044	Chrs	KH35Cv1_psym380024	UnMapped	operon
RirA	KH35Cv1_2490044	Chrs	KH35Cv1_psym380025	UnMapped	operon
RpoE9	KH35Cv1_pld700132	pSymB	KH35Cv1_pld700131	pSymB	regulated
SM-b20537	KH35Cv1_pld1450001	UnMapped	KH35Cv1_2210010	Chrs	regulated
SM-b20537	KH35Cv1_pld1450001	UnMapped	KH35Cv1_2210011	Chrs	operon
SM-b20537	KH35Cv1_pld1450001	UnMapped	KH35Cv1_490155	Chrs	regulated
SM-b20537	KH35Cv1_pld1450001	UnMapped	KH35Cv1_490156	Chrs	regulated
SM-b20537	KH35Cv1_pld1450001	UnMapped	KH35Cv1_pld1450002	pSymB	regulated
SM-b20537	KH35Cv1_pld1450001	UnMapped	KH35Cv1_psym1280009	pSymA	regulated
SM-b20667	KH35Cv1_pld1300008	pSymB	KH35Cv1_pld1300009	pSymB	regulated
SM-b20667	KH35Cv1_pld1300008	pSymB	KH35Cv1_pld1300010	pSymB	operon
SM-b20667	KH35Cv1_pld1300008	pSymB	KH35Cv1_pld1300011	pSymB	operon
SM-b20717	KH35Cv1_pld720048	pSymB	KH35Cv1_1100005	Chrs	regulated
SM-b20717	KH35Cv1_pld720048	pSymB	KH35Cv1_1100006	Chrs	regulated
SM-b20717	KH35Cv1_pld720048	pSymB	KH35Cv1_2380003	UnMapped	regulated
SM-b20717	KH35Cv1_pld720048	pSymB	KH35Cv1_pld110032	pSymB	regulated
SM-b20717	KH35Cv1_pld720048	pSymB	KH35Cv1_pld700119	pSymB	regulated
SM-b20717	KH35Cv1_pld720048	pSymB	KH35Cv1_pld700120	pSymB	operon
SM-b20717	KH35Cv1_pld720048	pSymB	KH35Cv1_pld700121	pSymB	operon
SM-b20717	KH35Cv1_pld720048	pSymB	KH35Cv1_pld720047	pSymB	regulated
SM-b20717	KH35Cv1_pld700114	pSymB	KH35Cv1_1100005	Chrs	regulated
SM-b20717	KH35Cv1_pld700114	pSymB	KH35Cv1_1100006	Chrs	regulated
SM-b20717	KH35Cv1_pld700114	pSymB	KH35Cv1_2380003	UnMapped	regulated
SM-b20717	KH35Cv1_pld700114	pSymB	KH35Cv1_pld110032	pSymB	regulated
SM-b20717	KH35Cv1_pld700114	pSymB	KH35Cv1_pld700119	pSymB	regulated
SM-b20717	KH35Cv1_pld700114	pSymB	KH35Cv1_pld700120	pSymB	operon
SM-b20717	KH35Cv1_pld700114	pSymB	KH35Cv1_pld700121	pSymB	operon
SM-b20717	KH35Cv1_pld700114	pSymB	KH35Cv1_pld720047	pSymB	regulated
SM-b20717	KH35Cv1_pld700114	pSymB	KH35Cv1_pld720048	pSymB	regulated
SM-b21372	KH35Cv1_pld1680031	pSymB	KH35Cv1_pld1680026	pSymB	regulated
SM-b21372	KH35Cv1_pld1680031	pSymB	KH35Cv1_pld1680027	pSymB	operon
SM-b21372	KH35Cv1_pld1680031	pSymB	KH35Cv1_pld1680028	pSymB	operon
SM-b21372	KH35Cv1_pld1680031	pSymB	KH35Cv1_pld2340065	pSymB	regulated
SM-b21372	KH35Cv1_pld1680031	pSymB	KH35Cv1_pld2340066	pSymB	operon
SM-b21372	KH35Cv1_pld1680031	pSymB	KH35Cv1_pld2340067	pSymB	operon
SM-b21372	KH35Cv1_pld1680031	pSymB	KH35Cv1_pld2340068	pSymB	operon
SM-b21598	KH35Cv1_pld2340094	pSymB	KH35Cv1_pld2340095	pSymB	regulated
SM-b21598	KH35Cv1_pld2340094	pSymB	KH35Cv1_pld2340096	pSymB	operon
SMc03165	KH35Cv1_1600015	Chrs	KH35Cv1_1600016	Chrs	operon
SMc04401	KH35Cv1_1510012	Chrs	KH35Cv1_1510010	Chrs	regulated
STM3633	KH35Cv1_pld2620014	pSymB	KH35Cv1_1010005	Chrs	regulated
STM3633	KH35Cv1_pld2620014	pSymB	KH35Cv1_1010006	Chrs	operon
STM3633	KH35Cv1_pld2620014	pSymB	KH35Cv1_1470011	Chrs	regulated
STM3633	KH35Cv1_pld2620014	pSymB	KH35Cv1_1470012	Chrs	operon
STM3633	KH35Cv1_pld2620014	pSymB	KH35Cv1_1590003	Chrs	regulated
STM3633	KH35Cv1_pld2620014	pSymB	KH35Cv1_1590004	Chrs	regulated
STM3633	KH35Cv1_pld2620014	pSymB	KH35Cv1_1600002	Chrs	regulated
STM3633	KH35Cv1_pld2620014	pSymB	KH35Cv1_1600003	Chrs	regulated
STM3633	KH35Cv1_pld2620014	pSymB	KH35Cv1_1600004	Chrs	operon
STM3633	KH35Cv1_pld2620014	pSymB	KH35Cv1_2480004	Chrs	regulated
STM3633	KH35Cv1_pld2620014	pSymB	KH35Cv1_2480005	Chrs	operon
STM3633	KH35Cv1_pld2620014	pSymB	KH35Cv1_2480006	Chrs	operon
STM3633	KH35Cv1_pld2620014	pSymB	KH35Cv1_2480007	Chrs	operon
STM3633	KH35Cv1_pld2620014	pSymB	KH35Cv1_330004	Chrs	regulated
STM3633	KH35Cv1_pld2620014	pSymB	KH35Cv1_330005	Chrs	regulated
STM3633	KH35Cv1_pld2620014	pSymB	KH35Cv1_330006	Chrs	operon
STM3633	KH35Cv1_pld2620014	pSymB	KH35Cv1_330007	Chrs	operon
STM3633	KH35Cv1_pld2620014	pSymB	KH35Cv1_730001	Chrs	operon
STM3633	KH35Cv1_pld2620014	pSymB	KH35Cv1_pld2620015	pSymB	regulated
STM3633	KH35Cv1_pld2620014	pSymB	KH35Cv1_pld2620016	pSymB	operon
STM3633	KH35Cv1_pld2620014	pSymB	KH35Cv1_pld2620017	pSymB	operon
STM3633	KH35Cv1_pld2620014	pSymB	KH35Cv1_pld2620079	pSymB	regulated
STM3633	KH35Cv1_pld2620014	pSymB	KH35Cv1_pld720093	pSymB	regulated
STM3633	KH35Cv1_pld2620014	pSymB	KH35Cv1_pld720094	pSymB	regulated
STM3633	KH35Cv1_pld2620014	pSymB	KH35Cv1_pld720095	pSymB	operon
STM3633	KH35Cv1_pld2620014	pSymB	KH35Cv1_pld720096	pSymB	operon
STM3633	KH35Cv1_pld2620014	pSymB	KH35Cv1_pld720097	pSymB	operon
SyrM	KH35Cv1_psym760017	pSymA	KH35Cv1_psym760009	pSymA	regulated
ThuR	KH35Cv1_pld110073	pSymB	KH35Cv1_1010005	Chrs	regulated
ThuR	KH35Cv1_pld110073	pSymB	KH35Cv1_1010006	Chrs	operon
ThuR	KH35Cv1_pld110073	pSymB	KH35Cv1_1360027	Chrs	regulated
ThuR	KH35Cv1_pld110073	pSymB	KH35Cv1_1360028	Chrs	regulated
ThuR	KH35Cv1_pld110073	pSymB	KH35Cv1_1360029	Chrs	operon
ThuR	KH35Cv1_pld110073	pSymB	KH35Cv1_1590003	Chrs	regulated
ThuR	KH35Cv1_pld110073	pSymB	KH35Cv1_1590004	Chrs	regulated
ThuR	KH35Cv1_pld110073	pSymB	KH35Cv1_1900001	Chrs	regulated
ThuR	KH35Cv1_pld110073	pSymB	KH35Cv1_1900002	Chrs	regulated
ThuR	KH35Cv1_pld110073	pSymB	KH35Cv1_1900003	Chrs	operon
ThuR	KH35Cv1_pld110073	pSymB	KH35Cv1_1900004	Chrs	operon
ThuR	KH35Cv1_pld110073	pSymB	KH35Cv1_1900005	Chrs	operon
ThuR	KH35Cv1_pld110073	pSymB	KH35Cv1_2200001	Chrs	regulated
ThuR	KH35Cv1_pld110073	pSymB	KH35Cv1_2490056	Chrs	regulated
ThuR	KH35Cv1_pld110073	pSymB	KH35Cv1_2490057	Chrs	regulated
ThuR	KH35Cv1_pld110073	pSymB	KH35Cv1_2490105	Chrs	regulated
ThuR	KH35Cv1_pld110073	pSymB	KH35Cv1_2490106	Chrs	regulated
ThuR	KH35Cv1_pld110073	pSymB	KH35Cv1_2520011	Chrs	regulated
ThuR	KH35Cv1_pld110073	pSymB	KH35Cv1_2520012	Chrs	regulated
ThuR	KH35Cv1_pld110073	pSymB	KH35Cv1_2530013	Chrs	regulated
ThuR	KH35Cv1_pld110073	pSymB	KH35Cv1_2530014	Chrs	regulated
ThuR	KH35Cv1_pld110073	pSymB	KH35Cv1_2580016	Chrs	regulated
ThuR	KH35Cv1_pld110073	pSymB	KH35Cv1_480129	Chrs	regulated
ThuR	KH35Cv1_pld110073	pSymB	KH35Cv1_480130	Chrs	regulated
ThuR	KH35Cv1_pld110073	pSymB	KH35Cv1_790004	Chrs	regulated
ThuR	KH35Cv1_pld110073	pSymB	KH35Cv1_pld110072	pSymB	regulated
ThuR	KH35Cv1_pld110073	pSymB	KH35Cv1_pld2270102	pSymB	regulated
ThuR	KH35Cv1_pld110073	pSymB	KH35Cv1_pld2270103	pSymB	operon
ThuR	KH35Cv1_pld110073	pSymB	KH35Cv1_pld2270104	pSymB	operon
ThuR	KH35Cv1_pld110073	pSymB	KH35Cv1_pld2410019	pSymB	regulated
ThuR	KH35Cv1_pld110073	pSymB	KH35Cv1_pld2410020	pSymB	operon
ThuR	KH35Cv1_pld110073	pSymB	KH35Cv1_pld2620079	pSymB	regulated
ThuR	KH35Cv1_pld110073	pSymB	KH35Cv1_pld700121	pSymB	operon
ThuR	KH35Cv1_pld110073	pSymB	KH35Cv1_pld700122	pSymB	regulated
ThuR	KH35Cv1_pld110073	pSymB	KH35Cv1_psym2250012	pSymA	regulated
XylR	KH35Cv1_pld2400029	pSymB	KH35Cv1_1210016	Chrs	regulated
XylR	KH35Cv1_pld2400029	pSymB	KH35Cv1_1210017	Chrs	regulated
XylR	KH35Cv1_pld2400029	pSymB	KH35Cv1_1210018	Chrs	operon
XylR	KH35Cv1_pld2400029	pSymB	KH35Cv1_2490124	Chrs	regulated
XylR	KH35Cv1_pld2400029	pSymB	KH35Cv1_2490125	Chrs	regulated
XylR	KH35Cv1_pld2400029	pSymB	KH35Cv1_590005	Chrs	regulated
XylR	KH35Cv1_pld2400029	pSymB	KH35Cv1_590006	Chrs	regulated
XylR	KH35Cv1_pld2400029	pSymB	KH35Cv1_pld1680090	pSymB	regulated
XylR	KH35Cv1_pld2400029	pSymB	KH35Cv1_pld1680091	pSymB	regulated
XylR	KH35Cv1_pld2400029	pSymB	KH35Cv1_pld1680092	pSymB	operon
XylR	KH35Cv1_pld2400029	pSymB	KH35Cv1_pld2400027	pSymB	regulated
XylR	KH35Cv1_pld2400029	pSymB	KH35Cv1_pld2400028	pSymB	regulated
XylR	KH35Cv1_pld2400029	pSymB	KH35Cv1_pld2400030	pSymB	operon
XylR	KH35Cv1_pld2400029	pSymB	KH35Cv1_psym1760082	pSymA	regulated
XylR	KH35Cv1_pld2400029	pSymB	KH35Cv1_psym1760083	pSymA	regulated
XylR	KH35Cv1_pld2400029	pSymB	KH35Cv1_psym1760084	pSymA	operon
XylR	KH35Cv1_pld2400029	pSymB	KH35Cv1_psym1760085	pSymA	operon
YE2053	KH35Cv1_pld1250019	pSymB	KH35Cv1_1500014	UnMapped	regulated
YE2053	KH35Cv1_pld1250019	pSymB	KH35Cv1_1500015	UnMapped	regulated
YE2053	KH35Cv1_pld1250019	pSymB	KH35Cv1_1590006	Chrs	regulated
YE2053	KH35Cv1_pld1250019	pSymB	KH35Cv1_1590007	Chrs	operon
YE2053	KH35Cv1_pld1250019	pSymB	KH35Cv1_1610020	Chrs	regulated
YE2053	KH35Cv1_pld1250019	pSymB	KH35Cv1_2480011	Chrs	regulated
YE2053	KH35Cv1_pld1250019	pSymB	KH35Cv1_2480012	Chrs	regulated
YE2053	KH35Cv1_pld1250019	pSymB	KH35Cv1_2480013	Chrs	operon
YE2053	KH35Cv1_pld1250019	pSymB	KH35Cv1_2480014	Chrs	operon
YE2053	KH35Cv1_pld1250019	pSymB	KH35Cv1_2480015	Chrs	operon
YE2053	KH35Cv1_pld1250019	pSymB	KH35Cv1_pld110025	pSymB	regulated
YE2053	KH35Cv1_pld1250019	pSymB	KH35Cv1_pld110026	pSymB	regulated
YE2053	KH35Cv1_pld1250019	pSymB	KH35Cv1_pld1250018	pSymB	regulated
YE2053	KH35Cv1_pld1250019	pSymB	KH35Cv1_pld1680110	pSymB	regulated
YE2053	KH35Cv1_pld1250019	pSymB	KH35Cv1_pld1680111	pSymB	operon
YE2053	KH35Cv1_pld1250019	pSymB	KH35Cv1_pld1680112	pSymB	operon
YE2053	KH35Cv1_pld1250019	pSymB	KH35Cv1_pld1680113	pSymB	operon
YE2053	KH35Cv1_pld1250019	pSymB	KH35Cv1_pld1680114	pSymB	operon
YE2053	KH35Cv1_pld1250019	pSymB	KH35Cv1_pld720060	pSymB	regulated
YE2053	KH35Cv1_pld110025	pSymB	KH35Cv1_1500014	UnMapped	regulated
YE2053	KH35Cv1_pld110025	pSymB	KH35Cv1_1500015	UnMapped	regulated
YE2053	KH35Cv1_pld110025	pSymB	KH35Cv1_1590006	Chrs	regulated
YE2053	KH35Cv1_pld110025	pSymB	KH35Cv1_1590007	Chrs	operon
YE2053	KH35Cv1_pld110025	pSymB	KH35Cv1_1610020	Chrs	regulated
YE2053	KH35Cv1_pld110025	pSymB	KH35Cv1_2480011	Chrs	regulated
YE2053	KH35Cv1_pld110025	pSymB	KH35Cv1_2480012	Chrs	regulated
YE2053	KH35Cv1_pld110025	pSymB	KH35Cv1_2480013	Chrs	operon
YE2053	KH35Cv1_pld110025	pSymB	KH35Cv1_2480014	Chrs	operon
YE2053	KH35Cv1_pld110025	pSymB	KH35Cv1_2480015	Chrs	operon
YE2053	KH35Cv1_pld110025	pSymB	KH35Cv1_pld110026	pSymB	regulated
YE2053	KH35Cv1_pld110025	pSymB	KH35Cv1_pld1250018	pSymB	regulated
YE2053	KH35Cv1_pld110025	pSymB	KH35Cv1_pld1250019	pSymB	regulated
YE2053	KH35Cv1_pld110025	pSymB	KH35Cv1_pld1680110	pSymB	regulated
YE2053	KH35Cv1_pld110025	pSymB	KH35Cv1_pld1680111	pSymB	operon
YE2053	KH35Cv1_pld110025	pSymB	KH35Cv1_pld1680112	pSymB	operon
YE2053	KH35Cv1_pld110025	pSymB	KH35Cv1_pld1680113	pSymB	operon
YE2053	KH35Cv1_pld110025	pSymB	KH35Cv1_pld1680114	pSymB	operon
YE2053	KH35Cv1_pld110025	pSymB	KH35Cv1_pld720060	pSymB	regulated
