# Supplementary material for: Evolution of Intra-specific Regulatory Networks in a Multipartite Bacterial Genome
Source: PLoS Comput Biol. 2015 Sep 4;11(9):e1004478. doi: 10.1371/journal.pcbi.1004478 (PMC4560400; doi:10.1371/journal.pcbi.1004478)
Supplement: S1 Material — (ZIP) [file pcbi.1004478.s001.zip › KH46b.tsv]

#Regulator	locus_tag	replicon	locus_tag	replicon	type
AglR	KH46Bv1_1350015	Chrs	KH46Bv1_1350012	Chrs	regulated
AglR	KH46Bv1_1350015	Chrs	KH46Bv1_1350013	Chrs	regulated
AglR	KH46Bv1_1350015	Chrs	KH46Bv1_1630023	Chrs	regulated
AglR	KH46Bv1_1350015	Chrs	KH46Bv1_220044	Chrs	regulated
AglR	KH46Bv1_1350015	Chrs	KH46Bv1_220045	Chrs	operon
AglR	KH46Bv1_1350015	Chrs	KH46Bv1_psym670065	pSymA	regulated
AglR	KH46Bv1_1350015	Chrs	KH46Bv1_psym670066	pSymA	regulated
BetI	KH46Bv1_1490086	Chrs	KH46Bv1_1490087	Chrs	regulated
ChpR	KH46Bv1_pld410039	pSymB	KH46Bv1_pld410038	pSymB	regulated
ChvI	KH46Bv1_1570005	Chrs	KH46Bv1_1570006	Chrs	operon
ChvI	KH46Bv1_1570005	Chrs	KH46Bv1_1570007	Chrs	operon
ChvI	KH46Bv1_1570005	Chrs	KH46Bv1_740086	Chrs	regulated
ChvI	KH46Bv1_1570005	Chrs	KH46Bv1_740087	Chrs	operon
ExpG	KH46Bv1_pld1590094	pSymB	KH46Bv1_pld1590095	pSymB	regulated
ExpG	KH46Bv1_pld1590094	pSymB	KH46Bv1_pld1590096	pSymB	operon
ExpG	KH46Bv1_pld1590094	pSymB	KH46Bv1_psym350148	pSymA	regulated
ExpG	KH46Bv1_pld1590094	pSymB	KH46Bv1_psym350149	pSymA	regulated
ExpG	KH46Bv1_pld1590094	pSymB	KH46Bv1_psym350150	pSymA	operon
ExpG	KH46Bv1_pld1590094	pSymB	KH46Bv1_psym350151	pSymA	operon
FixJ	KH46Bv1_psym1670003	pSymA	KH46Bv1_psym1670004	pSymA	operon
FixK1	KH46Bv1_psym1420005	pSymA	KH46Bv1_1490032	Chrs	regulated
FixK1	KH46Bv1_psym1420005	pSymA	KH46Bv1_1490033	Chrs	regulated
FixK1	KH46Bv1_psym1420005	pSymA	KH46Bv1_1490034	Chrs	operon
FixK1	KH46Bv1_psym1420005	pSymA	KH46Bv1_1490035	Chrs	operon
FixK1	KH46Bv1_psym1420005	pSymA	KH46Bv1_1490036	Chrs	operon
FixK1	KH46Bv1_psym1420005	pSymA	KH46Bv1_1490037	Chrs	operon
FixK1	KH46Bv1_psym1420005	pSymA	KH46Bv1_1490038	Chrs	operon
FixK1	KH46Bv1_psym1420005	pSymA	KH46Bv1_1490039	Chrs	operon
FixK1	KH46Bv1_psym1420005	pSymA	KH46Bv1_1490040	Chrs	operon
FixK1	KH46Bv1_psym1420005	pSymA	KH46Bv1_390041	Chrs	regulated
FixK1	KH46Bv1_psym1420005	pSymA	KH46Bv1_390042	Chrs	operon
FixK1	KH46Bv1_psym1420005	pSymA	KH46Bv1_430027	pSymB	regulated
FixK1	KH46Bv1_psym1420005	pSymA	KH46Bv1_430028	pSymB	regulated
FixK1	KH46Bv1_psym1420005	pSymA	KH46Bv1_560014	UnMapped	regulated
FixK1	KH46Bv1_psym1420005	pSymA	KH46Bv1_560015	UnMapped	regulated
FixK1	KH46Bv1_psym1420005	pSymA	KH46Bv1_790001	Chrs	regulated
FixK1	KH46Bv1_psym1420005	pSymA	KH46Bv1_790002	Chrs	regulated
FixK1	KH46Bv1_psym1420005	pSymA	KH46Bv1_790003	Chrs	operon
FixK1	KH46Bv1_psym1420005	pSymA	KH46Bv1_790004	Chrs	operon
FixK1	KH46Bv1_psym1420005	pSymA	KH46Bv1_790005	Chrs	operon
FixK1	KH46Bv1_psym1420005	pSymA	KH46Bv1_pld640004	UnMapped	regulated
FixK1	KH46Bv1_psym1420005	pSymA	KH46Bv1_pld640005	UnMapped	regulated
FixK1	KH46Bv1_psym1420005	pSymA	KH46Bv1_psym1540010	pSymA	regulated
FixK1	KH46Bv1_psym1420005	pSymA	KH46Bv1_psym1670002	pSymA	regulated
FixK1	KH46Bv1_psym1420005	pSymA	KH46Bv1_psym1670003	pSymA	operon
FixK1	KH46Bv1_psym1420005	pSymA	KH46Bv1_psym1670004	pSymA	operon
FixK1	KH46Bv1_psym1420005	pSymA	KH46Bv1_psym470024	pSymA	regulated
FixK1	KH46Bv1_psym1420005	pSymA	KH46Bv1_psym470025	pSymA	regulated
FixK1	KH46Bv1_psym1420005	pSymA	KH46Bv1_psym650063	pSymA	regulated
FixK1	KH46Bv1_psym1670001	UnMapped	KH46Bv1_1490032	Chrs	regulated
FixK1	KH46Bv1_psym1670001	UnMapped	KH46Bv1_1490033	Chrs	regulated
FixK1	KH46Bv1_psym1670001	UnMapped	KH46Bv1_1490034	Chrs	operon
FixK1	KH46Bv1_psym1670001	UnMapped	KH46Bv1_1490035	Chrs	operon
FixK1	KH46Bv1_psym1670001	UnMapped	KH46Bv1_1490036	Chrs	operon
FixK1	KH46Bv1_psym1670001	UnMapped	KH46Bv1_1490037	Chrs	operon
FixK1	KH46Bv1_psym1670001	UnMapped	KH46Bv1_1490038	Chrs	operon
FixK1	KH46Bv1_psym1670001	UnMapped	KH46Bv1_1490039	Chrs	operon
FixK1	KH46Bv1_psym1670001	UnMapped	KH46Bv1_1490040	Chrs	operon
FixK1	KH46Bv1_psym1670001	UnMapped	KH46Bv1_390041	Chrs	regulated
FixK1	KH46Bv1_psym1670001	UnMapped	KH46Bv1_390042	Chrs	operon
FixK1	KH46Bv1_psym1670001	UnMapped	KH46Bv1_430027	pSymB	regulated
FixK1	KH46Bv1_psym1670001	UnMapped	KH46Bv1_430028	pSymB	regulated
FixK1	KH46Bv1_psym1670001	UnMapped	KH46Bv1_560014	UnMapped	regulated
FixK1	KH46Bv1_psym1670001	UnMapped	KH46Bv1_560015	UnMapped	regulated
FixK1	KH46Bv1_psym1670001	UnMapped	KH46Bv1_790001	Chrs	regulated
FixK1	KH46Bv1_psym1670001	UnMapped	KH46Bv1_790002	Chrs	regulated
FixK1	KH46Bv1_psym1670001	UnMapped	KH46Bv1_790003	Chrs	operon
FixK1	KH46Bv1_psym1670001	UnMapped	KH46Bv1_790004	Chrs	operon
FixK1	KH46Bv1_psym1670001	UnMapped	KH46Bv1_790005	Chrs	operon
FixK1	KH46Bv1_psym1670001	UnMapped	KH46Bv1_pld640004	UnMapped	regulated
FixK1	KH46Bv1_psym1670001	UnMapped	KH46Bv1_pld640005	UnMapped	regulated
FixK1	KH46Bv1_psym1670001	UnMapped	KH46Bv1_psym1540010	pSymA	regulated
FixK1	KH46Bv1_psym1670001	UnMapped	KH46Bv1_psym1670002	pSymA	regulated
FixK1	KH46Bv1_psym1670001	UnMapped	KH46Bv1_psym1670003	pSymA	operon
FixK1	KH46Bv1_psym1670001	UnMapped	KH46Bv1_psym1670004	pSymA	operon
FixK1	KH46Bv1_psym1670001	UnMapped	KH46Bv1_psym470024	pSymA	regulated
FixK1	KH46Bv1_psym1670001	UnMapped	KH46Bv1_psym470025	pSymA	regulated
FixK1	KH46Bv1_psym1670001	UnMapped	KH46Bv1_psym650063	pSymA	regulated
Fur	KH46Bv1_1290023	Chrs	KH46Bv1_1290022	Chrs	regulated
GlnBK	KH46Bv1_1230003	Chrs	KH46Bv1_1640027	Chrs	regulated
GlnBK	KH46Bv1_1230003	Chrs	KH46Bv1_1680024	Chrs	regulated
GlnBK	KH46Bv1_1230003	Chrs	KH46Bv1_1680025	Chrs	regulated
GlnBK	KH46Bv1_1230003	Chrs	KH46Bv1_1680026	Chrs	operon
GlnBK	KH46Bv1_1230003	Chrs	KH46Bv1_1680027	Chrs	regulated
GlnBK	KH46Bv1_1230003	Chrs	KH46Bv1_270011	Chrs	regulated
GlnBK	KH46Bv1_1230003	Chrs	KH46Bv1_270012	Chrs	regulated
GlnBK	KH46Bv1_1230003	Chrs	KH46Bv1_270013	Chrs	operon
GlnBK	KH46Bv1_1230003	Chrs	KH46Bv1_270014	Chrs	operon
GlnBK	KH46Bv1_1230003	Chrs	KH46Bv1_740025	Chrs	regulated
GlnBK	KH46Bv1_1230003	Chrs	KH46Bv1_740026	Chrs	operon
GlnBK	KH46Bv1_1230003	Chrs	KH46Bv1_740027	Chrs	operon
GlnBK	KH46Bv1_1230003	Chrs	KH46Bv1_80010	Chrs	regulated
GlnBK	KH46Bv1_1230003	Chrs	KH46Bv1_80011	Chrs	operon
GlnBK	KH46Bv1_1230003	Chrs	KH46Bv1_pld1110088	pSymB	regulated
GlnBK	KH46Bv1_1230003	Chrs	KH46Bv1_pld1110089	pSymB	regulated
GlnBK	KH46Bv1_1230003	Chrs	KH46Bv1_psym1080011	pSymA	regulated
GlnBK	KH46Bv1_1230003	Chrs	KH46Bv1_psym1080012	pSymA	regulated
GlnBK	KH46Bv1_1230003	Chrs	KH46Bv1_psym1080019	pSymA	regulated
GlnBK	KH46Bv1_1230003	Chrs	KH46Bv1_psym1080020	pSymA	regulated
GlnBK	KH46Bv1_1230003	Chrs	KH46Bv1_psym1080021	pSymA	operon
GlnBK	KH46Bv1_1190021	Chrs	KH46Bv1_1640027	Chrs	regulated
GlnBK	KH46Bv1_1190021	Chrs	KH46Bv1_1680024	Chrs	regulated
GlnBK	KH46Bv1_1190021	Chrs	KH46Bv1_1680025	Chrs	regulated
GlnBK	KH46Bv1_1190021	Chrs	KH46Bv1_1680026	Chrs	operon
GlnBK	KH46Bv1_1190021	Chrs	KH46Bv1_1680027	Chrs	regulated
GlnBK	KH46Bv1_1190021	Chrs	KH46Bv1_270011	Chrs	regulated
GlnBK	KH46Bv1_1190021	Chrs	KH46Bv1_270012	Chrs	regulated
GlnBK	KH46Bv1_1190021	Chrs	KH46Bv1_270013	Chrs	operon
GlnBK	KH46Bv1_1190021	Chrs	KH46Bv1_270014	Chrs	operon
GlnBK	KH46Bv1_1190021	Chrs	KH46Bv1_740025	Chrs	regulated
GlnBK	KH46Bv1_1190021	Chrs	KH46Bv1_740026	Chrs	operon
GlnBK	KH46Bv1_1190021	Chrs	KH46Bv1_740027	Chrs	operon
GlnBK	KH46Bv1_1190021	Chrs	KH46Bv1_80010	Chrs	regulated
GlnBK	KH46Bv1_1190021	Chrs	KH46Bv1_80011	Chrs	operon
GlnBK	KH46Bv1_1190021	Chrs	KH46Bv1_pld1110088	pSymB	regulated
GlnBK	KH46Bv1_1190021	Chrs	KH46Bv1_pld1110089	pSymB	regulated
GlnBK	KH46Bv1_1190021	Chrs	KH46Bv1_psym1080011	pSymA	regulated
GlnBK	KH46Bv1_1190021	Chrs	KH46Bv1_psym1080012	pSymA	regulated
GlnBK	KH46Bv1_1190021	Chrs	KH46Bv1_psym1080019	pSymA	regulated
GlnBK	KH46Bv1_1190021	Chrs	KH46Bv1_psym1080020	pSymA	regulated
GlnBK	KH46Bv1_1190021	Chrs	KH46Bv1_psym1080021	pSymA	operon
HpdR	KH46Bv1_1300006	Chrs	KH46Bv1_1300007	Chrs	regulated
HpdR	KH46Bv1_1300006	Chrs	KH46Bv1_750021	Chrs	regulated
HpdR	KH46Bv1_1300006	Chrs	KH46Bv1_750022	Chrs	operon
IolR	KH46Bv1_60017	Chrs	KH46Bv1_1090023	Chrs	regulated
IolR	KH46Bv1_60017	Chrs	KH46Bv1_1090024	Chrs	regulated
IolR	KH46Bv1_60017	Chrs	KH46Bv1_110001	Chrs	regulated
IolR	KH46Bv1_60017	Chrs	KH46Bv1_110002	Chrs	regulated
IolR	KH46Bv1_60017	Chrs	KH46Bv1_110003	Chrs	operon
IolR	KH46Bv1_60017	Chrs	KH46Bv1_110004	Chrs	operon
IolR	KH46Bv1_60017	Chrs	KH46Bv1_110005	Chrs	operon
IolR	KH46Bv1_60017	Chrs	KH46Bv1_1190034	Chrs	regulated
IolR	KH46Bv1_60017	Chrs	KH46Bv1_1280009	Chrs	regulated
IolR	KH46Bv1_60017	Chrs	KH46Bv1_1280010	Chrs	regulated
IolR	KH46Bv1_60017	Chrs	KH46Bv1_1350017	Chrs	regulated
IolR	KH46Bv1_60017	Chrs	KH46Bv1_1350018	Chrs	regulated
IolR	KH46Bv1_60017	Chrs	KH46Bv1_1490072	Chrs	regulated
IolR	KH46Bv1_60017	Chrs	KH46Bv1_1490073	Chrs	regulated
IolR	KH46Bv1_60017	Chrs	KH46Bv1_1530012	Chrs	regulated
IolR	KH46Bv1_60017	Chrs	KH46Bv1_190044	Chrs	regulated
IolR	KH46Bv1_60017	Chrs	KH46Bv1_190045	Chrs	regulated
IolR	KH46Bv1_60017	Chrs	KH46Bv1_260004	Chrs	regulated
IolR	KH46Bv1_60017	Chrs	KH46Bv1_260005	Chrs	regulated
IolR	KH46Bv1_60017	Chrs	KH46Bv1_300016	Chrs	regulated
IolR	KH46Bv1_60017	Chrs	KH46Bv1_320024	UnMapped	regulated
IolR	KH46Bv1_60017	Chrs	KH46Bv1_430012	pSymB	regulated
IolR	KH46Bv1_60017	Chrs	KH46Bv1_430013	pSymB	regulated
IolR	KH46Bv1_60017	Chrs	KH46Bv1_430014	pSymB	operon
IolR	KH46Bv1_60017	Chrs	KH46Bv1_430015	pSymB	operon
IolR	KH46Bv1_60017	Chrs	KH46Bv1_540018	Chrs	regulated
IolR	KH46Bv1_60017	Chrs	KH46Bv1_540019	Chrs	regulated
IolR	KH46Bv1_60017	Chrs	KH46Bv1_60016	Chrs	regulated
IolR	KH46Bv1_60017	Chrs	KH46Bv1_60019	Chrs	regulated
IolR	KH46Bv1_60017	Chrs	KH46Bv1_60020	Chrs	regulated
IolR	KH46Bv1_60017	Chrs	KH46Bv1_740139	Chrs	regulated
IolR	KH46Bv1_60017	Chrs	KH46Bv1_740140	Chrs	operon
IolR	KH46Bv1_60017	Chrs	KH46Bv1_750057	Chrs	regulated
IolR	KH46Bv1_60017	Chrs	KH46Bv1_750058	Chrs	operon
IolR	KH46Bv1_60017	Chrs	KH46Bv1_810003	Chrs	regulated
IolR	KH46Bv1_60017	Chrs	KH46Bv1_810004	Chrs	regulated
IolR	KH46Bv1_60017	Chrs	KH46Bv1_890025	Chrs	regulated
IolR	KH46Bv1_60017	Chrs	KH46Bv1_890026	Chrs	regulated
IolR	KH46Bv1_60017	Chrs	KH46Bv1_890027	Chrs	operon
IolR	KH46Bv1_60017	Chrs	KH46Bv1_940034	Chrs	regulated
IolR	KH46Bv1_60017	Chrs	KH46Bv1_970082	Chrs	regulated
IolR	KH46Bv1_60017	Chrs	KH46Bv1_970083	Chrs	regulated
IolR	KH46Bv1_60017	Chrs	KH46Bv1_970084	Chrs	operon
IolR	KH46Bv1_60017	Chrs	KH46Bv1_970085	Chrs	operon
IolR	KH46Bv1_60017	Chrs	KH46Bv1_pld1100074	pSymB	regulated
IolR	KH46Bv1_60017	Chrs	KH46Bv1_pld1460093	pSymB	regulated
IolR	KH46Bv1_60017	Chrs	KH46Bv1_pld1590008	pSymB	regulated
IolR	KH46Bv1_60017	Chrs	KH46Bv1_pld1590009	pSymB	operon
IolR	KH46Bv1_60017	Chrs	KH46Bv1_pld1590114	pSymB	regulated
IolR	KH46Bv1_60017	Chrs	KH46Bv1_pld1590115	pSymB	operon
IolR	KH46Bv1_60017	Chrs	KH46Bv1_pld1590116	pSymB	operon
IolR	KH46Bv1_60017	Chrs	KH46Bv1_pld1590117	pSymB	operon
IolR	KH46Bv1_60017	Chrs	KH46Bv1_pld1590118	pSymB	operon
IolR	KH46Bv1_60017	Chrs	KH46Bv1_pld1600176	pSymB	regulated
IolR	KH46Bv1_60017	Chrs	KH46Bv1_pld1600177	pSymB	regulated
IolR	KH46Bv1_60017	Chrs	KH46Bv1_pld200004	pSymB	regulated
IolR	KH46Bv1_60017	Chrs	KH46Bv1_pld200005	pSymB	regulated
IolR	KH46Bv1_60017	Chrs	KH46Bv1_pld410048	pSymB	regulated
IolR	KH46Bv1_60017	Chrs	KH46Bv1_pld410049	pSymB	regulated
IolR	KH46Bv1_60017	Chrs	KH46Bv1_pld620017	pSymB	regulated
IolR	KH46Bv1_60017	Chrs	KH46Bv1_pld620018	pSymB	regulated
IolR	KH46Bv1_60017	Chrs	KH46Bv1_pld620022	pSymB	regulated
IolR	KH46Bv1_60017	Chrs	KH46Bv1_pld620023	pSymB	regulated
IolR	KH46Bv1_60017	Chrs	KH46Bv1_pld620024	pSymB	operon
IolR	KH46Bv1_60017	Chrs	KH46Bv1_pld690060	pSymB	regulated
IolR	KH46Bv1_60017	Chrs	KH46Bv1_pld690061	pSymB	regulated
IolR	KH46Bv1_60017	Chrs	KH46Bv1_pld690107	pSymB	regulated
IolR	KH46Bv1_60017	Chrs	KH46Bv1_pld690108	pSymB	regulated
IolR	KH46Bv1_60017	Chrs	KH46Bv1_pld710047	pSymB	regulated
IolR	KH46Bv1_60017	Chrs	KH46Bv1_pld710048	pSymB	regulated
IolR	KH46Bv1_60017	Chrs	KH46Bv1_pld710049	pSymB	operon
IolR	KH46Bv1_60017	Chrs	KH46Bv1_pld760080	pSymB	regulated
IolR	KH46Bv1_60017	Chrs	KH46Bv1_psym1080035	pSymA	regulated
IolR	KH46Bv1_60017	Chrs	KH46Bv1_psym1080036	pSymA	regulated
IolR	KH46Bv1_60017	Chrs	KH46Bv1_psym1080037	pSymA	operon
IolR	KH46Bv1_60017	Chrs	KH46Bv1_psym1080038	pSymA	operon
IolR	KH46Bv1_60017	Chrs	KH46Bv1_psym1080039	pSymA	operon
IolR	KH46Bv1_60017	Chrs	KH46Bv1_psym1080040	pSymA	operon
IolR	KH46Bv1_60017	Chrs	KH46Bv1_psym650046	pSymA	regulated
IolR	KH46Bv1_60017	Chrs	KH46Bv1_psym650047	pSymA	operon
IolR	KH46Bv1_60017	Chrs	KH46Bv1_psym650048	pSymA	operon
IolR	KH46Bv1_60017	Chrs	KH46Bv1_psym650049	pSymA	operon
IolR	KH46Bv1_60017	Chrs	KH46Bv1_psym650050	pSymA	operon
IolR	KH46Bv1_60017	Chrs	KH46Bv1_psym650051	pSymA	operon
IolR	KH46Bv1_60017	Chrs	KH46Bv1_psym670038	pSymA	regulated
IolR	KH46Bv1_60017	Chrs	KH46Bv1_psym820104	pSymA	regulated
LsrAB1	KH46Bv1_1630108	Chrs	KH46Bv1_230002	pSymA	regulated
LsrAB1	KH46Bv1_1630108	Chrs	KH46Bv1_230003	pSymA	regulated
LsrAB1	KH46Bv1_1630108	Chrs	KH46Bv1_230004	pSymA	operon
LsrAB1	KH46Bv1_1630108	Chrs	KH46Bv1_230005	pSymA	operon
LsrAB1	KH46Bv1_1630108	Chrs	KH46Bv1_610159	pSymA	regulated
LsrAB1	KH46Bv1_1630108	Chrs	KH46Bv1_780079	pSymA	regulated
LsrAB1	KH46Bv1_1630108	Chrs	KH46Bv1_pld200004	pSymB	regulated
LsrAB1	KH46Bv1_1630108	Chrs	KH46Bv1_pld200005	pSymB	regulated
LsrAB1	KH46Bv1_1490094	Chrs	KH46Bv1_230002	pSymA	regulated
LsrAB1	KH46Bv1_1490094	Chrs	KH46Bv1_230003	pSymA	regulated
LsrAB1	KH46Bv1_1490094	Chrs	KH46Bv1_230004	pSymA	operon
LsrAB1	KH46Bv1_1490094	Chrs	KH46Bv1_230005	pSymA	operon
LsrAB1	KH46Bv1_1490094	Chrs	KH46Bv1_610159	pSymA	regulated
LsrAB1	KH46Bv1_1490094	Chrs	KH46Bv1_780079	pSymA	regulated
LsrAB1	KH46Bv1_1490094	Chrs	KH46Bv1_pld200004	pSymB	regulated
LsrAB1	KH46Bv1_1490094	Chrs	KH46Bv1_pld200005	pSymB	regulated
MucR	KH46Bv1_80037	Chrs	KH46Bv1_300016	Chrs	regulated
MucR	KH46Bv1_80037	Chrs	KH46Bv1_pld1590092	pSymB	regulated
MucR	KH46Bv1_80037	Chrs	KH46Bv1_pld1590093	pSymB	operon
NesR	KH46Bv1_750017	Chrs	KH46Bv1_1290071	Chrs	regulated
NesR	KH46Bv1_750017	Chrs	KH46Bv1_1350057	Chrs	regulated
NesR	KH46Bv1_750017	Chrs	KH46Bv1_1570011	Chrs	regulated
NesR	KH46Bv1_750017	Chrs	KH46Bv1_810006	Chrs	regulated
NesR	KH46Bv1_750017	Chrs	KH46Bv1_810007	Chrs	operon
NesR	KH46Bv1_750017	Chrs	KH46Bv1_960023	Chrs	regulated
NifA	KH46Bv1_psym1520039	pSymA	KH46Bv1_psym1520031	pSymA	regulated
NifA	KH46Bv1_psym1520039	pSymA	KH46Bv1_psym1520033	pSymA	regulated
NifA	KH46Bv1_psym1520039	pSymA	KH46Bv1_psym1520034	pSymA	regulated
NifA	KH46Bv1_psym1520039	pSymA	KH46Bv1_psym1520035	pSymA	operon
NifA	KH46Bv1_psym1520039	pSymA	KH46Bv1_psym1520036	pSymA	operon
NifA	KH46Bv1_psym1520039	pSymA	KH46Bv1_psym1520037	pSymA	operon
NodD1	KH46Bv1_psym1510013	pSymA	KH46Bv1_psym1180001	UnMapped	regulated
NodD1	KH46Bv1_psym1510013	pSymA	KH46Bv1_psym1520006	pSymA	regulated
NodD1	KH46Bv1_psym1510013	pSymA	KH46Bv1_psym1520066	pSymA	regulated
NodD2	KH46Bv1_550006	pSymA	KH46Bv1_psym1180001	UnMapped	regulated
NodD2	KH46Bv1_550006	pSymA	KH46Bv1_psym1520006	pSymA	regulated
NodD2	KH46Bv1_550006	pSymA	KH46Bv1_psym1520066	pSymA	regulated
NodD3	KH46Bv1_psym1520021	pSymA	KH46Bv1_psym1180001	UnMapped	regulated
NodD3	KH46Bv1_psym1520021	pSymA	KH46Bv1_psym1520006	pSymA	regulated
NtrR	KH46Bv1_1680033	Chrs	KH46Bv1_1680034	Chrs	regulated
OxyR	KH46Bv1_260009	Chrs	KH46Bv1_260010	Chrs	regulated
PcaQ	KH46Bv1_pld710147	pSymB	KH46Bv1_1320021	Chrs	regulated
PcaQ	KH46Bv1_pld710147	pSymB	KH46Bv1_1320022	Chrs	regulated
PcaQ	KH46Bv1_pld710147	pSymB	KH46Bv1_1530018	Chrs	regulated
PcaQ	KH46Bv1_pld710147	pSymB	KH46Bv1_550006	pSymA	regulated
PcaQ	KH46Bv1_pld710147	pSymB	KH46Bv1_560011	UnMapped	regulated
PcaQ	KH46Bv1_pld710147	pSymB	KH46Bv1_700024	Chrs	regulated
PcaQ	KH46Bv1_pld710147	pSymB	KH46Bv1_700025	Chrs	regulated
PcaQ	KH46Bv1_pld710147	pSymB	KH46Bv1_700026	Chrs	operon
PcaQ	KH46Bv1_pld710147	pSymB	KH46Bv1_pld1590024	pSymB	regulated
PcaQ	KH46Bv1_pld710147	pSymB	KH46Bv1_pld710120	pSymB	regulated
PcaQ	KH46Bv1_pld710147	pSymB	KH46Bv1_pld710148	pSymB	regulated
PcaQ	KH46Bv1_pld710147	pSymB	KH46Bv1_pld710149	pSymB	operon
PcaQ	KH46Bv1_pld710147	pSymB	KH46Bv1_pld710150	pSymB	operon
PcaQ	KH46Bv1_pld710147	pSymB	KH46Bv1_pld710151	pSymB	operon
PcaQ	KH46Bv1_pld710147	pSymB	KH46Bv1_pld710161	pSymB	regulated
PcaQ	KH46Bv1_pld710147	pSymB	KH46Bv1_pld710162	pSymB	operon
PcaQ	KH46Bv1_pld710147	pSymB	KH46Bv1_pld710163	pSymB	operon
PcaQ	KH46Bv1_pld710147	pSymB	KH46Bv1_pld710164	pSymB	operon
PcaQ	KH46Bv1_pld710147	pSymB	KH46Bv1_pld710165	pSymB	operon
PcaQ	KH46Bv1_pld710147	pSymB	KH46Bv1_psym1180001	UnMapped	regulated
PcaQ	KH46Bv1_pld710147	pSymB	KH46Bv1_psym1520006	pSymA	regulated
PcaQ	KH46Bv1_pld710147	pSymB	KH46Bv1_psym1520066	pSymA	regulated
PckR	KH46Bv1_220074	Chrs	KH46Bv1_1090002	Chrs	regulated
PckR	KH46Bv1_220074	Chrs	KH46Bv1_1090003	Chrs	regulated
PckR	KH46Bv1_220074	Chrs	KH46Bv1_1090023	Chrs	regulated
PckR	KH46Bv1_220074	Chrs	KH46Bv1_1090024	Chrs	regulated
PckR	KH46Bv1_220074	Chrs	KH46Bv1_1090036	Chrs	regulated
PckR	KH46Bv1_220074	Chrs	KH46Bv1_1090037	Chrs	regulated
PckR	KH46Bv1_220074	Chrs	KH46Bv1_110001	Chrs	regulated
PckR	KH46Bv1_220074	Chrs	KH46Bv1_110002	Chrs	regulated
PckR	KH46Bv1_220074	Chrs	KH46Bv1_110003	Chrs	operon
PckR	KH46Bv1_220074	Chrs	KH46Bv1_110004	Chrs	operon
PckR	KH46Bv1_220074	Chrs	KH46Bv1_110005	Chrs	operon
PckR	KH46Bv1_220074	Chrs	KH46Bv1_1190034	Chrs	regulated
PckR	KH46Bv1_220074	Chrs	KH46Bv1_1220002	Chrs	regulated
PckR	KH46Bv1_220074	Chrs	KH46Bv1_1220003	Chrs	regulated
PckR	KH46Bv1_220074	Chrs	KH46Bv1_1350017	Chrs	regulated
PckR	KH46Bv1_220074	Chrs	KH46Bv1_1350018	Chrs	regulated
PckR	KH46Bv1_220074	Chrs	KH46Bv1_1490072	Chrs	regulated
PckR	KH46Bv1_220074	Chrs	KH46Bv1_1490073	Chrs	regulated
PckR	KH46Bv1_220074	Chrs	KH46Bv1_1530012	Chrs	regulated
PckR	KH46Bv1_220074	Chrs	KH46Bv1_1570004	Chrs	regulated
PckR	KH46Bv1_220074	Chrs	KH46Bv1_1570005	Chrs	regulated
PckR	KH46Bv1_220074	Chrs	KH46Bv1_1570006	Chrs	operon
PckR	KH46Bv1_220074	Chrs	KH46Bv1_1570007	Chrs	operon
PckR	KH46Bv1_220074	Chrs	KH46Bv1_1580034	Chrs	regulated
PckR	KH46Bv1_220074	Chrs	KH46Bv1_1640103	Chrs	regulated
PckR	KH46Bv1_220074	Chrs	KH46Bv1_1640104	Chrs	regulated
PckR	KH46Bv1_220074	Chrs	KH46Bv1_190044	Chrs	regulated
PckR	KH46Bv1_220074	Chrs	KH46Bv1_190045	Chrs	regulated
PckR	KH46Bv1_220074	Chrs	KH46Bv1_220052	Chrs	regulated
PckR	KH46Bv1_220074	Chrs	KH46Bv1_220053	Chrs	regulated
PckR	KH46Bv1_220074	Chrs	KH46Bv1_220083	Chrs	regulated
PckR	KH46Bv1_220074	Chrs	KH46Bv1_260004	Chrs	regulated
PckR	KH46Bv1_220074	Chrs	KH46Bv1_260005	Chrs	regulated
PckR	KH46Bv1_220074	Chrs	KH46Bv1_300016	Chrs	regulated
PckR	KH46Bv1_220074	Chrs	KH46Bv1_40133	Chrs	regulated
PckR	KH46Bv1_220074	Chrs	KH46Bv1_480011	Chrs	regulated
PckR	KH46Bv1_220074	Chrs	KH46Bv1_480012	Chrs	regulated
PckR	KH46Bv1_220074	Chrs	KH46Bv1_540010	Chrs	regulated
PckR	KH46Bv1_220074	Chrs	KH46Bv1_540011	Chrs	operon
PckR	KH46Bv1_220074	Chrs	KH46Bv1_740086	Chrs	regulated
PckR	KH46Bv1_220074	Chrs	KH46Bv1_740087	Chrs	operon
PckR	KH46Bv1_220074	Chrs	KH46Bv1_750057	Chrs	regulated
PckR	KH46Bv1_220074	Chrs	KH46Bv1_750058	Chrs	operon
PckR	KH46Bv1_220074	Chrs	KH46Bv1_810003	Chrs	regulated
PckR	KH46Bv1_220074	Chrs	KH46Bv1_810004	Chrs	regulated
PckR	KH46Bv1_220074	Chrs	KH46Bv1_890025	Chrs	regulated
PckR	KH46Bv1_220074	Chrs	KH46Bv1_890026	Chrs	regulated
PckR	KH46Bv1_220074	Chrs	KH46Bv1_890027	Chrs	operon
PckR	KH46Bv1_220074	Chrs	KH46Bv1_90059	Chrs	regulated
PckR	KH46Bv1_220074	Chrs	KH46Bv1_90060	Chrs	regulated
PckR	KH46Bv1_220074	Chrs	KH46Bv1_940034	Chrs	regulated
PckR	KH46Bv1_220074	Chrs	KH46Bv1_pld1100074	pSymB	regulated
PckR	KH46Bv1_220074	Chrs	KH46Bv1_pld1100092	pSymB	regulated
PckR	KH46Bv1_220074	Chrs	KH46Bv1_pld1700022	pSymB	regulated
PckR	KH46Bv1_220074	Chrs	KH46Bv1_pld1700023	pSymB	operon
PckR	KH46Bv1_220074	Chrs	KH46Bv1_pld690107	pSymB	regulated
PckR	KH46Bv1_220074	Chrs	KH46Bv1_pld690108	pSymB	regulated
PckR	KH46Bv1_220074	Chrs	KH46Bv1_pld710047	pSymB	regulated
PckR	KH46Bv1_220074	Chrs	KH46Bv1_pld710048	pSymB	regulated
PckR	KH46Bv1_220074	Chrs	KH46Bv1_pld710049	pSymB	operon
PckR	KH46Bv1_220074	Chrs	KH46Bv1_psym1520040	pSymA	regulated
PckR	KH46Bv1_220074	Chrs	KH46Bv1_psym650046	pSymA	regulated
PckR	KH46Bv1_220074	Chrs	KH46Bv1_psym650047	pSymA	operon
PckR	KH46Bv1_220074	Chrs	KH46Bv1_psym650048	pSymA	operon
PckR	KH46Bv1_220074	Chrs	KH46Bv1_psym650049	pSymA	operon
PckR	KH46Bv1_220074	Chrs	KH46Bv1_psym650050	pSymA	operon
PckR	KH46Bv1_220074	Chrs	KH46Bv1_psym650051	pSymA	operon
PckR	KH46Bv1_220074	Chrs	KH46Bv1_psym670038	pSymA	regulated
RbtR	KH46Bv1_pld1600050	pSymB	KH46Bv1_pld1590008	pSymB	regulated
RbtR	KH46Bv1_pld1600050	pSymB	KH46Bv1_pld1590009	pSymB	operon
RbtR	KH46Bv1_pld1600050	pSymB	KH46Bv1_pld1600051	pSymB	regulated
RbtR	KH46Bv1_pld1600050	pSymB	KH46Bv1_pld1600052	pSymB	operon
RctR	KH46Bv1_40032	Chrs	KH46Bv1_430059	pSymB	regulated
RctR	KH46Bv1_40032	Chrs	KH46Bv1_430060	pSymB	regulated
RctR	KH46Bv1_40032	Chrs	KH46Bv1_psym1180033	pSymA	regulated
RctR	KH46Bv1_40032	Chrs	KH46Bv1_psym1180034	pSymA	regulated
RhrA	KH46Bv1_psym1080019	pSymA	KH46Bv1_psym1080012	pSymA	regulated
RhrA	KH46Bv1_psym1080019	pSymA	KH46Bv1_psym1080020	pSymA	regulated
RhrA	KH46Bv1_psym1080019	pSymA	KH46Bv1_psym1080021	pSymA	operon
RirA	KH46Bv1_90033	Chrs	KH46Bv1_1090002	Chrs	regulated
RirA	KH46Bv1_90033	Chrs	KH46Bv1_1090003	Chrs	regulated
RirA	KH46Bv1_90033	Chrs	KH46Bv1_1210018	Chrs	regulated
RirA	KH46Bv1_90033	Chrs	KH46Bv1_1210019	Chrs	regulated
RirA	KH46Bv1_90033	Chrs	KH46Bv1_1220028	Chrs	regulated
RirA	KH46Bv1_90033	Chrs	KH46Bv1_1220029	Chrs	regulated
RirA	KH46Bv1_90033	Chrs	KH46Bv1_1490072	Chrs	regulated
RirA	KH46Bv1_90033	Chrs	KH46Bv1_1490073	Chrs	regulated
RirA	KH46Bv1_90033	Chrs	KH46Bv1_1620042	Chrs	regulated
RirA	KH46Bv1_90033	Chrs	KH46Bv1_1680024	Chrs	regulated
RirA	KH46Bv1_90033	Chrs	KH46Bv1_1680025	Chrs	regulated
RirA	KH46Bv1_90033	Chrs	KH46Bv1_1680026	Chrs	operon
RirA	KH46Bv1_90033	Chrs	KH46Bv1_1680027	Chrs	regulated
RirA	KH46Bv1_90033	Chrs	KH46Bv1_310002	Chrs	regulated
RirA	KH46Bv1_90033	Chrs	KH46Bv1_40107	Chrs	regulated
RirA	KH46Bv1_90033	Chrs	KH46Bv1_460034	Chrs	regulated
RirA	KH46Bv1_90033	Chrs	KH46Bv1_460035	Chrs	regulated
RirA	KH46Bv1_90033	Chrs	KH46Bv1_460039	Chrs	regulated
RirA	KH46Bv1_90033	Chrs	KH46Bv1_460040	Chrs	regulated
RirA	KH46Bv1_90033	Chrs	KH46Bv1_490015	Chrs	regulated
RirA	KH46Bv1_90033	Chrs	KH46Bv1_490016	Chrs	regulated
RirA	KH46Bv1_90033	Chrs	KH46Bv1_540026	Chrs	regulated
RirA	KH46Bv1_90033	Chrs	KH46Bv1_540027	Chrs	regulated
RirA	KH46Bv1_90033	Chrs	KH46Bv1_740025	Chrs	regulated
RirA	KH46Bv1_90033	Chrs	KH46Bv1_740026	Chrs	operon
RirA	KH46Bv1_90033	Chrs	KH46Bv1_740027	Chrs	operon
RirA	KH46Bv1_90033	Chrs	KH46Bv1_740145	Chrs	regulated
RirA	KH46Bv1_90033	Chrs	KH46Bv1_740146	Chrs	regulated
RirA	KH46Bv1_90033	Chrs	KH46Bv1_740152	Chrs	regulated
RirA	KH46Bv1_90033	Chrs	KH46Bv1_90034	Chrs	regulated
RirA	KH46Bv1_90033	Chrs	KH46Bv1_970024	Chrs	regulated
RirA	KH46Bv1_90033	Chrs	KH46Bv1_970025	Chrs	regulated
RirA	KH46Bv1_90033	Chrs	KH46Bv1_970026	Chrs	operon
RirA	KH46Bv1_90033	Chrs	KH46Bv1_970027	Chrs	operon
RirA	KH46Bv1_90033	Chrs	KH46Bv1_970028	Chrs	operon
RirA	KH46Bv1_90033	Chrs	KH46Bv1_970029	Chrs	operon
RirA	KH46Bv1_90033	Chrs	KH46Bv1_970030	Chrs	operon
RirA	KH46Bv1_90033	Chrs	KH46Bv1_pld1100103	pSymB	regulated
RirA	KH46Bv1_90033	Chrs	KH46Bv1_pld1100104	pSymB	regulated
RirA	KH46Bv1_90033	Chrs	KH46Bv1_pld1100105	pSymB	operon
RirA	KH46Bv1_90033	Chrs	KH46Bv1_pld1100106	pSymB	operon
RirA	KH46Bv1_90033	Chrs	KH46Bv1_pld1100107	pSymB	operon
RirA	KH46Bv1_90033	Chrs	KH46Bv1_pld1100108	pSymB	operon
RirA	KH46Bv1_90033	Chrs	KH46Bv1_pld1100109	pSymB	operon
RirA	KH46Bv1_90033	Chrs	KH46Bv1_pld1100110	pSymB	operon
RirA	KH46Bv1_90033	Chrs	KH46Bv1_pld1100111	pSymB	operon
RirA	KH46Bv1_90033	Chrs	KH46Bv1_pld1100112	pSymB	operon
RirA	KH46Bv1_90033	Chrs	KH46Bv1_pld1110068	pSymB	regulated
RirA	KH46Bv1_90033	Chrs	KH46Bv1_pld1110069	pSymB	regulated
RirA	KH46Bv1_90033	Chrs	KH46Bv1_pld1110088	pSymB	regulated
RirA	KH46Bv1_90033	Chrs	KH46Bv1_pld1110089	pSymB	regulated
RirA	KH46Bv1_90033	Chrs	KH46Bv1_pld1460045	pSymB	regulated
RirA	KH46Bv1_90033	Chrs	KH46Bv1_pld1460046	pSymB	regulated
RirA	KH46Bv1_90033	Chrs	KH46Bv1_pld1600103	pSymB	regulated
RirA	KH46Bv1_90033	Chrs	KH46Bv1_pld280027	pSymB	regulated
RirA	KH46Bv1_90033	Chrs	KH46Bv1_pld410008	pSymB	regulated
RirA	KH46Bv1_90033	Chrs	KH46Bv1_pld410009	pSymB	regulated
RirA	KH46Bv1_90033	Chrs	KH46Bv1_psym1080011	pSymA	regulated
RirA	KH46Bv1_90033	Chrs	KH46Bv1_psym1080012	pSymA	regulated
RirA	KH46Bv1_90033	Chrs	KH46Bv1_psym1080019	pSymA	regulated
RirA	KH46Bv1_90033	Chrs	KH46Bv1_psym1080020	pSymA	regulated
RirA	KH46Bv1_90033	Chrs	KH46Bv1_psym1080021	pSymA	operon
RirA	KH46Bv1_90033	Chrs	KH46Bv1_psym1510014	pSymA	regulated
RirA	KH46Bv1_90033	Chrs	KH46Bv1_psym1510015	pSymA	regulated
RirA	KH46Bv1_90033	Chrs	KH46Bv1_psym350216	pSymA	regulated
SM-b20537	KH46Bv1_pld1600143	pSymB	KH46Bv1_100052	Chrs	regulated
SM-b20537	KH46Bv1_pld1600143	pSymB	KH46Bv1_pld1600144	pSymB	regulated
SM-b20537	KH46Bv1_pld1600143	pSymB	KH46Bv1_psym350062	pSymA	regulated
SM-b20537	KH46Bv1_pld1600143	pSymB	KH46Bv1_psym350063	pSymA	regulated
SM-b20667	KH46Bv1_pld410002	pSymB	KH46Bv1_pld410003	pSymB	regulated
SM-b20667	KH46Bv1_pld410002	pSymB	KH46Bv1_pld410004	pSymB	operon
SM-b20667	KH46Bv1_pld410002	pSymB	KH46Bv1_pld410005	pSymB	operon
SM-b20717	KH46Bv1_pld410054	pSymB	KH46Bv1_100062	Chrs	regulated
SM-b20717	KH46Bv1_pld410054	pSymB	KH46Bv1_1630037	Chrs	regulated
SM-b20717	KH46Bv1_pld410054	pSymB	KH46Bv1_1630038	Chrs	regulated
SM-b20717	KH46Bv1_pld410054	pSymB	KH46Bv1_pld1110022	pSymB	regulated
SM-b20717	KH46Bv1_pld410054	pSymB	KH46Bv1_pld410055	pSymB	regulated
SM-b20717	KH46Bv1_pld410054	pSymB	KH46Bv1_pld410056	pSymB	operon
SM-b20717	KH46Bv1_pld410054	pSymB	KH46Bv1_pld410057	pSymB	operon
SM-b20717	KH46Bv1_pld410054	pSymB	KH46Bv1_pld690067	pSymB	regulated
SM-b20717	KH46Bv1_pld410054	pSymB	KH46Bv1_pld710050	pSymB	regulated
SM-b20717	KH46Bv1_pld410054	pSymB	KH46Bv1_pld710051	pSymB	operon
SM-b20717	KH46Bv1_pld410054	pSymB	KH46Bv1_pld710052	pSymB	operon
SM-b20717	KH46Bv1_pld410054	pSymB	KH46Bv1_pld710053	pSymB	operon
SM-b20717	KH46Bv1_pld410054	pSymB	KH46Bv1_pld710054	pSymB	regulated
SM-b20717	KH46Bv1_pld710054	pSymB	KH46Bv1_100062	Chrs	regulated
SM-b20717	KH46Bv1_pld710054	pSymB	KH46Bv1_1630037	Chrs	regulated
SM-b20717	KH46Bv1_pld710054	pSymB	KH46Bv1_1630038	Chrs	regulated
SM-b20717	KH46Bv1_pld710054	pSymB	KH46Bv1_pld1110022	pSymB	regulated
SM-b20717	KH46Bv1_pld710054	pSymB	KH46Bv1_pld410054	pSymB	regulated
SM-b20717	KH46Bv1_pld710054	pSymB	KH46Bv1_pld410055	pSymB	regulated
SM-b20717	KH46Bv1_pld710054	pSymB	KH46Bv1_pld410056	pSymB	operon
SM-b20717	KH46Bv1_pld710054	pSymB	KH46Bv1_pld410057	pSymB	operon
SM-b20717	KH46Bv1_pld710054	pSymB	KH46Bv1_pld690067	pSymB	regulated
SM-b20717	KH46Bv1_pld710054	pSymB	KH46Bv1_pld710050	pSymB	regulated
SM-b20717	KH46Bv1_pld710054	pSymB	KH46Bv1_pld710051	pSymB	operon
SM-b20717	KH46Bv1_pld710054	pSymB	KH46Bv1_pld710052	pSymB	operon
SM-b20717	KH46Bv1_pld710054	pSymB	KH46Bv1_pld710053	pSymB	operon
SM-b21372	KH46Bv1_pld1590036	pSymB	KH46Bv1_10024	Chrs	regulated
SM-b21372	KH46Bv1_pld1590036	pSymB	KH46Bv1_pld1110045	pSymB	regulated
SM-b21372	KH46Bv1_pld1590036	pSymB	KH46Bv1_pld1110046	pSymB	operon
SM-b21372	KH46Bv1_pld1590036	pSymB	KH46Bv1_pld1110047	pSymB	operon
SM-b21372	KH46Bv1_pld1590036	pSymB	KH46Bv1_pld1110048	pSymB	operon
SM-b21372	KH46Bv1_pld1590036	pSymB	KH46Bv1_pld1590031	pSymB	regulated
SM-b21372	KH46Bv1_pld1590036	pSymB	KH46Bv1_pld1590032	pSymB	operon
SM-b21372	KH46Bv1_pld1590036	pSymB	KH46Bv1_pld1590033	pSymB	operon
SM-b21598	KH46Bv1_pld1110077	pSymB	KH46Bv1_pld1110078	pSymB	regulated
SM-b21598	KH46Bv1_pld1110077	pSymB	KH46Bv1_pld1110079	pSymB	operon
SMc03165	KH46Bv1_220041	Chrs	KH46Bv1_220042	Chrs	operon
SMc03165	KH46Bv1_220041	Chrs	KH46Bv1_220043	Chrs	operon
SMc03165	KH46Bv1_220041	Chrs	KH46Bv1_220044	Chrs	regulated
SMc03165	KH46Bv1_220041	Chrs	KH46Bv1_220045	Chrs	operon
SMc04401	KH46Bv1_100009	Chrs	KH46Bv1_100007	Chrs	regulated
STM3633	KH46Bv1_pld1100012	pSymB	KH46Bv1_1350017	Chrs	regulated
STM3633	KH46Bv1_pld1100012	pSymB	KH46Bv1_1350018	Chrs	regulated
STM3633	KH46Bv1_pld1100012	pSymB	KH46Bv1_1530012	Chrs	regulated
STM3633	KH46Bv1_pld1100012	pSymB	KH46Bv1_1570004	Chrs	regulated
STM3633	KH46Bv1_pld1100012	pSymB	KH46Bv1_1570005	Chrs	regulated
STM3633	KH46Bv1_pld1100012	pSymB	KH46Bv1_1570006	Chrs	operon
STM3633	KH46Bv1_pld1100012	pSymB	KH46Bv1_1570007	Chrs	operon
STM3633	KH46Bv1_pld1100012	pSymB	KH46Bv1_220052	Chrs	regulated
STM3633	KH46Bv1_pld1100012	pSymB	KH46Bv1_220053	Chrs	regulated
STM3633	KH46Bv1_pld1100012	pSymB	KH46Bv1_740086	Chrs	regulated
STM3633	KH46Bv1_pld1100012	pSymB	KH46Bv1_740087	Chrs	operon
STM3633	KH46Bv1_pld1100012	pSymB	KH46Bv1_810003	Chrs	regulated
STM3633	KH46Bv1_pld1100012	pSymB	KH46Bv1_810004	Chrs	regulated
STM3633	KH46Bv1_pld1100012	pSymB	KH46Bv1_pld1100013	pSymB	regulated
STM3633	KH46Bv1_pld1100012	pSymB	KH46Bv1_pld1100074	pSymB	regulated
SyrM	KH46Bv1_psym1520011	pSymA	KH46Bv1_psym1520023	pSymA	regulated
ThuR	KH46Bv1_pld690108	pSymB	KH46Bv1_1090023	Chrs	regulated
ThuR	KH46Bv1_pld690108	pSymB	KH46Bv1_1090024	Chrs	regulated
ThuR	KH46Bv1_pld690108	pSymB	KH46Bv1_110001	Chrs	regulated
ThuR	KH46Bv1_pld690108	pSymB	KH46Bv1_110002	Chrs	regulated
ThuR	KH46Bv1_pld690108	pSymB	KH46Bv1_110003	Chrs	operon
ThuR	KH46Bv1_pld690108	pSymB	KH46Bv1_110004	Chrs	operon
ThuR	KH46Bv1_pld690108	pSymB	KH46Bv1_110005	Chrs	operon
ThuR	KH46Bv1_pld690108	pSymB	KH46Bv1_1190034	Chrs	regulated
ThuR	KH46Bv1_pld690108	pSymB	KH46Bv1_1350017	Chrs	regulated
ThuR	KH46Bv1_pld690108	pSymB	KH46Bv1_1350018	Chrs	regulated
ThuR	KH46Bv1_pld690108	pSymB	KH46Bv1_1490072	Chrs	regulated
ThuR	KH46Bv1_pld690108	pSymB	KH46Bv1_1490073	Chrs	regulated
ThuR	KH46Bv1_pld690108	pSymB	KH46Bv1_1530012	Chrs	regulated
ThuR	KH46Bv1_pld690108	pSymB	KH46Bv1_190044	Chrs	regulated
ThuR	KH46Bv1_pld690108	pSymB	KH46Bv1_190045	Chrs	regulated
ThuR	KH46Bv1_pld690108	pSymB	KH46Bv1_260004	Chrs	regulated
ThuR	KH46Bv1_pld690108	pSymB	KH46Bv1_260005	Chrs	regulated
ThuR	KH46Bv1_pld690108	pSymB	KH46Bv1_300016	Chrs	regulated
ThuR	KH46Bv1_pld690108	pSymB	KH46Bv1_750057	Chrs	regulated
ThuR	KH46Bv1_pld690108	pSymB	KH46Bv1_750058	Chrs	operon
ThuR	KH46Bv1_pld690108	pSymB	KH46Bv1_810003	Chrs	regulated
ThuR	KH46Bv1_pld690108	pSymB	KH46Bv1_810004	Chrs	regulated
ThuR	KH46Bv1_pld690108	pSymB	KH46Bv1_890025	Chrs	regulated
ThuR	KH46Bv1_pld690108	pSymB	KH46Bv1_890026	Chrs	regulated
ThuR	KH46Bv1_pld690108	pSymB	KH46Bv1_890027	Chrs	operon
ThuR	KH46Bv1_pld690108	pSymB	KH46Bv1_940034	Chrs	regulated
ThuR	KH46Bv1_pld690108	pSymB	KH46Bv1_pld1100074	pSymB	regulated
ThuR	KH46Bv1_pld690108	pSymB	KH46Bv1_pld690107	pSymB	regulated
ThuR	KH46Bv1_pld690108	pSymB	KH46Bv1_pld710047	pSymB	regulated
ThuR	KH46Bv1_pld690108	pSymB	KH46Bv1_pld710048	pSymB	regulated
ThuR	KH46Bv1_pld690108	pSymB	KH46Bv1_pld710049	pSymB	operon
ThuR	KH46Bv1_pld690108	pSymB	KH46Bv1_psym650046	pSymA	regulated
ThuR	KH46Bv1_pld690108	pSymB	KH46Bv1_psym650047	pSymA	operon
ThuR	KH46Bv1_pld690108	pSymB	KH46Bv1_psym650048	pSymA	operon
ThuR	KH46Bv1_pld690108	pSymB	KH46Bv1_psym650049	pSymA	operon
ThuR	KH46Bv1_pld690108	pSymB	KH46Bv1_psym650050	pSymA	operon
ThuR	KH46Bv1_pld690108	pSymB	KH46Bv1_psym650051	pSymA	operon
ThuR	KH46Bv1_pld690108	pSymB	KH46Bv1_psym670038	pSymA	regulated
XylR	KH46Bv1_pld1460091	pSymB	KH46Bv1_260024	Chrs	regulated
XylR	KH46Bv1_pld1460091	pSymB	KH46Bv1_260025	Chrs	regulated
XylR	KH46Bv1_pld1460091	pSymB	KH46Bv1_270006	Chrs	regulated
XylR	KH46Bv1_pld1460091	pSymB	KH46Bv1_400022	Chrs	regulated
XylR	KH46Bv1_pld1460091	pSymB	KH46Bv1_40059	Chrs	regulated
XylR	KH46Bv1_pld1460091	pSymB	KH46Bv1_40060	Chrs	regulated
XylR	KH46Bv1_pld1460091	pSymB	KH46Bv1_500001	Chrs	regulated
XylR	KH46Bv1_pld1460091	pSymB	KH46Bv1_50017	Chrs	regulated
XylR	KH46Bv1_pld1460091	pSymB	KH46Bv1_50018	Chrs	regulated
XylR	KH46Bv1_pld1460091	pSymB	KH46Bv1_pld1460089	pSymB	regulated
XylR	KH46Bv1_pld1460091	pSymB	KH46Bv1_pld1460090	pSymB	regulated
XylR	KH46Bv1_pld1460091	pSymB	KH46Bv1_pld1500014	pSymB	regulated
XylR	KH46Bv1_pld1460091	pSymB	KH46Bv1_pld1500015	pSymB	regulated
XylR	KH46Bv1_pld1460091	pSymB	KH46Bv1_pld1590094	pSymB	regulated
XylR	KH46Bv1_pld1460091	pSymB	KH46Bv1_pld1590095	pSymB	regulated
XylR	KH46Bv1_pld1460091	pSymB	KH46Bv1_pld1590096	pSymB	operon
XylR	KH46Bv1_pld1460091	pSymB	KH46Bv1_pld1600038	pSymB	regulated
XylR	KH46Bv1_pld1460091	pSymB	KH46Bv1_psym350148	pSymA	regulated
XylR	KH46Bv1_pld1460091	pSymB	KH46Bv1_psym350149	pSymA	regulated
XylR	KH46Bv1_pld1460091	pSymB	KH46Bv1_psym350150	pSymA	operon
XylR	KH46Bv1_pld1460091	pSymB	KH46Bv1_psym350151	pSymA	operon
YE2053	KH46Bv1_pld620018	pSymB	KH46Bv1_1090023	Chrs	regulated
YE2053	KH46Bv1_pld620018	pSymB	KH46Bv1_1090024	Chrs	regulated
YE2053	KH46Bv1_pld620018	pSymB	KH46Bv1_110001	Chrs	regulated
YE2053	KH46Bv1_pld620018	pSymB	KH46Bv1_110002	Chrs	regulated
YE2053	KH46Bv1_pld620018	pSymB	KH46Bv1_110003	Chrs	operon
YE2053	KH46Bv1_pld620018	pSymB	KH46Bv1_110004	Chrs	operon
YE2053	KH46Bv1_pld620018	pSymB	KH46Bv1_110005	Chrs	operon
YE2053	KH46Bv1_pld620018	pSymB	KH46Bv1_1190034	Chrs	regulated
YE2053	KH46Bv1_pld620018	pSymB	KH46Bv1_1350017	Chrs	regulated
YE2053	KH46Bv1_pld620018	pSymB	KH46Bv1_1350018	Chrs	regulated
YE2053	KH46Bv1_pld620018	pSymB	KH46Bv1_1490072	Chrs	regulated
YE2053	KH46Bv1_pld620018	pSymB	KH46Bv1_1490073	Chrs	regulated
YE2053	KH46Bv1_pld620018	pSymB	KH46Bv1_1530012	Chrs	regulated
YE2053	KH46Bv1_pld620018	pSymB	KH46Bv1_190044	Chrs	regulated
YE2053	KH46Bv1_pld620018	pSymB	KH46Bv1_190045	Chrs	regulated
YE2053	KH46Bv1_pld620018	pSymB	KH46Bv1_260004	Chrs	regulated
YE2053	KH46Bv1_pld620018	pSymB	KH46Bv1_260005	Chrs	regulated
YE2053	KH46Bv1_pld620018	pSymB	KH46Bv1_300016	Chrs	regulated
YE2053	KH46Bv1_pld620018	pSymB	KH46Bv1_320024	UnMapped	regulated
YE2053	KH46Bv1_pld620018	pSymB	KH46Bv1_540018	Chrs	regulated
YE2053	KH46Bv1_pld620018	pSymB	KH46Bv1_540019	Chrs	regulated
YE2053	KH46Bv1_pld620018	pSymB	KH46Bv1_750057	Chrs	regulated
YE2053	KH46Bv1_pld620018	pSymB	KH46Bv1_750058	Chrs	operon
YE2053	KH46Bv1_pld620018	pSymB	KH46Bv1_810003	Chrs	regulated
YE2053	KH46Bv1_pld620018	pSymB	KH46Bv1_810004	Chrs	regulated
YE2053	KH46Bv1_pld620018	pSymB	KH46Bv1_890025	Chrs	regulated
YE2053	KH46Bv1_pld620018	pSymB	KH46Bv1_890026	Chrs	regulated
YE2053	KH46Bv1_pld620018	pSymB	KH46Bv1_890027	Chrs	operon
YE2053	KH46Bv1_pld620018	pSymB	KH46Bv1_940034	Chrs	regulated
YE2053	KH46Bv1_pld620018	pSymB	KH46Bv1_pld1100074	pSymB	regulated
YE2053	KH46Bv1_pld620018	pSymB	KH46Bv1_pld1590114	pSymB	regulated
YE2053	KH46Bv1_pld620018	pSymB	KH46Bv1_pld1590115	pSymB	operon
YE2053	KH46Bv1_pld620018	pSymB	KH46Bv1_pld1590116	pSymB	operon
YE2053	KH46Bv1_pld620018	pSymB	KH46Bv1_pld1590117	pSymB	operon
YE2053	KH46Bv1_pld620018	pSymB	KH46Bv1_pld1590118	pSymB	operon
YE2053	KH46Bv1_pld620018	pSymB	KH46Bv1_pld620017	pSymB	regulated
YE2053	KH46Bv1_pld620018	pSymB	KH46Bv1_pld620022	pSymB	regulated
YE2053	KH46Bv1_pld620018	pSymB	KH46Bv1_pld620023	pSymB	regulated
YE2053	KH46Bv1_pld620018	pSymB	KH46Bv1_pld620024	pSymB	operon
YE2053	KH46Bv1_pld620018	pSymB	KH46Bv1_pld690060	pSymB	regulated
YE2053	KH46Bv1_pld620018	pSymB	KH46Bv1_pld690061	pSymB	regulated
YE2053	KH46Bv1_pld620018	pSymB	KH46Bv1_pld690107	pSymB	regulated
YE2053	KH46Bv1_pld620018	pSymB	KH46Bv1_pld690108	pSymB	regulated
YE2053	KH46Bv1_pld620018	pSymB	KH46Bv1_pld710047	pSymB	regulated
YE2053	KH46Bv1_pld620018	pSymB	KH46Bv1_pld710048	pSymB	regulated
YE2053	KH46Bv1_pld620018	pSymB	KH46Bv1_pld710049	pSymB	operon
YE2053	KH46Bv1_pld620018	pSymB	KH46Bv1_psym650046	pSymA	regulated
YE2053	KH46Bv1_pld620018	pSymB	KH46Bv1_psym650047	pSymA	operon
YE2053	KH46Bv1_pld620018	pSymB	KH46Bv1_psym650048	pSymA	operon
YE2053	KH46Bv1_pld620018	pSymB	KH46Bv1_psym650049	pSymA	operon
YE2053	KH46Bv1_pld620018	pSymB	KH46Bv1_psym650050	pSymA	operon
YE2053	KH46Bv1_pld620018	pSymB	KH46Bv1_psym650051	pSymA	operon
YE2053	KH46Bv1_pld620018	pSymB	KH46Bv1_psym670038	pSymA	regulated
YE2053	KH46Bv1_pld690060	pSymB	KH46Bv1_1090023	Chrs	regulated
YE2053	KH46Bv1_pld690060	pSymB	KH46Bv1_1090024	Chrs	regulated
YE2053	KH46Bv1_pld690060	pSymB	KH46Bv1_110001	Chrs	regulated
YE2053	KH46Bv1_pld690060	pSymB	KH46Bv1_110002	Chrs	regulated
YE2053	KH46Bv1_pld690060	pSymB	KH46Bv1_110003	Chrs	operon
YE2053	KH46Bv1_pld690060	pSymB	KH46Bv1_110004	Chrs	operon
YE2053	KH46Bv1_pld690060	pSymB	KH46Bv1_110005	Chrs	operon
YE2053	KH46Bv1_pld690060	pSymB	KH46Bv1_1190034	Chrs	regulated
YE2053	KH46Bv1_pld690060	pSymB	KH46Bv1_1350017	Chrs	regulated
YE2053	KH46Bv1_pld690060	pSymB	KH46Bv1_1350018	Chrs	regulated
YE2053	KH46Bv1_pld690060	pSymB	KH46Bv1_1490072	Chrs	regulated
YE2053	KH46Bv1_pld690060	pSymB	KH46Bv1_1490073	Chrs	regulated
YE2053	KH46Bv1_pld690060	pSymB	KH46Bv1_1530012	Chrs	regulated
YE2053	KH46Bv1_pld690060	pSymB	KH46Bv1_190044	Chrs	regulated
YE2053	KH46Bv1_pld690060	pSymB	KH46Bv1_190045	Chrs	regulated
YE2053	KH46Bv1_pld690060	pSymB	KH46Bv1_260004	Chrs	regulated
YE2053	KH46Bv1_pld690060	pSymB	KH46Bv1_260005	Chrs	regulated
YE2053	KH46Bv1_pld690060	pSymB	KH46Bv1_300016	Chrs	regulated
YE2053	KH46Bv1_pld690060	pSymB	KH46Bv1_320024	UnMapped	regulated
YE2053	KH46Bv1_pld690060	pSymB	KH46Bv1_540018	Chrs	regulated
YE2053	KH46Bv1_pld690060	pSymB	KH46Bv1_540019	Chrs	regulated
YE2053	KH46Bv1_pld690060	pSymB	KH46Bv1_750057	Chrs	regulated
YE2053	KH46Bv1_pld690060	pSymB	KH46Bv1_750058	Chrs	operon
YE2053	KH46Bv1_pld690060	pSymB	KH46Bv1_810003	Chrs	regulated
YE2053	KH46Bv1_pld690060	pSymB	KH46Bv1_810004	Chrs	regulated
YE2053	KH46Bv1_pld690060	pSymB	KH46Bv1_890025	Chrs	regulated
YE2053	KH46Bv1_pld690060	pSymB	KH46Bv1_890026	Chrs	regulated
YE2053	KH46Bv1_pld690060	pSymB	KH46Bv1_890027	Chrs	operon
YE2053	KH46Bv1_pld690060	pSymB	KH46Bv1_940034	Chrs	regulated
YE2053	KH46Bv1_pld690060	pSymB	KH46Bv1_pld1100074	pSymB	regulated
YE2053	KH46Bv1_pld690060	pSymB	KH46Bv1_pld1590114	pSymB	regulated
YE2053	KH46Bv1_pld690060	pSymB	KH46Bv1_pld1590115	pSymB	operon
YE2053	KH46Bv1_pld690060	pSymB	KH46Bv1_pld1590116	pSymB	operon
YE2053	KH46Bv1_pld690060	pSymB	KH46Bv1_pld1590117	pSymB	operon
YE2053	KH46Bv1_pld690060	pSymB	KH46Bv1_pld1590118	pSymB	operon
YE2053	KH46Bv1_pld690060	pSymB	KH46Bv1_pld620017	pSymB	regulated
YE2053	KH46Bv1_pld690060	pSymB	KH46Bv1_pld620018	pSymB	regulated
YE2053	KH46Bv1_pld690060	pSymB	KH46Bv1_pld620022	pSymB	regulated
YE2053	KH46Bv1_pld690060	pSymB	KH46Bv1_pld620023	pSymB	regulated
YE2053	KH46Bv1_pld690060	pSymB	KH46Bv1_pld620024	pSymB	operon
YE2053	KH46Bv1_pld690060	pSymB	KH46Bv1_pld690061	pSymB	regulated
YE2053	KH46Bv1_pld690060	pSymB	KH46Bv1_pld690107	pSymB	regulated
YE2053	KH46Bv1_pld690060	pSymB	KH46Bv1_pld690108	pSymB	regulated
YE2053	KH46Bv1_pld690060	pSymB	KH46Bv1_pld710047	pSymB	regulated
YE2053	KH46Bv1_pld690060	pSymB	KH46Bv1_pld710048	pSymB	regulated
YE2053	KH46Bv1_pld690060	pSymB	KH46Bv1_pld710049	pSymB	operon
YE2053	KH46Bv1_pld690060	pSymB	KH46Bv1_psym650046	pSymA	regulated
YE2053	KH46Bv1_pld690060	pSymB	KH46Bv1_psym650047	pSymA	operon
YE2053	KH46Bv1_pld690060	pSymB	KH46Bv1_psym650048	pSymA	operon
YE2053	KH46Bv1_pld690060	pSymB	KH46Bv1_psym650049	pSymA	operon
YE2053	KH46Bv1_pld690060	pSymB	KH46Bv1_psym650050	pSymA	operon
YE2053	KH46Bv1_pld690060	pSymB	KH46Bv1_psym650051	pSymA	operon
YE2053	KH46Bv1_pld690060	pSymB	KH46Bv1_psym670038	pSymA	regulated
