# Supplementary material for: Evolution of Intra-specific Regulatory Networks in a Multipartite Bacterial Genome
Source: PLoS Comput Biol. 2015 Sep 4;11(9):e1004478. doi: 10.1371/journal.pcbi.1004478 (PMC4560400; doi:10.1371/journal.pcbi.1004478)
Supplement: S1 Material — (ZIP) [file pcbi.1004478.s001.zip › M243.tsv]

#Regulator	locus_tag	replicon	locus_tag	replicon	type
AglR	M243v1_1330027	Chrs	M243v1_1330026	Chrs	regulated
AglR	M243v1_1330027	Chrs	M243v1_1500159	Chrs	regulated
AglR	M243v1_1330027	Chrs	M243v1_1500160	Chrs	operon
AglR	M243v1_1330027	Chrs	M243v1_780045	Chrs	regulated
AglR	M243v1_1330027	Chrs	M243v1_780046	Chrs	operon
AglR	M243v1_1330027	Chrs	M243v1_psym1460104	pSymA	regulated
AglR	M243v1_1330027	Chrs	M243v1_psym1460105	pSymA	regulated
BetI	M243v1_1280003	Chrs	M243v1_1280004	Chrs	regulated
ChpR	M243v1_pld760035	pSymB	M243v1_pld760036	pSymB	regulated
ChvI	M243v1_720006	Chrs	M243v1_1420031	Chrs	regulated
ChvI	M243v1_720006	Chrs	M243v1_720007	Chrs	operon
ChvI	M243v1_720006	Chrs	M243v1_720008	Chrs	operon
ExpG	M243v1_pld1260087	pSymB	M243v1_pld1260088	pSymB	regulated
ExpG	M243v1_pld1260087	pSymB	M243v1_pld1260089	pSymB	operon
ExpG	M243v1_pld1260087	pSymB	M243v1_psym1060160	pSymA	regulated
ExpG	M243v1_pld1260087	pSymB	M243v1_psym1060161	pSymA	regulated
FixJ	M243v1_psym670003	pSymA	M243v1_psym670004	pSymA	operon
FixK1	M243v1_psym700002	pSymA	M243v1_100013	UnMapped	regulated
FixK1	M243v1_psym700002	pSymA	M243v1_1400015	Chrs	regulated
FixK1	M243v1_psym700002	pSymA	M243v1_1400016	Chrs	regulated
FixK1	M243v1_psym700002	pSymA	M243v1_1400017	Chrs	operon
FixK1	M243v1_psym700002	pSymA	M243v1_190012	pSymA	regulated
FixK1	M243v1_psym700002	pSymA	M243v1_190013	pSymA	operon
FixK1	M243v1_psym700002	pSymA	M243v1_190014	pSymA	operon
FixK1	M243v1_psym700002	pSymA	M243v1_550048	pSymA	regulated
FixK1	M243v1_psym700002	pSymA	M243v1_550049	pSymA	regulated
FixK1	M243v1_psym700002	pSymA	M243v1_820052	Chrs	regulated
FixK1	M243v1_psym700002	pSymA	M243v1_820053	Chrs	regulated
FixK1	M243v1_psym700002	pSymA	M243v1_pld1140002	pSymA	regulated
FixK1	M243v1_psym700002	pSymA	M243v1_pld1140003	pSymA	regulated
FixK1	M243v1_psym700002	pSymA	M243v1_pld1140017	pSymA	regulated
FixK1	M243v1_psym700002	pSymA	M243v1_psym670002	pSymA	regulated
FixK1	M243v1_psym700002	pSymA	M243v1_psym670003	pSymA	operon
FixK1	M243v1_psym700002	pSymA	M243v1_psym670004	pSymA	operon
FixK1	M243v1_psym700002	pSymA	M243v1_psym680002	pSymA	regulated
FixK1	M243v1_psym700002	pSymA	M243v1_psym680003	pSymA	operon
FixK1	M243v1_psym700002	pSymA	M243v1_psym680004	pSymA	operon
FixK1	M243v1_psym700002	pSymA	M243v1_psym700004	pSymA	regulated
FixK1	M243v1_psym700002	pSymA	M243v1_psym700005	pSymA	operon
FixK1	M243v1_psym690002	pSymA	M243v1_100013	UnMapped	regulated
FixK1	M243v1_psym690002	pSymA	M243v1_1400015	Chrs	regulated
FixK1	M243v1_psym690002	pSymA	M243v1_1400016	Chrs	regulated
FixK1	M243v1_psym690002	pSymA	M243v1_1400017	Chrs	operon
FixK1	M243v1_psym690002	pSymA	M243v1_190012	pSymA	regulated
FixK1	M243v1_psym690002	pSymA	M243v1_190013	pSymA	operon
FixK1	M243v1_psym690002	pSymA	M243v1_190014	pSymA	operon
FixK1	M243v1_psym690002	pSymA	M243v1_550048	pSymA	regulated
FixK1	M243v1_psym690002	pSymA	M243v1_550049	pSymA	regulated
FixK1	M243v1_psym690002	pSymA	M243v1_820052	Chrs	regulated
FixK1	M243v1_psym690002	pSymA	M243v1_820053	Chrs	regulated
FixK1	M243v1_psym690002	pSymA	M243v1_pld1140002	pSymA	regulated
FixK1	M243v1_psym690002	pSymA	M243v1_pld1140003	pSymA	regulated
FixK1	M243v1_psym690002	pSymA	M243v1_pld1140017	pSymA	regulated
FixK1	M243v1_psym690002	pSymA	M243v1_psym670002	pSymA	regulated
FixK1	M243v1_psym690002	pSymA	M243v1_psym670003	pSymA	operon
FixK1	M243v1_psym690002	pSymA	M243v1_psym670004	pSymA	operon
FixK1	M243v1_psym690002	pSymA	M243v1_psym680002	pSymA	regulated
FixK1	M243v1_psym690002	pSymA	M243v1_psym680003	pSymA	operon
FixK1	M243v1_psym690002	pSymA	M243v1_psym680004	pSymA	operon
FixK1	M243v1_psym690002	pSymA	M243v1_psym700004	pSymA	regulated
FixK1	M243v1_psym690002	pSymA	M243v1_psym700005	pSymA	operon
Fur	M243v1_410051	Chrs	M243v1_410050	Chrs	regulated
GlnBK	M243v1_790094	Chrs	M243v1_120009	Chrs	regulated
GlnBK	M243v1_790094	Chrs	M243v1_120010	Chrs	regulated
GlnBK	M243v1_790094	Chrs	M243v1_120011	Chrs	operon
GlnBK	M243v1_790094	Chrs	M243v1_1280032	Chrs	regulated
GlnBK	M243v1_790094	Chrs	M243v1_1280033	Chrs	operon
GlnBK	M243v1_790094	Chrs	M243v1_1500068	Chrs	regulated
GlnBK	M243v1_790094	Chrs	M243v1_1500069	Chrs	regulated
GlnBK	M243v1_790094	Chrs	M243v1_1500070	Chrs	operon
GlnBK	M243v1_790094	Chrs	M243v1_1500071	Chrs	operon
GlnBK	M243v1_790094	Chrs	M243v1_490158	Chrs	regulated
GlnBK	M243v1_790094	Chrs	M243v1_870161	Chrs	regulated
GlnBK	M243v1_790094	Chrs	M243v1_pld90055	pSymB	regulated
GlnBK	M243v1_790094	Chrs	M243v1_pld90056	pSymB	operon
GlnBK	M243v1_790094	Chrs	M243v1_pld90057	pSymB	operon
GlnBK	M243v1_790094	Chrs	M243v1_pld90058	pSymB	operon
GlnBK	M243v1_790094	Chrs	M243v1_pld90059	pSymB	operon
GlnBK	M243v1_790094	Chrs	M243v1_psym1450057	pSymA	regulated
GlnBK	M243v1_790094	Chrs	M243v1_psym1450058	pSymA	regulated
GlnBK	M243v1_790094	Chrs	M243v1_psym1450065	pSymA	regulated
GlnBK	M243v1_790094	Chrs	M243v1_psym1450066	pSymA	regulated
GlnBK	M243v1_790094	Chrs	M243v1_psym1450067	pSymA	operon
GlnBK	M243v1_900019	Chrs	M243v1_120009	Chrs	regulated
GlnBK	M243v1_900019	Chrs	M243v1_120010	Chrs	regulated
GlnBK	M243v1_900019	Chrs	M243v1_120011	Chrs	operon
GlnBK	M243v1_900019	Chrs	M243v1_1280032	Chrs	regulated
GlnBK	M243v1_900019	Chrs	M243v1_1280033	Chrs	operon
GlnBK	M243v1_900019	Chrs	M243v1_1500068	Chrs	regulated
GlnBK	M243v1_900019	Chrs	M243v1_1500069	Chrs	regulated
GlnBK	M243v1_900019	Chrs	M243v1_1500070	Chrs	operon
GlnBK	M243v1_900019	Chrs	M243v1_1500071	Chrs	operon
GlnBK	M243v1_900019	Chrs	M243v1_490158	Chrs	regulated
GlnBK	M243v1_900019	Chrs	M243v1_870161	Chrs	regulated
GlnBK	M243v1_900019	Chrs	M243v1_pld90055	pSymB	regulated
GlnBK	M243v1_900019	Chrs	M243v1_pld90056	pSymB	operon
GlnBK	M243v1_900019	Chrs	M243v1_pld90057	pSymB	operon
GlnBK	M243v1_900019	Chrs	M243v1_pld90058	pSymB	operon
GlnBK	M243v1_900019	Chrs	M243v1_pld90059	pSymB	operon
GlnBK	M243v1_900019	Chrs	M243v1_psym1450057	pSymA	regulated
GlnBK	M243v1_900019	Chrs	M243v1_psym1450058	pSymA	regulated
GlnBK	M243v1_900019	Chrs	M243v1_psym1450065	pSymA	regulated
GlnBK	M243v1_900019	Chrs	M243v1_psym1450066	pSymA	regulated
GlnBK	M243v1_900019	Chrs	M243v1_psym1450067	pSymA	operon
HpdR	M243v1_540006	Chrs	M243v1_540007	Chrs	regulated
IolR	M243v1_420048	Chrs	M243v1_1340016	pSymA	regulated
IolR	M243v1_420048	Chrs	M243v1_1340017	pSymA	regulated
IolR	M243v1_420048	Chrs	M243v1_1470021	pSymB	regulated
IolR	M243v1_420048	Chrs	M243v1_1470022	pSymB	regulated
IolR	M243v1_420048	Chrs	M243v1_1470023	pSymB	operon
IolR	M243v1_420048	Chrs	M243v1_1470024	pSymB	operon
IolR	M243v1_420048	Chrs	M243v1_170022	Chrs	regulated
IolR	M243v1_420048	Chrs	M243v1_330023	Chrs	regulated
IolR	M243v1_420048	Chrs	M243v1_330024	Chrs	operon
IolR	M243v1_420048	Chrs	M243v1_410010	Chrs	regulated
IolR	M243v1_420048	Chrs	M243v1_410011	Chrs	regulated
IolR	M243v1_420048	Chrs	M243v1_410012	Chrs	operon
IolR	M243v1_420048	Chrs	M243v1_410013	Chrs	operon
IolR	M243v1_420048	Chrs	M243v1_410014	Chrs	operon
IolR	M243v1_420048	Chrs	M243v1_420047	Chrs	regulated
IolR	M243v1_420048	Chrs	M243v1_420049	Chrs	regulated
IolR	M243v1_420048	Chrs	M243v1_420050	Chrs	regulated
IolR	M243v1_420048	Chrs	M243v1_640010	Chrs	regulated
IolR	M243v1_420048	Chrs	M243v1_640011	Chrs	regulated
IolR	M243v1_420048	Chrs	M243v1_640012	Chrs	operon
IolR	M243v1_420048	Chrs	M243v1_70011	UnMapped	regulated
IolR	M243v1_420048	Chrs	M243v1_70020	UnMapped	regulated
IolR	M243v1_420048	Chrs	M243v1_pld1260003	pSymB	regulated
IolR	M243v1_420048	Chrs	M243v1_pld1260004	pSymB	operon
IolR	M243v1_420048	Chrs	M243v1_pld1260108	pSymB	regulated
IolR	M243v1_420048	Chrs	M243v1_pld1260109	pSymB	operon
IolR	M243v1_420048	Chrs	M243v1_pld1260110	pSymB	operon
IolR	M243v1_420048	Chrs	M243v1_pld1260111	pSymB	operon
IolR	M243v1_420048	Chrs	M243v1_pld1260112	pSymB	operon
IolR	M243v1_420048	Chrs	M243v1_pld230082	pSymB	regulated
IolR	M243v1_420048	Chrs	M243v1_pld560071	pSymB	regulated
IolR	M243v1_420048	Chrs	M243v1_pld560072	pSymB	regulated
IolR	M243v1_420048	Chrs	M243v1_pld620198	pSymB	regulated
IolR	M243v1_420048	Chrs	M243v1_pld620199	pSymB	regulated
IolR	M243v1_420048	Chrs	M243v1_pld630019	pSymB	regulated
IolR	M243v1_420048	Chrs	M243v1_pld630020	pSymB	regulated
IolR	M243v1_420048	Chrs	M243v1_pld760025	pSymB	regulated
IolR	M243v1_420048	Chrs	M243v1_pld760026	pSymB	regulated
IolR	M243v1_420048	Chrs	M243v1_pld90145	pSymB	regulated
IolR	M243v1_420048	Chrs	M243v1_pld90146	pSymB	regulated
IolR	M243v1_420048	Chrs	M243v1_psym1450040	pSymA	regulated
IolR	M243v1_420048	Chrs	M243v1_psym1450041	pSymA	regulated
LsrAB1	M243v1_1130070	Chrs	M243v1_pld90145	pSymB	regulated
LsrAB1	M243v1_1130070	Chrs	M243v1_pld90146	pSymB	regulated
LsrAB1	M243v1_1280011	Chrs	M243v1_pld90145	pSymB	regulated
LsrAB1	M243v1_1280011	Chrs	M243v1_pld90146	pSymB	regulated
MucR	M243v1_270072	Chrs	M243v1_1090008	Chrs	regulated
MucR	M243v1_270072	Chrs	M243v1_1090009	Chrs	operon
MucR	M243v1_270072	Chrs	M243v1_1090010	Chrs	operon
MucR	M243v1_270072	Chrs	M243v1_1090011	Chrs	operon
MucR	M243v1_270072	Chrs	M243v1_pld1260084	pSymB	regulated
NesR	M243v1_80028	Chrs	M243v1_1270076	Chrs	regulated
NesR	M243v1_80028	Chrs	M243v1_1330070	Chrs	regulated
NesR	M243v1_80028	Chrs	M243v1_410098	Chrs	regulated
NesR	M243v1_80028	Chrs	M243v1_420107	Chrs	regulated
NesR	M243v1_80028	Chrs	M243v1_720012	Chrs	regulated
NifA	M243v1_psym1350041	pSymA	M243v1_190011	pSymA	regulated
NifA	M243v1_psym1350041	pSymA	M243v1_psym1350046	pSymA	regulated
NifA	M243v1_psym1350041	pSymA	M243v1_psym40001	pSymA	regulated
NodD1	M243v1_psym890008	pSymA	M243v1_psym40022	pSymA	regulated
NodD1	M243v1_psym890008	pSymA	M243v1_psym40023	pSymA	regulated
NodD1	M243v1_psym890008	pSymA	M243v1_psym40024	pSymA	operon
NodD1	M243v1_psym890008	pSymA	M243v1_psym880001	Chrs	regulated
NodD1	M243v1_psym890008	pSymA	M243v1_psym890009	pSymA	regulated
NodD1	M243v1_psym890008	pSymA	M243v1_psym890010	pSymA	operon
NodD1	M243v1_psym890008	pSymA	M243v1_psym890011	pSymA	operon
NodD2	M243v1_280004	pSymA	M243v1_psym40022	pSymA	regulated
NodD2	M243v1_280004	pSymA	M243v1_psym40023	pSymA	regulated
NodD2	M243v1_280004	pSymA	M243v1_psym40024	pSymA	operon
NodD2	M243v1_280004	pSymA	M243v1_psym880001	Chrs	regulated
NodD2	M243v1_280004	pSymA	M243v1_psym890009	pSymA	regulated
NodD2	M243v1_280004	pSymA	M243v1_psym890010	pSymA	operon
NodD2	M243v1_280004	pSymA	M243v1_psym890011	pSymA	operon
NodD3	M243v1_psym40013	pSymA	M243v1_psym40022	pSymA	regulated
NodD3	M243v1_psym40013	pSymA	M243v1_psym40023	pSymA	regulated
NodD3	M243v1_psym40013	pSymA	M243v1_psym40024	pSymA	operon
NodD3	M243v1_psym40013	pSymA	M243v1_psym880001	Chrs	regulated
NodD3	M243v1_psym40013	pSymA	M243v1_psym890009	pSymA	regulated
NodD3	M243v1_psym40013	pSymA	M243v1_psym890010	pSymA	operon
NodD3	M243v1_psym40013	pSymA	M243v1_psym890011	pSymA	operon
NtrR	M243v1_120018	Chrs	M243v1_120019	Chrs	regulated
OxyR	M243v1_960035	Chrs	M243v1_960034	Chrs	regulated
PcaQ	M243v1_pld1370028	pSymB	M243v1_100074	UnMapped	regulated
PcaQ	M243v1_pld1370028	pSymB	M243v1_100075	UnMapped	regulated
PcaQ	M243v1_pld1370028	pSymB	M243v1_1300028	Chrs	regulated
PcaQ	M243v1_pld1370028	pSymB	M243v1_1300029	Chrs	regulated
PcaQ	M243v1_pld1370028	pSymB	M243v1_1300030	Chrs	operon
PcaQ	M243v1_pld1370028	pSymB	M243v1_1300031	Chrs	operon
PcaQ	M243v1_pld1370028	pSymB	M243v1_1300032	Chrs	operon
PcaQ	M243v1_pld1370028	pSymB	M243v1_1300033	Chrs	operon
PcaQ	M243v1_pld1370028	pSymB	M243v1_1500018	Chrs	regulated
PcaQ	M243v1_pld1370028	pSymB	M243v1_170002	Chrs	regulated
PcaQ	M243v1_pld1370028	pSymB	M243v1_170003	Chrs	regulated
PcaQ	M243v1_pld1370028	pSymB	M243v1_280004	pSymA	regulated
PcaQ	M243v1_pld1370028	pSymB	M243v1_340018	Chrs	regulated
PcaQ	M243v1_pld1370028	pSymB	M243v1_340019	Chrs	operon
PcaQ	M243v1_pld1370028	pSymB	M243v1_pld1260019	pSymB	regulated
PcaQ	M243v1_pld1370028	pSymB	M243v1_pld1370014	pSymB	regulated
PcaQ	M243v1_pld1370028	pSymB	M243v1_pld1370027	pSymB	regulated
PcaQ	M243v1_pld1370028	pSymB	M243v1_pld1370057	pSymB	regulated
PcaQ	M243v1_pld1370028	pSymB	M243v1_psym1460168	pSymA	regulated
PcaQ	M243v1_pld1370028	pSymB	M243v1_psym1460169	pSymA	regulated
PcaQ	M243v1_pld1370028	pSymB	M243v1_psym1460170	pSymA	operon
PcaQ	M243v1_pld1370028	pSymB	M243v1_psym40022	pSymA	regulated
PcaQ	M243v1_pld1370028	pSymB	M243v1_psym40023	pSymA	regulated
PcaQ	M243v1_pld1370028	pSymB	M243v1_psym40024	pSymA	operon
PcaQ	M243v1_pld1370028	pSymB	M243v1_psym880001	Chrs	regulated
PcaQ	M243v1_pld1370028	pSymB	M243v1_psym890009	pSymA	regulated
PcaQ	M243v1_pld1370028	pSymB	M243v1_psym890010	pSymA	operon
PcaQ	M243v1_pld1370028	pSymB	M243v1_psym890011	pSymA	operon
PckR	M243v1_780074	Chrs	M243v1_1010007	UnMapped	regulated
PckR	M243v1_780074	Chrs	M243v1_1010008	UnMapped	regulated
PckR	M243v1_780074	Chrs	M243v1_1010009	UnMapped	operon
PckR	M243v1_780074	Chrs	M243v1_1010010	UnMapped	operon
PckR	M243v1_780074	Chrs	M243v1_1010011	UnMapped	operon
PckR	M243v1_780074	Chrs	M243v1_1030002	Chrs	regulated
PckR	M243v1_780074	Chrs	M243v1_1030003	Chrs	regulated
PckR	M243v1_780074	Chrs	M243v1_1040012	Chrs	regulated
PckR	M243v1_780074	Chrs	M243v1_1040013	Chrs	operon
PckR	M243v1_780074	Chrs	M243v1_1090008	Chrs	regulated
PckR	M243v1_780074	Chrs	M243v1_1090009	Chrs	operon
PckR	M243v1_780074	Chrs	M243v1_1090010	Chrs	operon
PckR	M243v1_780074	Chrs	M243v1_1090011	Chrs	operon
PckR	M243v1_780074	Chrs	M243v1_1090024	Chrs	regulated
PckR	M243v1_780074	Chrs	M243v1_1090025	Chrs	regulated
PckR	M243v1_780074	Chrs	M243v1_1090026	Chrs	operon
PckR	M243v1_780074	Chrs	M243v1_1090027	Chrs	operon
PckR	M243v1_780074	Chrs	M243v1_1090028	Chrs	operon
PckR	M243v1_780074	Chrs	M243v1_1130006	Chrs	regulated
PckR	M243v1_780074	Chrs	M243v1_1270005	Chrs	regulated
PckR	M243v1_780074	Chrs	M243v1_1270006	Chrs	regulated
PckR	M243v1_780074	Chrs	M243v1_1270078	Chrs	regulated
PckR	M243v1_780074	Chrs	M243v1_1270079	Chrs	regulated
PckR	M243v1_780074	Chrs	M243v1_1270080	Chrs	operon
PckR	M243v1_780074	Chrs	M243v1_1290014	Chrs	regulated
PckR	M243v1_780074	Chrs	M243v1_1330029	Chrs	regulated
PckR	M243v1_780074	Chrs	M243v1_1330030	Chrs	regulated
PckR	M243v1_780074	Chrs	M243v1_1430003	Chrs	regulated
PckR	M243v1_780074	Chrs	M243v1_1500012	Chrs	regulated
PckR	M243v1_780074	Chrs	M243v1_150043	UnMapped	regulated
PckR	M243v1_780074	Chrs	M243v1_150044	UnMapped	regulated
PckR	M243v1_780074	Chrs	M243v1_160046	Chrs	regulated
PckR	M243v1_780074	Chrs	M243v1_160047	Chrs	regulated
PckR	M243v1_780074	Chrs	M243v1_270019	Chrs	regulated
PckR	M243v1_780074	Chrs	M243v1_270020	Chrs	regulated
PckR	M243v1_780074	Chrs	M243v1_270021	Chrs	operon
PckR	M243v1_780074	Chrs	M243v1_270053	Chrs	regulated
PckR	M243v1_780074	Chrs	M243v1_270054	Chrs	regulated
PckR	M243v1_780074	Chrs	M243v1_320021	Chrs	regulated
PckR	M243v1_780074	Chrs	M243v1_320022	Chrs	regulated
PckR	M243v1_780074	Chrs	M243v1_410002	Chrs	regulated
PckR	M243v1_780074	Chrs	M243v1_410003	Chrs	regulated
PckR	M243v1_780074	Chrs	M243v1_410004	Chrs	operon
PckR	M243v1_780074	Chrs	M243v1_410005	Chrs	operon
PckR	M243v1_780074	Chrs	M243v1_410006	Chrs	operon
PckR	M243v1_780074	Chrs	M243v1_410019	Chrs	regulated
PckR	M243v1_780074	Chrs	M243v1_410020	Chrs	operon
PckR	M243v1_780074	Chrs	M243v1_410021	Chrs	operon
PckR	M243v1_780074	Chrs	M243v1_410022	Chrs	operon
PckR	M243v1_780074	Chrs	M243v1_410023	Chrs	operon
PckR	M243v1_780074	Chrs	M243v1_420031	Chrs	regulated
PckR	M243v1_780074	Chrs	M243v1_480037	Chrs	regulated
PckR	M243v1_780074	Chrs	M243v1_480038	Chrs	regulated
PckR	M243v1_780074	Chrs	M243v1_490085	Chrs	regulated
PckR	M243v1_780074	Chrs	M243v1_490086	Chrs	regulated
PckR	M243v1_780074	Chrs	M243v1_50010	Chrs	regulated
PckR	M243v1_780074	Chrs	M243v1_510013	UnMapped	regulated
PckR	M243v1_780074	Chrs	M243v1_510014	UnMapped	regulated
PckR	M243v1_780074	Chrs	M243v1_510015	UnMapped	operon
PckR	M243v1_780074	Chrs	M243v1_510016	UnMapped	operon
PckR	M243v1_780074	Chrs	M243v1_510017	UnMapped	operon
PckR	M243v1_780074	Chrs	M243v1_510018	UnMapped	operon
PckR	M243v1_780074	Chrs	M243v1_510019	UnMapped	operon
PckR	M243v1_780074	Chrs	M243v1_510020	UnMapped	operon
PckR	M243v1_780074	Chrs	M243v1_510021	UnMapped	operon
PckR	M243v1_780074	Chrs	M243v1_510035	UnMapped	regulated
PckR	M243v1_780074	Chrs	M243v1_540015	Chrs	regulated
PckR	M243v1_780074	Chrs	M243v1_540016	Chrs	regulated
PckR	M243v1_780074	Chrs	M243v1_780053	Chrs	regulated
PckR	M243v1_780074	Chrs	M243v1_780054	Chrs	regulated
PckR	M243v1_780074	Chrs	M243v1_780083	Chrs	regulated
PckR	M243v1_780074	Chrs	M243v1_80002	Chrs	regulated
PckR	M243v1_780074	Chrs	M243v1_80003	Chrs	regulated
PckR	M243v1_780074	Chrs	M243v1_820012	Chrs	regulated
PckR	M243v1_780074	Chrs	M243v1_820013	Chrs	regulated
PckR	M243v1_780074	Chrs	M243v1_870089	Chrs	regulated
PckR	M243v1_780074	Chrs	M243v1_960039	Chrs	regulated
PckR	M243v1_780074	Chrs	M243v1_960040	Chrs	regulated
PckR	M243v1_780074	Chrs	M243v1_pld130019	pSymB	regulated
PckR	M243v1_780074	Chrs	M243v1_pld130020	pSymB	operon
PckR	M243v1_780074	Chrs	M243v1_pld130021	pSymB	operon
PckR	M243v1_780074	Chrs	M243v1_pld1370135	pSymB	regulated
PckR	M243v1_780074	Chrs	M243v1_pld1370136	pSymB	regulated
PckR	M243v1_780074	Chrs	M243v1_pld620038	pSymB	regulated
PckR	M243v1_780074	Chrs	M243v1_pld620057	pSymB	regulated
PckR	M243v1_780074	Chrs	M243v1_pld620147	pSymB	regulated
PckR	M243v1_780074	Chrs	M243v1_pld620148	pSymB	regulated
PckR	M243v1_780074	Chrs	M243v1_pld620149	pSymB	regulated
PckR	M243v1_780074	Chrs	M243v1_pld620197	pSymB	regulated
PckR	M243v1_780074	Chrs	M243v1_psym1460134	pSymA	regulated
PckR	M243v1_780074	Chrs	M243v1_psym1460135	pSymA	operon
PckR	M243v1_780074	Chrs	M243v1_psym1460136	pSymA	operon
PckR	M243v1_780074	Chrs	M243v1_psym1460137	pSymA	operon
RbtR	M243v1_pld620303	pSymB	M243v1_pld1260003	pSymB	regulated
RbtR	M243v1_pld620303	pSymB	M243v1_pld1260004	pSymB	operon
RbtR	M243v1_pld620303	pSymB	M243v1_pld620304	pSymB	regulated
RbtR	M243v1_pld620303	pSymB	M243v1_pld620305	pSymB	operon
RbtR	M243v1_pld620303	pSymB	M243v1_pld620306	pSymB	operon
RbtR	M243v1_pld620303	pSymB	M243v1_pld620307	pSymB	operon
RctR	M243v1_psym1200019	pSymA	M243v1_1470070	pSymB	regulated
RctR	M243v1_psym1200019	pSymA	M243v1_1470071	pSymB	regulated
RctR	M243v1_psym1200019	pSymA	M243v1_psym880030	pSymA	regulated
RctR	M243v1_psym1200019	pSymA	M243v1_psym880031	pSymA	regulated
RhrA	M243v1_psym1450058	pSymA	M243v1_psym1450057	pSymA	regulated
RhrA	M243v1_psym1450058	pSymA	M243v1_psym1450065	pSymA	regulated
RirA	M243v1_1430039	Chrs	M243v1_1030067	Chrs	regulated
RirA	M243v1_1430039	Chrs	M243v1_1030068	Chrs	regulated
RirA	M243v1_1430039	Chrs	M243v1_1030069	Chrs	operon
RirA	M243v1_1430039	Chrs	M243v1_1030070	Chrs	operon
RirA	M243v1_1430039	Chrs	M243v1_1030071	Chrs	operon
RirA	M243v1_1430039	Chrs	M243v1_1030072	Chrs	operon
RirA	M243v1_1430039	Chrs	M243v1_1030073	Chrs	operon
RirA	M243v1_1430039	Chrs	M243v1_1120050	Chrs	regulated
RirA	M243v1_1430039	Chrs	M243v1_1120051	Chrs	regulated
RirA	M243v1_1430039	Chrs	M243v1_120009	Chrs	regulated
RirA	M243v1_1430039	Chrs	M243v1_120010	Chrs	regulated
RirA	M243v1_1430039	Chrs	M243v1_120011	Chrs	operon
RirA	M243v1_1430039	Chrs	M243v1_120012	Chrs	regulated
RirA	M243v1_1430039	Chrs	M243v1_1270101	Chrs	regulated
RirA	M243v1_1430039	Chrs	M243v1_1280032	Chrs	regulated
RirA	M243v1_1430039	Chrs	M243v1_1280033	Chrs	operon
RirA	M243v1_1430039	Chrs	M243v1_1290090	Chrs	regulated
RirA	M243v1_1430039	Chrs	M243v1_1330073	Chrs	regulated
RirA	M243v1_1430039	Chrs	M243v1_1330103	Chrs	regulated
RirA	M243v1_1430039	Chrs	M243v1_1330104	Chrs	regulated
RirA	M243v1_1430039	Chrs	M243v1_1330134	Chrs	regulated
RirA	M243v1_1430039	Chrs	M243v1_1330135	Chrs	regulated
RirA	M243v1_1430039	Chrs	M243v1_1330139	Chrs	regulated
RirA	M243v1_1430039	Chrs	M243v1_1330140	Chrs	regulated
RirA	M243v1_1430039	Chrs	M243v1_1330141	Chrs	operon
RirA	M243v1_1430039	Chrs	M243v1_1330142	Chrs	operon
RirA	M243v1_1430039	Chrs	M243v1_1420026	Chrs	regulated
RirA	M243v1_1430039	Chrs	M243v1_1430038	Chrs	regulated
RirA	M243v1_1430039	Chrs	M243v1_1430040	Chrs	operon
RirA	M243v1_1430039	Chrs	M243v1_1480013	Chrs	regulated
RirA	M243v1_1430039	Chrs	M243v1_1480014	Chrs	operon
RirA	M243v1_1430039	Chrs	M243v1_320047	Chrs	regulated
RirA	M243v1_1430039	Chrs	M243v1_320048	Chrs	regulated
RirA	M243v1_1430039	Chrs	M243v1_330028	Chrs	regulated
RirA	M243v1_1430039	Chrs	M243v1_330029	Chrs	regulated
RirA	M243v1_1430039	Chrs	M243v1_410002	Chrs	regulated
RirA	M243v1_1430039	Chrs	M243v1_410003	Chrs	regulated
RirA	M243v1_1430039	Chrs	M243v1_410004	Chrs	operon
RirA	M243v1_1430039	Chrs	M243v1_410005	Chrs	operon
RirA	M243v1_1430039	Chrs	M243v1_410006	Chrs	operon
RirA	M243v1_1430039	Chrs	M243v1_820012	Chrs	regulated
RirA	M243v1_1430039	Chrs	M243v1_820013	Chrs	regulated
RirA	M243v1_1430039	Chrs	M243v1_pld530015	pSymA	regulated
RirA	M243v1_1430039	Chrs	M243v1_pld530016	pSymA	regulated
RirA	M243v1_1430039	Chrs	M243v1_pld560126	pSymB	regulated
RirA	M243v1_1430039	Chrs	M243v1_pld560127	pSymB	regulated
RirA	M243v1_1430039	Chrs	M243v1_pld620026	pSymB	regulated
RirA	M243v1_1430039	Chrs	M243v1_pld620027	pSymB	regulated
RirA	M243v1_1430039	Chrs	M243v1_pld90055	pSymB	regulated
RirA	M243v1_1430039	Chrs	M243v1_pld90056	pSymB	operon
RirA	M243v1_1430039	Chrs	M243v1_pld90057	pSymB	operon
RirA	M243v1_1430039	Chrs	M243v1_pld90058	pSymB	operon
RirA	M243v1_1430039	Chrs	M243v1_pld90059	pSymB	operon
RirA	M243v1_1430039	Chrs	M243v1_pld90074	pSymB	regulated
RirA	M243v1_1430039	Chrs	M243v1_pld90075	pSymB	regulated
RirA	M243v1_1430039	Chrs	M243v1_pld90076	pSymB	operon
RirA	M243v1_1430039	Chrs	M243v1_psym1050065	pSymA	regulated
RirA	M243v1_1430039	Chrs	M243v1_psym1050066	pSymA	regulated
RirA	M243v1_1430039	Chrs	M243v1_psym1450057	pSymA	regulated
RirA	M243v1_1430039	Chrs	M243v1_psym1450058	pSymA	regulated
RirA	M243v1_1430039	Chrs	M243v1_psym1450065	pSymA	regulated
RirA	M243v1_1430039	Chrs	M243v1_psym1450066	pSymA	regulated
RirA	M243v1_1430039	Chrs	M243v1_psym1450067	pSymA	operon
RirA	M243v1_1430039	Chrs	M243v1_psym1450081	pSymA	regulated
RirA	M243v1_1430039	Chrs	M243v1_psym1450082	pSymA	regulated
RirA	M243v1_1430039	Chrs	M243v1_psym890006	pSymA	regulated
RirA	M243v1_1430039	Chrs	M243v1_psym890007	pSymA	regulated
RpoE9	M243v1_pld1370146	pSymB	M243v1_540033	Chrs	regulated
RpoE9	M243v1_pld1370146	pSymB	M243v1_pld1370145	pSymB	regulated
SM-b20537	M243v1_pld620374	pSymB	M243v1_790016	Chrs	regulated
SM-b20537	M243v1_pld620374	pSymB	M243v1_pld620375	pSymB	regulated
SM-b20667	M243v1_pld760073	pSymB	M243v1_pld760072	pSymB	regulated
SM-b20717	M243v1_pld1370128	pSymB	M243v1_1130039	Chrs	regulated
SM-b20717	M243v1_pld1370128	pSymB	M243v1_1130040	Chrs	regulated
SM-b20717	M243v1_pld1370128	pSymB	M243v1_790025	Chrs	regulated
SM-b20717	M243v1_pld1370128	pSymB	M243v1_pld1370133	pSymB	regulated
SM-b20717	M243v1_pld1370128	pSymB	M243v1_pld620192	pSymB	regulated
SM-b20717	M243v1_pld760020	pSymB	M243v1_1130039	Chrs	regulated
SM-b20717	M243v1_pld760020	pSymB	M243v1_1130040	Chrs	regulated
SM-b20717	M243v1_pld760020	pSymB	M243v1_790025	Chrs	regulated
SM-b20717	M243v1_pld760020	pSymB	M243v1_pld1370133	pSymB	regulated
SM-b20717	M243v1_pld760020	pSymB	M243v1_pld620192	pSymB	regulated
SM-b21372	M243v1_pld1260029	pSymB	M243v1_350003	Chrs	regulated
SM-b21372	M243v1_pld1260029	pSymB	M243v1_pld1260024	pSymB	regulated
SM-b21372	M243v1_pld1260029	pSymB	M243v1_pld1260025	pSymB	operon
SM-b21372	M243v1_pld1260029	pSymB	M243v1_pld1260026	pSymB	operon
SM-b21372	M243v1_pld1260029	pSymB	M243v1_pld90095	pSymB	regulated
SM-b21598	M243v1_pld90067	pSymB	M243v1_pld90066	pSymB	regulated
SMc03165	M243v1_780042	Chrs	M243v1_780043	Chrs	operon
SMc03165	M243v1_780042	Chrs	M243v1_780044	Chrs	operon
SMc03165	M243v1_780042	Chrs	M243v1_780045	Chrs	regulated
SMc03165	M243v1_780042	Chrs	M243v1_780046	Chrs	operon
SMc04401	M243v1_320006	Chrs	M243v1_320008	Chrs	regulated
SMc04401	M243v1_320006	Chrs	M243v1_psym1460027	pSymA	regulated
SMc04401	M243v1_320006	Chrs	M243v1_psym1460028	pSymA	operon
STM3633	M243v1_pld620119	pSymB	M243v1_1000014	UnMapped	regulated
STM3633	M243v1_pld620119	pSymB	M243v1_1270078	Chrs	regulated
STM3633	M243v1_pld620119	pSymB	M243v1_1270079	Chrs	regulated
STM3633	M243v1_pld620119	pSymB	M243v1_1270080	Chrs	operon
STM3633	M243v1_pld620119	pSymB	M243v1_1420031	Chrs	regulated
STM3633	M243v1_pld620119	pSymB	M243v1_1500012	Chrs	regulated
STM3633	M243v1_pld620119	pSymB	M243v1_410002	Chrs	regulated
STM3633	M243v1_pld620119	pSymB	M243v1_410003	Chrs	regulated
STM3633	M243v1_pld620119	pSymB	M243v1_410004	Chrs	operon
STM3633	M243v1_pld620119	pSymB	M243v1_410005	Chrs	operon
STM3633	M243v1_pld620119	pSymB	M243v1_410006	Chrs	operon
STM3633	M243v1_pld620119	pSymB	M243v1_720005	Chrs	regulated
STM3633	M243v1_pld620119	pSymB	M243v1_720006	Chrs	regulated
STM3633	M243v1_pld620119	pSymB	M243v1_720007	Chrs	operon
STM3633	M243v1_pld620119	pSymB	M243v1_720008	Chrs	operon
STM3633	M243v1_pld620119	pSymB	M243v1_780053	Chrs	regulated
STM3633	M243v1_pld620119	pSymB	M243v1_780054	Chrs	regulated
STM3633	M243v1_pld620119	pSymB	M243v1_pld620057	pSymB	regulated
STM3633	M243v1_pld620119	pSymB	M243v1_pld620118	pSymB	regulated
STM3633	M243v1_pld620119	pSymB	M243v1_pld760066	pSymB	regulated
STM3633	M243v1_pld620119	pSymB	M243v1_pld760067	pSymB	regulated
STM3633	M243v1_pld620119	pSymB	M243v1_pld760068	pSymB	operon
STM3633	M243v1_pld620119	pSymB	M243v1_pld760069	pSymB	operon
SyrM	M243v1_psym40019	pSymA	M243v1_psym40012	pSymA	regulated
ThuR	M243v1_pld620147	pSymB	M243v1_1030002	Chrs	regulated
ThuR	M243v1_pld620147	pSymB	M243v1_1030003	Chrs	regulated
ThuR	M243v1_pld620147	pSymB	M243v1_1040012	Chrs	regulated
ThuR	M243v1_pld620147	pSymB	M243v1_1040013	Chrs	operon
ThuR	M243v1_pld620147	pSymB	M243v1_1090008	Chrs	regulated
ThuR	M243v1_pld620147	pSymB	M243v1_1090009	Chrs	operon
ThuR	M243v1_pld620147	pSymB	M243v1_1090010	Chrs	operon
ThuR	M243v1_pld620147	pSymB	M243v1_1090011	Chrs	operon
ThuR	M243v1_pld620147	pSymB	M243v1_1090024	Chrs	regulated
ThuR	M243v1_pld620147	pSymB	M243v1_1090025	Chrs	regulated
ThuR	M243v1_pld620147	pSymB	M243v1_1090026	Chrs	operon
ThuR	M243v1_pld620147	pSymB	M243v1_1090027	Chrs	operon
ThuR	M243v1_pld620147	pSymB	M243v1_1090028	Chrs	operon
ThuR	M243v1_pld620147	pSymB	M243v1_1130006	Chrs	regulated
ThuR	M243v1_pld620147	pSymB	M243v1_1270005	Chrs	regulated
ThuR	M243v1_pld620147	pSymB	M243v1_1270006	Chrs	regulated
ThuR	M243v1_pld620147	pSymB	M243v1_1270078	Chrs	regulated
ThuR	M243v1_pld620147	pSymB	M243v1_1270079	Chrs	regulated
ThuR	M243v1_pld620147	pSymB	M243v1_1270080	Chrs	operon
ThuR	M243v1_pld620147	pSymB	M243v1_1330029	Chrs	regulated
ThuR	M243v1_pld620147	pSymB	M243v1_1330030	Chrs	regulated
ThuR	M243v1_pld620147	pSymB	M243v1_1500012	Chrs	regulated
ThuR	M243v1_pld620147	pSymB	M243v1_150043	UnMapped	regulated
ThuR	M243v1_pld620147	pSymB	M243v1_150044	UnMapped	regulated
ThuR	M243v1_pld620147	pSymB	M243v1_420031	Chrs	regulated
ThuR	M243v1_pld620147	pSymB	M243v1_510013	UnMapped	regulated
ThuR	M243v1_pld620147	pSymB	M243v1_510014	UnMapped	regulated
ThuR	M243v1_pld620147	pSymB	M243v1_510015	UnMapped	operon
ThuR	M243v1_pld620147	pSymB	M243v1_510016	UnMapped	operon
ThuR	M243v1_pld620147	pSymB	M243v1_510017	UnMapped	operon
ThuR	M243v1_pld620147	pSymB	M243v1_510018	UnMapped	operon
ThuR	M243v1_pld620147	pSymB	M243v1_510019	UnMapped	operon
ThuR	M243v1_pld620147	pSymB	M243v1_510020	UnMapped	operon
ThuR	M243v1_pld620147	pSymB	M243v1_510021	UnMapped	operon
ThuR	M243v1_pld620147	pSymB	M243v1_510035	UnMapped	regulated
ThuR	M243v1_pld620147	pSymB	M243v1_540015	Chrs	regulated
ThuR	M243v1_pld620147	pSymB	M243v1_540016	Chrs	regulated
ThuR	M243v1_pld620147	pSymB	M243v1_820012	Chrs	regulated
ThuR	M243v1_pld620147	pSymB	M243v1_820013	Chrs	regulated
ThuR	M243v1_pld620147	pSymB	M243v1_960039	Chrs	regulated
ThuR	M243v1_pld620147	pSymB	M243v1_960040	Chrs	regulated
ThuR	M243v1_pld620147	pSymB	M243v1_pld130019	pSymB	regulated
ThuR	M243v1_pld620147	pSymB	M243v1_pld130020	pSymB	operon
ThuR	M243v1_pld620147	pSymB	M243v1_pld130021	pSymB	operon
ThuR	M243v1_pld620147	pSymB	M243v1_pld1370135	pSymB	regulated
ThuR	M243v1_pld620147	pSymB	M243v1_pld1370136	pSymB	regulated
ThuR	M243v1_pld620147	pSymB	M243v1_pld620057	pSymB	regulated
ThuR	M243v1_pld620147	pSymB	M243v1_pld620148	pSymB	regulated
ThuR	M243v1_pld620147	pSymB	M243v1_pld620149	pSymB	regulated
ThuR	M243v1_pld620147	pSymB	M243v1_psym1460134	pSymA	regulated
ThuR	M243v1_pld620147	pSymB	M243v1_psym1460135	pSymA	operon
ThuR	M243v1_pld620147	pSymB	M243v1_psym1460136	pSymA	operon
ThuR	M243v1_pld620147	pSymB	M243v1_psym1460137	pSymA	operon
XylR	M243v1_pld560075	pSymB	M243v1_1500063	Chrs	regulated
XylR	M243v1_pld560075	pSymB	M243v1_160001	UnMapped	regulated
XylR	M243v1_pld560075	pSymB	M243v1_180017	UnMapped	regulated
XylR	M243v1_pld560075	pSymB	M243v1_50080	Chrs	regulated
XylR	M243v1_pld560075	pSymB	M243v1_50081	Chrs	regulated
XylR	M243v1_pld560075	pSymB	M243v1_790051	Chrs	regulated
XylR	M243v1_pld560075	pSymB	M243v1_790052	Chrs	regulated
XylR	M243v1_pld560075	pSymB	M243v1_870050	Chrs	regulated
XylR	M243v1_pld560075	pSymB	M243v1_960019	Chrs	regulated
XylR	M243v1_pld560075	pSymB	M243v1_960020	Chrs	regulated
XylR	M243v1_pld560075	pSymB	M243v1_pld1140047	pSymA	regulated
XylR	M243v1_pld560075	pSymB	M243v1_pld1140048	pSymA	regulated
XylR	M243v1_pld560075	pSymB	M243v1_pld1140049	pSymA	operon
XylR	M243v1_pld560075	pSymB	M243v1_pld1140050	pSymA	operon
XylR	M243v1_pld560075	pSymB	M243v1_pld1190017	pSymB	regulated
XylR	M243v1_pld560075	pSymB	M243v1_pld1190018	pSymB	regulated
XylR	M243v1_pld560075	pSymB	M243v1_pld1190019	pSymB	operon
XylR	M243v1_pld560075	pSymB	M243v1_pld1260087	pSymB	regulated
XylR	M243v1_pld560075	pSymB	M243v1_pld1260088	pSymB	regulated
XylR	M243v1_pld560075	pSymB	M243v1_pld1260089	pSymB	operon
XylR	M243v1_pld560075	pSymB	M243v1_pld560076	pSymB	regulated
XylR	M243v1_pld560075	pSymB	M243v1_pld560077	pSymB	regulated
XylR	M243v1_pld560075	pSymB	M243v1_pld560078	pSymB	operon
XylR	M243v1_pld560075	pSymB	M243v1_pld560079	pSymB	operon
XylR	M243v1_pld560075	pSymB	M243v1_pld620245	pSymB	regulated
XylR	M243v1_pld560075	pSymB	M243v1_pld620246	pSymB	operon
XylR	M243v1_pld560075	pSymB	M243v1_pld620247	pSymB	operon
XylR	M243v1_pld560075	pSymB	M243v1_pld620248	pSymB	operon
XylR	M243v1_pld560075	pSymB	M243v1_pld620249	pSymB	operon
XylR	M243v1_pld560075	pSymB	M243v1_pld620291	pSymB	regulated
XylR	M243v1_pld560075	pSymB	M243v1_psym1060160	pSymA	regulated
XylR	M243v1_pld560075	pSymB	M243v1_psym1060161	pSymA	regulated
YE2053	M243v1_pld630020	pSymB	M243v1_1340016	pSymA	regulated
YE2053	M243v1_pld630020	pSymB	M243v1_1340017	pSymA	regulated
YE2053	M243v1_pld630020	pSymB	M243v1_170022	Chrs	regulated
YE2053	M243v1_pld630020	pSymB	M243v1_410010	Chrs	regulated
YE2053	M243v1_pld630020	pSymB	M243v1_410011	Chrs	regulated
YE2053	M243v1_pld630020	pSymB	M243v1_410012	Chrs	operon
YE2053	M243v1_pld630020	pSymB	M243v1_410013	Chrs	operon
YE2053	M243v1_pld630020	pSymB	M243v1_410014	Chrs	operon
YE2053	M243v1_pld630020	pSymB	M243v1_70011	UnMapped	regulated
YE2053	M243v1_pld630020	pSymB	M243v1_70020	UnMapped	regulated
YE2053	M243v1_pld630020	pSymB	M243v1_pld1260108	pSymB	regulated
YE2053	M243v1_pld630020	pSymB	M243v1_pld1260109	pSymB	operon
YE2053	M243v1_pld630020	pSymB	M243v1_pld1260110	pSymB	operon
YE2053	M243v1_pld630020	pSymB	M243v1_pld1260111	pSymB	operon
YE2053	M243v1_pld630020	pSymB	M243v1_pld1260112	pSymB	operon
YE2053	M243v1_pld630020	pSymB	M243v1_pld620198	pSymB	regulated
YE2053	M243v1_pld630020	pSymB	M243v1_pld620199	pSymB	regulated
YE2053	M243v1_pld630020	pSymB	M243v1_pld630019	pSymB	regulated
YE2053	M243v1_pld620199	pSymB	M243v1_1340016	pSymA	regulated
YE2053	M243v1_pld620199	pSymB	M243v1_1340017	pSymA	regulated
YE2053	M243v1_pld620199	pSymB	M243v1_170022	Chrs	regulated
YE2053	M243v1_pld620199	pSymB	M243v1_410010	Chrs	regulated
YE2053	M243v1_pld620199	pSymB	M243v1_410011	Chrs	regulated
YE2053	M243v1_pld620199	pSymB	M243v1_410012	Chrs	operon
YE2053	M243v1_pld620199	pSymB	M243v1_410013	Chrs	operon
YE2053	M243v1_pld620199	pSymB	M243v1_410014	Chrs	operon
YE2053	M243v1_pld620199	pSymB	M243v1_70011	UnMapped	regulated
YE2053	M243v1_pld620199	pSymB	M243v1_70020	UnMapped	regulated
YE2053	M243v1_pld620199	pSymB	M243v1_pld1260108	pSymB	regulated
YE2053	M243v1_pld620199	pSymB	M243v1_pld1260109	pSymB	operon
YE2053	M243v1_pld620199	pSymB	M243v1_pld1260110	pSymB	operon
YE2053	M243v1_pld620199	pSymB	M243v1_pld1260111	pSymB	operon
YE2053	M243v1_pld620199	pSymB	M243v1_pld1260112	pSymB	operon
YE2053	M243v1_pld620199	pSymB	M243v1_pld620198	pSymB	regulated
YE2053	M243v1_pld620199	pSymB	M243v1_pld630019	pSymB	regulated
YE2053	M243v1_pld620199	pSymB	M243v1_pld630020	pSymB	regulated
