# Supplementary material for: Evolution of Intra-specific Regulatory Networks in a Multipartite Bacterial Genome
Source: PLoS Comput Biol. 2015 Sep 4;11(9):e1004478. doi: 10.1371/journal.pcbi.1004478 (PMC4560400; doi:10.1371/journal.pcbi.1004478)
Supplement: S1 Material — (ZIP) [file pcbi.1004478.s001.zip › M270.tsv]

#Regulator	locus_tag	replicon	locus_tag	replicon	type
AglR	M270v1_1060083	Chrs	M270v1_1060084	Chrs	regulated
AglR	M270v1_1060083	Chrs	M270v1_1060085	Chrs	operon
AglR	M270v1_1060083	Chrs	M270v1_1060086	Chrs	operon
AglR	M270v1_1060083	Chrs	M270v1_1060087	Chrs	operon
AglR	M270v1_1060083	Chrs	M270v1_1770013	Chrs	regulated
AglR	M270v1_1060083	Chrs	M270v1_1770014	Chrs	operon
AglR	M270v1_1060083	Chrs	M270v1_2870070	Chrs	regulated
AglR	M270v1_1060083	Chrs	M270v1_2870071	Chrs	operon
AglR	M270v1_1060083	Chrs	M270v1_2870072	Chrs	operon
AglR	M270v1_1060083	Chrs	M270v1_2870073	Chrs	operon
AglR	M270v1_1060083	Chrs	M270v1_3360035	Chrs	regulated
AglR	M270v1_1060083	Chrs	M270v1_psym3600191	pSymA	regulated
BetI	M270v1_2130085	Chrs	M270v1_2130086	Chrs	regulated
ChpR	M270v1_pld2070021	pSymB	M270v1_pld2070022	pSymB	regulated
ChvI	M270v1_1790007	Chrs	M270v1_1790008	Chrs	operon
ChvI	M270v1_1790007	Chrs	M270v1_1790009	Chrs	operon
ChvI	M270v1_1790007	Chrs	M270v1_3380076	Chrs	regulated
ExpG	M270v1_pld1600045	pSymB	M270v1_pld1600044	pSymB	regulated
ExpG	M270v1_pld1600045	pSymB	M270v1_pld1600047	pSymB	regulated
FixJ	M270v1_psym3570006	pSymA	M270v1_2130033	Chrs	regulated
FixJ	M270v1_psym3570006	pSymA	M270v1_2130034	Chrs	regulated
FixJ	M270v1_psym3570006	pSymA	M270v1_2130035	Chrs	operon
FixJ	M270v1_psym3570006	pSymA	M270v1_2130036	Chrs	operon
FixJ	M270v1_psym3570006	pSymA	M270v1_2130037	Chrs	operon
FixJ	M270v1_psym3570006	pSymA	M270v1_2130038	Chrs	operon
FixJ	M270v1_psym3570006	pSymA	M270v1_2130039	Chrs	operon
FixJ	M270v1_psym3570006	pSymA	M270v1_3310016	Chrs	regulated
FixJ	M270v1_psym3570006	pSymA	M270v1_3310017	Chrs	regulated
FixJ	M270v1_psym3570006	pSymA	M270v1_3310018	Chrs	operon
FixJ	M270v1_psym3570006	pSymA	M270v1_3350006	pSINME02	regulated
FixJ	M270v1_psym3570006	pSymA	M270v1_3520003	pSymB	regulated
FixJ	M270v1_psym3570006	pSymA	M270v1_psym3570007	pSymA	regulated
FixJ	M270v1_psym3570006	pSymA	M270v1_psym3570008	pSymA	regulated
FixJ	M270v1_psym3570006	pSymA	M270v1_psym460007	UnMapped	regulated
FixJ	M270v1_psym3570006	pSymA	M270v1_psym990010	pSymA	regulated
FixK1	M270v1_psym3570008	pSymA	M270v1_2130033	Chrs	regulated
FixK1	M270v1_psym3570008	pSymA	M270v1_2130034	Chrs	regulated
FixK1	M270v1_psym3570008	pSymA	M270v1_2130035	Chrs	operon
FixK1	M270v1_psym3570008	pSymA	M270v1_2130036	Chrs	operon
FixK1	M270v1_psym3570008	pSymA	M270v1_2130037	Chrs	operon
FixK1	M270v1_psym3570008	pSymA	M270v1_2130038	Chrs	operon
FixK1	M270v1_psym3570008	pSymA	M270v1_2130039	Chrs	operon
FixK1	M270v1_psym3570008	pSymA	M270v1_3310016	Chrs	regulated
FixK1	M270v1_psym3570008	pSymA	M270v1_3310017	Chrs	regulated
FixK1	M270v1_psym3570008	pSymA	M270v1_3310018	Chrs	operon
FixK1	M270v1_psym3570008	pSymA	M270v1_3520003	pSymB	regulated
FixK1	M270v1_psym3570008	pSymA	M270v1_psym3570007	pSymA	regulated
FixK1	M270v1_psym3570008	pSymA	M270v1_psym460007	UnMapped	regulated
FixK1	M270v1_psym3570008	pSymA	M270v1_psym990010	pSymA	regulated
Fur	M270v1_1530033	Chrs	M270v1_1530034	Chrs	regulated
Fur	M270v1_1530033	Chrs	M270v1_1530035	Chrs	operon
Fur	M270v1_1530033	Chrs	M270v1_1530036	Chrs	operon
Fur	M270v1_1530033	Chrs	M270v1_1530037	Chrs	operon
GlnBK	M270v1_830015	Chrs	M270v1_2130113	Chrs	regulated
GlnBK	M270v1_830015	Chrs	M270v1_2130114	Chrs	operon
GlnBK	M270v1_830015	Chrs	M270v1_230001	UnMapped	regulated
GlnBK	M270v1_830015	Chrs	M270v1_2850023	Chrs	regulated
GlnBK	M270v1_830015	Chrs	M270v1_600011	Chrs	regulated
GlnBK	M270v1_830015	Chrs	M270v1_600012	Chrs	regulated
GlnBK	M270v1_830015	Chrs	M270v1_600013	Chrs	operon
GlnBK	M270v1_830015	Chrs	M270v1_600014	Chrs	operon
GlnBK	M270v1_830015	Chrs	M270v1_880020	Chrs	regulated
GlnBK	M270v1_830015	Chrs	M270v1_pld3240001	pSymA	regulated
GlnBK	M270v1_830015	Chrs	M270v1_pld3240002	pSymB	regulated
GlnBK	M270v1_830015	Chrs	M270v1_pld3240003	pSymB	operon
GlnBK	M270v1_830015	Chrs	M270v1_pld3240004	pSymB	operon
GlnBK	M270v1_830015	Chrs	M270v1_pld3240005	pSymB	operon
GlnBK	M270v1_830015	Chrs	M270v1_pld3240006	pSymB	operon
GlnBK	M270v1_830015	Chrs	M270v1_psym3600020	pSymA	regulated
GlnBK	M270v1_830015	Chrs	M270v1_psym3600021	pSymA	regulated
GlnBK	M270v1_830015	Chrs	M270v1_psym3600028	pSymA	regulated
GlnBK	M270v1_830015	Chrs	M270v1_psym3600029	pSymA	regulated
GlnBK	M270v1_830015	Chrs	M270v1_psym3600030	pSymA	operon
GlnBK	M270v1_2250092	Chrs	M270v1_2130113	Chrs	regulated
GlnBK	M270v1_2250092	Chrs	M270v1_2130114	Chrs	operon
GlnBK	M270v1_2250092	Chrs	M270v1_230001	UnMapped	regulated
GlnBK	M270v1_2250092	Chrs	M270v1_2850023	Chrs	regulated
GlnBK	M270v1_2250092	Chrs	M270v1_600011	Chrs	regulated
GlnBK	M270v1_2250092	Chrs	M270v1_600012	Chrs	regulated
GlnBK	M270v1_2250092	Chrs	M270v1_600013	Chrs	operon
GlnBK	M270v1_2250092	Chrs	M270v1_600014	Chrs	operon
GlnBK	M270v1_2250092	Chrs	M270v1_880020	Chrs	regulated
GlnBK	M270v1_2250092	Chrs	M270v1_pld3240001	pSymA	regulated
GlnBK	M270v1_2250092	Chrs	M270v1_pld3240002	pSymB	regulated
GlnBK	M270v1_2250092	Chrs	M270v1_pld3240003	pSymB	operon
GlnBK	M270v1_2250092	Chrs	M270v1_pld3240004	pSymB	operon
GlnBK	M270v1_2250092	Chrs	M270v1_pld3240005	pSymB	operon
GlnBK	M270v1_2250092	Chrs	M270v1_pld3240006	pSymB	operon
GlnBK	M270v1_2250092	Chrs	M270v1_psym3600020	pSymA	regulated
GlnBK	M270v1_2250092	Chrs	M270v1_psym3600021	pSymA	regulated
GlnBK	M270v1_2250092	Chrs	M270v1_psym3600028	pSymA	regulated
GlnBK	M270v1_2250092	Chrs	M270v1_psym3600029	pSymA	regulated
GlnBK	M270v1_2250092	Chrs	M270v1_psym3600030	pSymA	operon
HpdR	M270v1_2460038	Chrs	M270v1_2460037	Chrs	regulated
HpdR	M270v1_2460038	Chrs	M270v1_3420016	pSymA	regulated
IolR	M270v1_2720041	Chrs	M270v1_1480042	Chrs	regulated
IolR	M270v1_2720041	Chrs	M270v1_1480043	Chrs	operon
IolR	M270v1_2720041	Chrs	M270v1_1500011	Chrs	regulated
IolR	M270v1_2720041	Chrs	M270v1_1500012	Chrs	regulated
IolR	M270v1_2720041	Chrs	M270v1_2490003	UnMapped	regulated
IolR	M270v1_2720041	Chrs	M270v1_2720039	Chrs	regulated
IolR	M270v1_2720041	Chrs	M270v1_2720040	Chrs	regulated
IolR	M270v1_2720041	Chrs	M270v1_2720042	Chrs	regulated
IolR	M270v1_2720041	Chrs	M270v1_pld1990080	pSymB	regulated
IolR	M270v1_2720041	Chrs	M270v1_pld2070011	pSymB	regulated
IolR	M270v1_2720041	Chrs	M270v1_pld2070012	pSymB	regulated
IolR	M270v1_2720041	Chrs	M270v1_pld2290009	pSymB	regulated
IolR	M270v1_2720041	Chrs	M270v1_pld2290010	pSymB	regulated
IolR	M270v1_2720041	Chrs	M270v1_pld2560009	pSymB	regulated
IolR	M270v1_2720041	Chrs	M270v1_pld2560010	pSymB	regulated
IolR	M270v1_2720041	Chrs	M270v1_pld2560011	pSymB	operon
IolR	M270v1_2720041	Chrs	M270v1_pld2560012	pSymB	operon
IolR	M270v1_2720041	Chrs	M270v1_pld2750025	pSymB	regulated
IolR	M270v1_2720041	Chrs	M270v1_pld2750026	pSymB	regulated
IolR	M270v1_2720041	Chrs	M270v1_psym3600043	pSymA	regulated
IolR	M270v1_2720041	Chrs	M270v1_psym3600044	pSymA	regulated
IolR	M270v1_2720041	Chrs	M270v1_psym3600045	pSymA	operon
IolR	M270v1_2720041	Chrs	M270v1_psym3600046	pSymA	operon
IolR	M270v1_2720041	Chrs	M270v1_psym3600047	pSymA	operon
IolR	M270v1_2720041	Chrs	M270v1_psym3600048	pSymA	operon
IolR	M270v1_2720041	Chrs	M270v1_psym3600049	pSymA	operon
MucR	M270v1_2130138	Chrs	M270v1_1670202	Chrs	regulated
MucR	M270v1_2130138	Chrs	M270v1_1670203	Chrs	operon
MucR	M270v1_2130138	Chrs	M270v1_pld1600047	pSymB	regulated
NesR	M270v1_2220015	Chrs	M270v1_1060038	Chrs	regulated
NesR	M270v1_2220015	Chrs	M270v1_1790013	Chrs	regulated
NesR	M270v1_2220015	Chrs	M270v1_3250042	Chrs	regulated
NesR	M270v1_2220015	Chrs	M270v1_3250043	Chrs	operon
NesR	M270v1_2220015	Chrs	M270v1_3700075	Chrs	regulated
NesR	M270v1_2220015	Chrs	M270v1_650001	Chrs	regulated
NifA	M270v1_psym3570048	pSymA	M270v1_1390003	UnMapped	regulated
NifA	M270v1_psym3570048	pSymA	M270v1_1390004	UnMapped	regulated
NifA	M270v1_psym3570048	pSymA	M270v1_1810088	Chrs	regulated
NifA	M270v1_psym3570048	pSymA	M270v1_1810089	Chrs	regulated
NifA	M270v1_psym3570048	pSymA	M270v1_1920001	pSINME01	regulated
NifA	M270v1_psym3570048	pSymA	M270v1_200001	UnMapped	regulated
NifA	M270v1_psym3570048	pSymA	M270v1_2090018	UnMapped	regulated
NifA	M270v1_psym3570048	pSymA	M270v1_2610001	pSymA	regulated
NifA	M270v1_psym3570048	pSymA	M270v1_3130002	UnMapped	regulated
NifA	M270v1_psym3570048	pSymA	M270v1_3130007	UnMapped	regulated
NifA	M270v1_psym3570048	pSymA	M270v1_3130008	UnMapped	regulated
NifA	M270v1_psym3570048	pSymA	M270v1_3140001	UnMapped	regulated
NifA	M270v1_psym3570048	pSymA	M270v1_3140002	UnMapped	regulated
NifA	M270v1_psym3570048	pSymA	M270v1_3140007	UnMapped	regulated
NifA	M270v1_psym3570048	pSymA	M270v1_3160072	Chrs	regulated
NifA	M270v1_psym3570048	pSymA	M270v1_320002	UnMapped	regulated
NifA	M270v1_psym3570048	pSymA	M270v1_320003	UnMapped	regulated
NifA	M270v1_psym3570048	pSymA	M270v1_330001	UnMapped	regulated
NifA	M270v1_psym3570048	pSymA	M270v1_3410001	Chrs	regulated
NifA	M270v1_psym3570048	pSymA	M270v1_3410002	UnMapped	regulated
NifA	M270v1_psym3570048	pSymA	M270v1_3580001	pSymA	regulated
NifA	M270v1_psym3570048	pSymA	M270v1_psym1290003	pSymA	regulated
NifA	M270v1_psym3570048	pSymA	M270v1_psym1290004	pSymA	regulated
NifA	M270v1_psym3570048	pSymA	M270v1_psym1290005	pSymA	operon
NifA	M270v1_psym3570048	pSymA	M270v1_psym2600009	pSymA	regulated
NifA	M270v1_psym3570048	pSymA	M270v1_psym2600010	pSymA	operon
NifA	M270v1_psym3570048	pSymA	M270v1_psym2600011	pSymA	operon
NifA	M270v1_psym3570048	pSymA	M270v1_psym3570058	pSymA	regulated
NifA	M270v1_psym3570048	pSymA	M270v1_psym3570059	pSymA	regulated
NifA	M270v1_psym3570048	pSymA	M270v1_psym3570063	pSymA	regulated
NodD1	M270v1_psym2600008	pSymA	M270v1_1390004	UnMapped	regulated
NodD1	M270v1_psym2600008	pSymA	M270v1_2610001	pSymA	regulated
NodD1	M270v1_psym2600008	pSymA	M270v1_psym1290003	pSymA	regulated
NodD1	M270v1_psym2600008	pSymA	M270v1_psym1290004	pSymA	regulated
NodD1	M270v1_psym2600008	pSymA	M270v1_psym1290005	pSymA	operon
NodD1	M270v1_psym2600008	pSymA	M270v1_psym2600009	pSymA	regulated
NodD1	M270v1_psym2600008	pSymA	M270v1_psym2600010	pSymA	operon
NodD1	M270v1_psym2600008	pSymA	M270v1_psym2600011	pSymA	operon
NodD2	M270v1_1390003	UnMapped	M270v1_2610001	pSymA	regulated
NodD2	M270v1_1390003	UnMapped	M270v1_psym1290003	pSymA	regulated
NodD2	M270v1_1390003	UnMapped	M270v1_psym1290004	pSymA	regulated
NodD2	M270v1_1390003	UnMapped	M270v1_psym1290005	pSymA	operon
NodD2	M270v1_1390003	UnMapped	M270v1_psym2600009	pSymA	regulated
NodD2	M270v1_1390003	UnMapped	M270v1_psym2600010	pSymA	operon
NodD2	M270v1_1390003	UnMapped	M270v1_psym2600011	pSymA	operon
NodD3	M270v1_1680006	pSymA	M270v1_2610001	pSymA	regulated
NodD3	M270v1_1680006	pSymA	M270v1_psym1290003	pSymA	regulated
NodD3	M270v1_1680006	pSymA	M270v1_psym1290004	pSymA	regulated
NodD3	M270v1_1680006	pSymA	M270v1_psym1290005	pSymA	operon
NodD3	M270v1_1680006	pSymA	M270v1_psym2600009	pSymA	regulated
NodD3	M270v1_1680006	pSymA	M270v1_psym2600010	pSymA	operon
NodD3	M270v1_1680006	pSymA	M270v1_psym2600011	pSymA	operon
NtrR	M270v1_880014	Chrs	M270v1_250007	UnMapped	regulated
NtrR	M270v1_880014	Chrs	M270v1_2640003	Chrs	regulated
OxyR	M270v1_2930083	Chrs	M270v1_2930084	Chrs	regulated
PcaQ	M270v1_pld3690062	pSymB	M270v1_1390003	UnMapped	regulated
PcaQ	M270v1_pld3690062	pSymB	M270v1_1390004	UnMapped	regulated
PcaQ	M270v1_pld3690062	pSymB	M270v1_1480020	Chrs	regulated
PcaQ	M270v1_pld3690062	pSymB	M270v1_1480021	Chrs	regulated
PcaQ	M270v1_pld3690062	pSymB	M270v1_1480022	Chrs	operon
PcaQ	M270v1_pld3690062	pSymB	M270v1_1480023	Chrs	operon
PcaQ	M270v1_pld3690062	pSymB	M270v1_1480024	Chrs	operon
PcaQ	M270v1_pld3690062	pSymB	M270v1_1480025	Chrs	operon
PcaQ	M270v1_pld3690062	pSymB	M270v1_2200002	Chrs	regulated
PcaQ	M270v1_pld3690062	pSymB	M270v1_2610001	pSymA	regulated
PcaQ	M270v1_pld3690062	pSymB	M270v1_pld1600115	pSymB	regulated
PcaQ	M270v1_pld3690062	pSymB	M270v1_pld1600116	pSymB	operon
PcaQ	M270v1_pld3690062	pSymB	M270v1_pld3270001	UnMapped	regulated
PcaQ	M270v1_pld3690062	pSymB	M270v1_pld3270002	pSymB	regulated
PcaQ	M270v1_pld3690062	pSymB	M270v1_pld3690047	pSymB	regulated
PcaQ	M270v1_pld3690062	pSymB	M270v1_pld3690061	pSymB	regulated
PcaQ	M270v1_pld3690062	pSymB	M270v1_psym1290003	pSymA	regulated
PcaQ	M270v1_pld3690062	pSymB	M270v1_psym1290004	pSymA	regulated
PcaQ	M270v1_pld3690062	pSymB	M270v1_psym1290005	pSymA	operon
PcaQ	M270v1_pld3690062	pSymB	M270v1_psym2600008	pSymA	regulated
PcaQ	M270v1_pld3690062	pSymB	M270v1_psym2600009	pSymA	regulated
PcaQ	M270v1_pld3690062	pSymB	M270v1_psym2600010	pSymA	operon
PcaQ	M270v1_pld3690062	pSymB	M270v1_psym2600011	pSymA	operon
PcaQ	M270v1_pld3690062	pSymB	M270v1_psym630145	pSymA	regulated
PckR	M270v1_2870041	Chrs	M270v1_1530047	Chrs	regulated
PckR	M270v1_2870041	Chrs	M270v1_1530048	Chrs	regulated
PckR	M270v1_2870041	Chrs	M270v1_1790006	Chrs	regulated
PckR	M270v1_2870041	Chrs	M270v1_1790007	Chrs	regulated
PckR	M270v1_2870041	Chrs	M270v1_1790008	Chrs	operon
PckR	M270v1_2870041	Chrs	M270v1_1790009	Chrs	operon
PckR	M270v1_2870041	Chrs	M270v1_1800004	Chrs	regulated
PckR	M270v1_2870041	Chrs	M270v1_1840044	Chrs	regulated
PckR	M270v1_2870041	Chrs	M270v1_1840045	Chrs	regulated
PckR	M270v1_2870041	Chrs	M270v1_2130179	Chrs	regulated
PckR	M270v1_2870041	Chrs	M270v1_2130180	Chrs	regulated
PckR	M270v1_2870041	Chrs	M270v1_2130192	Chrs	regulated
PckR	M270v1_2870041	Chrs	M270v1_2130193	Chrs	regulated
PckR	M270v1_2870041	Chrs	M270v1_2340023	Chrs	regulated
PckR	M270v1_2870041	Chrs	M270v1_2520007	Chrs	regulated
PckR	M270v1_2870041	Chrs	M270v1_2860003	Chrs	regulated
PckR	M270v1_2870041	Chrs	M270v1_2870061	Chrs	regulated
PckR	M270v1_2870041	Chrs	M270v1_2870062	Chrs	regulated
PckR	M270v1_2870041	Chrs	M270v1_2870063	Chrs	operon
PckR	M270v1_2870041	Chrs	M270v1_2930005	Chrs	regulated
PckR	M270v1_2870041	Chrs	M270v1_2930009	Chrs	regulated
PckR	M270v1_2870041	Chrs	M270v1_2930010	Chrs	operon
PckR	M270v1_2870041	Chrs	M270v1_2930011	Chrs	operon
PckR	M270v1_2870041	Chrs	M270v1_2930012	Chrs	operon
PckR	M270v1_2870041	Chrs	M270v1_2930013	Chrs	operon
PckR	M270v1_2870041	Chrs	M270v1_3250038	Chrs	regulated
PckR	M270v1_2870041	Chrs	M270v1_3250039	Chrs	regulated
PckR	M270v1_2870041	Chrs	M270v1_3250040	Chrs	operon
PckR	M270v1_2870041	Chrs	M270v1_3380076	Chrs	regulated
PckR	M270v1_2870041	Chrs	M270v1_3500006	Chrs	regulated
PckR	M270v1_2870041	Chrs	M270v1_450033	Chrs	regulated
PckR	M270v1_2870041	Chrs	M270v1_770002	Chrs	regulated
PckR	M270v1_2870041	Chrs	M270v1_770003	Chrs	regulated
PckR	M270v1_2870041	Chrs	M270v1_800003	Chrs	regulated
PckR	M270v1_2870041	Chrs	M270v1_800004	Chrs	operon
PckR	M270v1_2870041	Chrs	M270v1_800005	Chrs	operon
PckR	M270v1_2870041	Chrs	M270v1_800006	Chrs	operon
PckR	M270v1_2870041	Chrs	M270v1_800019	Chrs	regulated
PckR	M270v1_2870041	Chrs	M270v1_800020	Chrs	operon
PckR	M270v1_2870041	Chrs	M270v1_800021	Chrs	operon
PckR	M270v1_2870041	Chrs	M270v1_800022	Chrs	operon
PckR	M270v1_2870041	Chrs	M270v1_800023	Chrs	operon
PckR	M270v1_2870041	Chrs	M270v1_pld1520037	pSymB	regulated
PckR	M270v1_2870041	Chrs	M270v1_pld2940172	pSymB	regulated
PckR	M270v1_2870041	Chrs	M270v1_pld2940173	pSymB	operon
PckR	M270v1_2870041	Chrs	M270v1_pld3210057	pSymB	regulated
PckR	M270v1_2870041	Chrs	M270v1_psym3600123	pSymA	regulated
RbtR	M270v1_pld2940136	pSymB	M270v1_pld2940137	pSymB	regulated
RbtR	M270v1_pld2940136	pSymB	M270v1_pld2940138	pSymB	operon
RbtR	M270v1_pld2940136	pSymB	M270v1_pld2940139	pSymB	operon
RbtR	M270v1_pld2940136	pSymB	M270v1_pld2940140	pSymB	operon
RbtR	M270v1_pld2940136	pSymB	M270v1_psym3120012	pSymA	regulated
RctR	M270v1_3500106	Chrs	M270v1_570001	UnMapped	regulated
RctR	M270v1_3500106	Chrs	M270v1_570002	pSymB	regulated
RhrA	M270v1_psym3600028	pSymA	M270v1_psym3600021	pSymA	regulated
RhrA	M270v1_psym3600028	pSymA	M270v1_psym3600029	pSymA	regulated
RhrA	M270v1_psym3600028	pSymA	M270v1_psym3600030	pSymA	operon
RirA	M270v1_2930043	Chrs	M270v1_1060003	Chrs	regulated
RirA	M270v1_2930043	Chrs	M270v1_1060004	Chrs	regulated
RirA	M270v1_2930043	Chrs	M270v1_1060035	Chrs	regulated
RirA	M270v1_2930043	Chrs	M270v1_1160026	Chrs	regulated
RirA	M270v1_2930043	Chrs	M270v1_1160027	Chrs	regulated
RirA	M270v1_2930043	Chrs	M270v1_1160031	Chrs	regulated
RirA	M270v1_2930043	Chrs	M270v1_1160032	Chrs	regulated
RirA	M270v1_2930043	Chrs	M270v1_1160033	Chrs	operon
RirA	M270v1_2930043	Chrs	M270v1_1160034	Chrs	operon
RirA	M270v1_2930043	Chrs	M270v1_1740061	Chrs	regulated
RirA	M270v1_2930043	Chrs	M270v1_1740062	Chrs	regulated
RirA	M270v1_2930043	Chrs	M270v1_1740063	Chrs	operon
RirA	M270v1_2930043	Chrs	M270v1_1740064	Chrs	operon
RirA	M270v1_2930043	Chrs	M270v1_1740065	Chrs	operon
RirA	M270v1_2930043	Chrs	M270v1_1740066	Chrs	operon
RirA	M270v1_2930043	Chrs	M270v1_1740067	Chrs	operon
RirA	M270v1_2930043	Chrs	M270v1_2130071	Chrs	regulated
RirA	M270v1_2930043	Chrs	M270v1_2130072	Chrs	regulated
RirA	M270v1_2930043	Chrs	M270v1_2130113	Chrs	regulated
RirA	M270v1_2930043	Chrs	M270v1_2130114	Chrs	operon
RirA	M270v1_2930043	Chrs	M270v1_2180002	Chrs	regulated
RirA	M270v1_2930043	Chrs	M270v1_2240003	Chrs	regulated
RirA	M270v1_2930043	Chrs	M270v1_2240046	Chrs	regulated
RirA	M270v1_2930043	Chrs	M270v1_2240047	Chrs	regulated
RirA	M270v1_2930043	Chrs	M270v1_2240048	Chrs	operon
RirA	M270v1_2930043	Chrs	M270v1_2240049	Chrs	operon
RirA	M270v1_2930043	Chrs	M270v1_2930042	Chrs	regulated
RirA	M270v1_2930043	Chrs	M270v1_2930044	Chrs	operon
RirA	M270v1_2930043	Chrs	M270v1_3380005	Chrs	regulated
RirA	M270v1_2930043	Chrs	M270v1_3380006	Chrs	regulated
RirA	M270v1_2930043	Chrs	M270v1_3380007	Chrs	operon
RirA	M270v1_2930043	Chrs	M270v1_3380014	Chrs	regulated
RirA	M270v1_2930043	Chrs	M270v1_3380015	Chrs	regulated
RirA	M270v1_2930043	Chrs	M270v1_3530007	UnMapped	regulated
RirA	M270v1_2930043	Chrs	M270v1_3530008	UnMapped	regulated
RirA	M270v1_2930043	Chrs	M270v1_770029	Chrs	regulated
RirA	M270v1_2930043	Chrs	M270v1_770030	Chrs	regulated
RirA	M270v1_2930043	Chrs	M270v1_880020	Chrs	regulated
RirA	M270v1_2930043	Chrs	M270v1_pld1520026	pSymB	regulated
RirA	M270v1_2930043	Chrs	M270v1_pld1520027	pSymB	regulated
RirA	M270v1_2930043	Chrs	M270v1_pld2070052	pSymB	regulated
RirA	M270v1_2930043	Chrs	M270v1_pld2070053	pSymB	regulated
RirA	M270v1_2930043	Chrs	M270v1_pld2070054	pSymB	operon
RirA	M270v1_2930043	Chrs	M270v1_pld2070055	pSymB	operon
RirA	M270v1_2930043	Chrs	M270v1_pld2290063	pSymB	regulated
RirA	M270v1_2930043	Chrs	M270v1_pld2290064	pSymB	regulated
RirA	M270v1_2930043	Chrs	M270v1_pld3240001	pSymA	regulated
RirA	M270v1_2930043	Chrs	M270v1_pld3240002	pSymB	regulated
RirA	M270v1_2930043	Chrs	M270v1_pld3240003	pSymB	operon
RirA	M270v1_2930043	Chrs	M270v1_pld3240004	pSymB	operon
RirA	M270v1_2930043	Chrs	M270v1_pld3240005	pSymB	operon
RirA	M270v1_2930043	Chrs	M270v1_pld3240006	pSymB	operon
RirA	M270v1_2930043	Chrs	M270v1_pld3240021	pSymB	regulated
RirA	M270v1_2930043	Chrs	M270v1_pld3240022	pSymB	regulated
RirA	M270v1_2930043	Chrs	M270v1_pld3240023	pSymB	operon
RirA	M270v1_2930043	Chrs	M270v1_pld3240077	pSymB	regulated
RirA	M270v1_2930043	Chrs	M270v1_pld3240078	pSymB	regulated
RirA	M270v1_2930043	Chrs	M270v1_pld510033	pSymB	regulated
RirA	M270v1_2930043	Chrs	M270v1_psym3600004	pSymA	regulated
RirA	M270v1_2930043	Chrs	M270v1_psym3600005	pSymA	regulated
RirA	M270v1_2930043	Chrs	M270v1_psym3600020	pSymA	regulated
RirA	M270v1_2930043	Chrs	M270v1_psym3600021	pSymA	regulated
RirA	M270v1_2930043	Chrs	M270v1_psym3600028	pSymA	regulated
RirA	M270v1_2930043	Chrs	M270v1_psym3600029	pSymA	regulated
RirA	M270v1_2930043	Chrs	M270v1_psym3600030	pSymA	operon
RirA	M270v1_2930043	Chrs	M270v1_psym3600040	pSymA	regulated
RpoE9	M270v1_pld1990127	pSymB	M270v1_2460009	Chrs	regulated
RpoE9	M270v1_pld1990127	pSymB	M270v1_2460010	Chrs	operon
RpoE9	M270v1_pld1990127	pSymB	M270v1_2460011	Chrs	operon
RpoE9	M270v1_pld1990127	pSymB	M270v1_2460012	Chrs	operon
RpoE9	M270v1_pld1990127	pSymB	M270v1_2460013	Chrs	operon
RpoE9	M270v1_pld1990127	pSymB	M270v1_2460014	Chrs	operon
RpoE9	M270v1_pld1990127	pSymB	M270v1_pld1990128	pSymB	regulated
RpoE9	M270v1_pld1990127	pSymB	M270v1_pld1990129	pSymB	operon
SM-b20537	M270v1_pld2940192	pSymB	M270v1_2250013	Chrs	regulated
SM-b20537	M270v1_pld2940192	pSymB	M270v1_pld3240069	pSymB	regulated
SM-b20537	M270v1_pld2940192	pSymB	M270v1_psym630049	pSymA	regulated
SM-b20537	M270v1_pld2940192	pSymB	M270v1_psym630050	pSymA	regulated
SM-b20667	M270v1_pld2070059	pSymB	M270v1_pld2070058	pSymB	regulated
SM-b20717	M270v1_pld1990145	pSymB	M270v1_1670113	Chrs	regulated
SM-b20717	M270v1_pld1990145	pSymB	M270v1_2250022	Chrs	regulated
SM-b20717	M270v1_pld1990145	pSymB	M270v1_3360011	Chrs	regulated
SM-b20717	M270v1_pld1990145	pSymB	M270v1_3360012	Chrs	operon
SM-b20717	M270v1_pld1990145	pSymB	M270v1_3360013	Chrs	operon
SM-b20717	M270v1_pld1990145	pSymB	M270v1_3360014	Chrs	operon
SM-b20717	M270v1_pld1990145	pSymB	M270v1_3360015	Chrs	operon
SM-b20717	M270v1_pld1990145	pSymB	M270v1_pld1990140	pSymB	regulated
SM-b20717	M270v1_pld1990145	pSymB	M270v1_pld820010	pSymB	regulated
SM-b20717	M270v1_pld1990145	pSymB	M270v1_pld820011	pSymB	operon
SM-b20717	M270v1_pld1990145	pSymB	M270v1_pld820012	pSymB	operon
SM-b20717	M270v1_pld1990145	pSymB	M270v1_pld820021	pSymB	regulated
SM-b20717	M270v1_pld1990145	pSymB	M270v1_psym680061	pSymA	regulated
SM-b20717	M270v1_pld1990145	pSymB	M270v1_psym680062	pSymA	regulated
SM-b20717	M270v1_pld2070006	pSymB	M270v1_1670113	Chrs	regulated
SM-b20717	M270v1_pld2070006	pSymB	M270v1_2250022	Chrs	regulated
SM-b20717	M270v1_pld2070006	pSymB	M270v1_3360011	Chrs	regulated
SM-b20717	M270v1_pld2070006	pSymB	M270v1_3360012	Chrs	operon
SM-b20717	M270v1_pld2070006	pSymB	M270v1_3360013	Chrs	operon
SM-b20717	M270v1_pld2070006	pSymB	M270v1_3360014	Chrs	operon
SM-b20717	M270v1_pld2070006	pSymB	M270v1_3360015	Chrs	operon
SM-b20717	M270v1_pld2070006	pSymB	M270v1_pld1990140	pSymB	regulated
SM-b20717	M270v1_pld2070006	pSymB	M270v1_pld820010	pSymB	regulated
SM-b20717	M270v1_pld2070006	pSymB	M270v1_pld820011	pSymB	operon
SM-b20717	M270v1_pld2070006	pSymB	M270v1_pld820012	pSymB	operon
SM-b20717	M270v1_pld2070006	pSymB	M270v1_pld820021	pSymB	regulated
SM-b20717	M270v1_pld2070006	pSymB	M270v1_psym680061	pSymA	regulated
SM-b20717	M270v1_pld2070006	pSymB	M270v1_psym680062	pSymA	regulated
SM-b21372	M270v1_pld1600104	pSymB	M270v1_pld1600109	pSymB	regulated
SM-b21372	M270v1_pld1600104	pSymB	M270v1_pld3240045	pSymB	regulated
SM-b21372	M270v1_pld1600104	pSymB	M270v1_pld3240046	pSymB	regulated
SM-b21598	M270v1_pld3240014	pSymB	M270v1_pld3240013	pSymB	regulated
SM-b21706	M270v1_pld1990189	pSymB	M270v1_pld1990188	pSymB	regulated
SMc04401	M270v1_1540029	Chrs	M270v1_1540031	Chrs	regulated
SMc04401	M270v1_1540029	Chrs	M270v1_psym3600114	pSymA	regulated
SMc04401	M270v1_1540029	Chrs	M270v1_psym3600115	pSymA	operon
STM3633	M270v1_pld1520120	pSymB	M270v1_1790006	Chrs	regulated
STM3633	M270v1_pld1520120	pSymB	M270v1_1790007	Chrs	regulated
STM3633	M270v1_pld1520120	pSymB	M270v1_1790008	Chrs	operon
STM3633	M270v1_pld1520120	pSymB	M270v1_1790009	Chrs	operon
STM3633	M270v1_pld1520120	pSymB	M270v1_2520007	Chrs	regulated
STM3633	M270v1_pld1520120	pSymB	M270v1_2870061	Chrs	regulated
STM3633	M270v1_pld1520120	pSymB	M270v1_2870062	Chrs	regulated
STM3633	M270v1_pld1520120	pSymB	M270v1_2870063	Chrs	operon
STM3633	M270v1_pld1520120	pSymB	M270v1_3250038	Chrs	regulated
STM3633	M270v1_pld1520120	pSymB	M270v1_3250039	Chrs	regulated
STM3633	M270v1_pld1520120	pSymB	M270v1_3250040	Chrs	operon
STM3633	M270v1_pld1520120	pSymB	M270v1_3380076	Chrs	regulated
STM3633	M270v1_pld1520120	pSymB	M270v1_800003	Chrs	regulated
STM3633	M270v1_pld1520120	pSymB	M270v1_800004	Chrs	operon
STM3633	M270v1_pld1520120	pSymB	M270v1_800005	Chrs	operon
STM3633	M270v1_pld1520120	pSymB	M270v1_800006	Chrs	operon
STM3633	M270v1_pld1520120	pSymB	M270v1_pld1520054	pSymB	regulated
STM3633	M270v1_pld1520120	pSymB	M270v1_pld1520119	pSymB	regulated
ThuR	M270v1_pld1520149	pSymB	M270v1_1670034	Chrs	regulated
ThuR	M270v1_pld1520149	pSymB	M270v1_1670035	Chrs	regulated
ThuR	M270v1_pld1520149	pSymB	M270v1_1670202	Chrs	regulated
ThuR	M270v1_pld1520149	pSymB	M270v1_1670203	Chrs	operon
ThuR	M270v1_pld1520149	pSymB	M270v1_1670218	Chrs	regulated
ThuR	M270v1_pld1520149	pSymB	M270v1_1670219	Chrs	regulated
ThuR	M270v1_pld1520149	pSymB	M270v1_1670220	Chrs	operon
ThuR	M270v1_pld1520149	pSymB	M270v1_1670221	Chrs	operon
ThuR	M270v1_pld1520149	pSymB	M270v1_1670222	Chrs	operon
ThuR	M270v1_pld1520149	pSymB	M270v1_1800016	Chrs	regulated
ThuR	M270v1_pld1520149	pSymB	M270v1_2130051	Chrs	regulated
ThuR	M270v1_pld1520149	pSymB	M270v1_2130052	Chrs	operon
ThuR	M270v1_pld1520149	pSymB	M270v1_2130071	Chrs	regulated
ThuR	M270v1_pld1520149	pSymB	M270v1_2130072	Chrs	regulated
ThuR	M270v1_pld1520149	pSymB	M270v1_2130179	Chrs	regulated
ThuR	M270v1_pld1520149	pSymB	M270v1_2130180	Chrs	regulated
ThuR	M270v1_pld1520149	pSymB	M270v1_2380002	Chrs	regulated
ThuR	M270v1_pld1520149	pSymB	M270v1_2380003	Chrs	regulated
ThuR	M270v1_pld1520149	pSymB	M270v1_2520007	Chrs	regulated
ThuR	M270v1_pld1520149	pSymB	M270v1_2550005	Chrs	regulated
ThuR	M270v1_pld1520149	pSymB	M270v1_2550006	Chrs	regulated
ThuR	M270v1_pld1520149	pSymB	M270v1_2550007	Chrs	operon
ThuR	M270v1_pld1520149	pSymB	M270v1_2640012	Chrs	regulated
ThuR	M270v1_pld1520149	pSymB	M270v1_2820031	Chrs	regulated
ThuR	M270v1_pld1520149	pSymB	M270v1_2860015	Chrs	regulated
ThuR	M270v1_pld1520149	pSymB	M270v1_2930078	Chrs	regulated
ThuR	M270v1_pld1520149	pSymB	M270v1_2930079	Chrs	regulated
ThuR	M270v1_pld1520149	pSymB	M270v1_3250038	Chrs	regulated
ThuR	M270v1_pld1520149	pSymB	M270v1_3250039	Chrs	regulated
ThuR	M270v1_pld1520149	pSymB	M270v1_3250040	Chrs	operon
ThuR	M270v1_pld1520149	pSymB	M270v1_3280010	pSymA	regulated
ThuR	M270v1_pld1520149	pSymB	M270v1_3280011	pSymA	regulated
ThuR	M270v1_pld1520149	pSymB	M270v1_3280012	pSymA	operon
ThuR	M270v1_pld1520149	pSymB	M270v1_pld1520054	pSymB	regulated
ThuR	M270v1_pld1520149	pSymB	M270v1_pld1520150	pSymB	regulated
ThuR	M270v1_pld1520149	pSymB	M270v1_pld1990101	pSymB	regulated
ThuR	M270v1_pld1520149	pSymB	M270v1_pld1990102	pSymB	operon
ThuR	M270v1_pld1520149	pSymB	M270v1_pld1990103	pSymB	operon
ThuR	M270v1_pld1520149	pSymB	M270v1_pld1990137	pSymB	regulated
ThuR	M270v1_pld1520149	pSymB	M270v1_pld1990138	pSymB	regulated
ThuR	M270v1_pld1520149	pSymB	M270v1_psym3600220	pSymA	regulated
ThuR	M270v1_pld1520149	pSymB	M270v1_psym3600221	pSymA	operon
ThuR	M270v1_pld1520149	pSymB	M270v1_psym3600222	pSymA	operon
XylR	M270v1_pld2290012	pSymB	M270v1_1630002	Chrs	regulated
XylR	M270v1_pld2290012	pSymB	M270v1_2250048	Chrs	regulated
XylR	M270v1_pld2290012	pSymB	M270v1_2250049	Chrs	regulated
XylR	M270v1_pld2290012	pSymB	M270v1_2930097	Chrs	regulated
XylR	M270v1_pld2290012	pSymB	M270v1_2930098	Chrs	regulated
XylR	M270v1_pld2290012	pSymB	M270v1_3500078	Chrs	regulated
XylR	M270v1_pld2290012	pSymB	M270v1_3500079	Chrs	regulated
XylR	M270v1_pld2290012	pSymB	M270v1_3700035	Chrs	regulated
XylR	M270v1_pld2290012	pSymB	M270v1_3700036	Chrs	regulated
XylR	M270v1_pld2290012	pSymB	M270v1_3700037	Chrs	operon
XylR	M270v1_pld2290012	pSymB	M270v1_600006	Chrs	regulated
XylR	M270v1_pld2290012	pSymB	M270v1_pld1600044	pSymB	regulated
XylR	M270v1_pld2290012	pSymB	M270v1_pld1600045	pSymB	regulated
XylR	M270v1_pld2290012	pSymB	M270v1_pld1600047	pSymB	regulated
XylR	M270v1_pld2290012	pSymB	M270v1_pld1990188	pSymB	regulated
XylR	M270v1_pld2290012	pSymB	M270v1_pld1990189	pSymB	regulated
XylR	M270v1_pld2290012	pSymB	M270v1_pld2290013	pSymB	regulated
XylR	M270v1_pld2290012	pSymB	M270v1_pld2290014	pSymB	regulated
XylR	M270v1_pld2290012	pSymB	M270v1_pld2290015	pSymB	operon
XylR	M270v1_pld2290012	pSymB	M270v1_pld2290016	pSymB	operon
XylR	M270v1_pld2290012	pSymB	M270v1_pld2940124	pSymB	regulated
XylR	M270v1_pld2290012	pSymB	M270v1_pld3270017	pSymB	regulated
XylR	M270v1_pld2290012	pSymB	M270v1_pld3270018	pSymB	regulated
XylR	M270v1_pld2290012	pSymB	M270v1_psym3600141	pSymA	regulated
XylR	M270v1_pld2290012	pSymB	M270v1_psym3600142	pSymA	operon
YE2053	M270v1_pld2940034	pSymB	M270v1_1010007	UnMapped	regulated
YE2053	M270v1_pld2940034	pSymB	M270v1_1710058	pSymB	regulated
YE2053	M270v1_pld2940034	pSymB	M270v1_2840039	Chrs	regulated
YE2053	M270v1_pld2940034	pSymB	M270v1_800010	Chrs	regulated
YE2053	M270v1_pld2940034	pSymB	M270v1_800011	Chrs	regulated
YE2053	M270v1_pld2940034	pSymB	M270v1_800012	Chrs	operon
YE2053	M270v1_pld2940034	pSymB	M270v1_800013	Chrs	operon
YE2053	M270v1_pld2940034	pSymB	M270v1_800014	Chrs	operon
YE2053	M270v1_pld2940034	pSymB	M270v1_pld2070018	pSymB	regulated
YE2053	M270v1_pld2940034	pSymB	M270v1_pld2940033	pSymB	regulated
