# Supplementary material for: Evolution of Intra-specific Regulatory Networks in a Multipartite Bacterial Genome
Source: PLoS Comput Biol. 2015 Sep 4;11(9):e1004478. doi: 10.1371/journal.pcbi.1004478 (PMC4560400; doi:10.1371/journal.pcbi.1004478)
Supplement: S1 Material — (ZIP) [file pcbi.1004478.s001.zip › SM11.tsv]

#Regulator	locus_tag	replicon	locus_tag	replicon	type
AglR	SM11_chr1401	Chrs	SM11_chr1402	Chrs	regulated
AglR	SM11_chr1401	Chrs	SM11_chr1403	Chrs	operon
AglR	SM11_chr1401	Chrs	SM11_chr1404	Chrs	operon
AglR	SM11_chr1401	Chrs	SM11_chr1405	Chrs	operon
AglR	SM11_chr1401	Chrs	SM11_chr2035	Chrs	regulated
AglR	SM11_chr1401	Chrs	SM11_chr2036	Chrs	operon
AglR	SM11_chr1401	Chrs	SM11_chr2037	Chrs	operon
AglR	SM11_chr1401	Chrs	SM11_chr2038	Chrs	operon
AglR	SM11_chr1401	Chrs	SM11_chr3065	Chrs	regulated
AglR	SM11_chr1401	Chrs	SM11_chr3066	Chrs	operon
AglR	SM11_chr1401	Chrs	SM11_chr3067	Chrs	operon
AglR	SM11_chr1401	Chrs	SM11_chr3068	Chrs	operon
AglR	SM11_chr1401	Chrs	SM11_chr3774	Chrs	regulated
AglR	SM11_chr1401	Chrs	SM11_chr3775	Chrs	operon
AglR	SM11_chr1401	Chrs	SM11_pC1642	pSymB	regulated
AglR	SM11_chr1401	Chrs	SM11_pD0736	pSymA	regulated
AglR	SM11_chr1401	Chrs	SM11_pD0737	pSymA	regulated
BetI	SM11_chr0609	Chrs	SM11_chr0610	Chrs	regulated
BetI	SM11_chr0609	Chrs	SM11_pD0953	pSymA	regulated
ChpR	SM11_pD0211	pSymA	SM11_pD0212	pSymA	regulated
ExpG	SM11_pD0704	pSymA	SM11_pC0740	pSymB	regulated
ExpG	SM11_pD0704	pSymA	SM11_pC0741	pSymB	regulated
ExpG	SM11_pD0704	pSymA	SM11_pD0705	pSymA	regulated
ExpG	SM11_pD0704	pSymA	SM11_pD0706	pSymA	operon
ExpG	SM11_pD0704	pSymA	SM11_pD0707	pSymA	operon
FixK1	SM11_pC1165	pSymB	SM11_chr2221	Chrs	regulated
FixK1	SM11_pC1165	pSymB	SM11_chr2222	Chrs	regulated
FixK1	SM11_pC1165	pSymB	SM11_pC0195	pSymB	regulated
FixK1	SM11_pC1165	pSymB	SM11_pC0196	pSymB	regulated
FixK1	SM11_pC1165	pSymB	SM11_pC0963	pSymB	regulated
FixK1	SM11_pC1165	pSymB	SM11_pC0964	pSymB	operon
FixK1	SM11_pC1165	pSymB	SM11_pC0965	pSymB	operon
FixK1	SM11_pC1165	pSymB	SM11_pC0966	pSymB	operon
FixK1	SM11_pC1165	pSymB	SM11_pC0967	pSymB	operon
FixK1	SM11_pC1165	pSymB	SM11_pC0968	pSymB	operon
FixK1	SM11_pC1165	pSymB	SM11_pC0969	pSymB	operon
FixK1	SM11_pC1165	pSymB	SM11_pC1166	pSymB	regulated
FixK1	SM11_pC1165	pSymB	SM11_pC1167	pSymB	operon
FixK1	SM11_pC1165	pSymB	SM11_pC1168	pSymB	operon
FixK1	SM11_pC1165	pSymB	SM11_pC1169	pSymB	operon
FixK1	SM11_pC1165	pSymB	SM11_pC1170	pSymB	operon
FixK1	SM11_pC1165	pSymB	SM11_pC1171	pSymB	operon
FixK1	SM11_pC1165	pSymB	SM11_pC1272	pSymB	regulated
FixK1	SM11_pC1165	pSymB	SM11_pC1308	pSymB	regulated
FixK1	SM11_pC1165	pSymB	SM11_pC1309	pSymB	operon
FixK1	SM11_pC1165	pSymB	SM11_pC1346	pSymB	regulated
FixK1	SM11_pC0964	pSymB	SM11_chr2221	Chrs	regulated
FixK1	SM11_pC0964	pSymB	SM11_chr2222	Chrs	regulated
FixK1	SM11_pC0964	pSymB	SM11_pC0195	pSymB	regulated
FixK1	SM11_pC0964	pSymB	SM11_pC0196	pSymB	regulated
FixK1	SM11_pC0964	pSymB	SM11_pC0963	pSymB	regulated
FixK1	SM11_pC0964	pSymB	SM11_pC0965	pSymB	operon
FixK1	SM11_pC0964	pSymB	SM11_pC0966	pSymB	operon
FixK1	SM11_pC0964	pSymB	SM11_pC0967	pSymB	operon
FixK1	SM11_pC0964	pSymB	SM11_pC0968	pSymB	operon
FixK1	SM11_pC0964	pSymB	SM11_pC0969	pSymB	operon
FixK1	SM11_pC0964	pSymB	SM11_pC1166	pSymB	regulated
FixK1	SM11_pC0964	pSymB	SM11_pC1167	pSymB	operon
FixK1	SM11_pC0964	pSymB	SM11_pC1168	pSymB	operon
FixK1	SM11_pC0964	pSymB	SM11_pC1169	pSymB	operon
FixK1	SM11_pC0964	pSymB	SM11_pC1170	pSymB	operon
FixK1	SM11_pC0964	pSymB	SM11_pC1171	pSymB	operon
FixK1	SM11_pC0964	pSymB	SM11_pC1272	pSymB	regulated
FixK1	SM11_pC0964	pSymB	SM11_pC1308	pSymB	regulated
FixK1	SM11_pC0964	pSymB	SM11_pC1309	pSymB	operon
FixK1	SM11_pC0964	pSymB	SM11_pC1346	pSymB	regulated
Fur	SM11_chr3204	Chrs	SM11_chr3205	Chrs	regulated
Fur	SM11_chr3204	Chrs	SM11_chr3206	Chrs	operon
Fur	SM11_chr3204	Chrs	SM11_chr3207	Chrs	operon
Fur	SM11_chr3204	Chrs	SM11_chr3208	Chrs	operon
Fur	SM11_chr3204	Chrs	SM11_pC1630	pSymB	regulated
GlnBK	SM11_chr1769	Chrs	SM11_chr0635	Chrs	regulated
GlnBK	SM11_chr1769	Chrs	SM11_chr0636	Chrs	operon
GlnBK	SM11_chr1769	Chrs	SM11_chr2484	Chrs	regulated
GlnBK	SM11_chr1769	Chrs	SM11_chr2485	Chrs	operon
GlnBK	SM11_chr1769	Chrs	SM11_chr2577	Chrs	regulated
GlnBK	SM11_chr1769	Chrs	SM11_chr2579	Chrs	regulated
GlnBK	SM11_chr1769	Chrs	SM11_chr2580	Chrs	regulated
GlnBK	SM11_chr1769	Chrs	SM11_chr2581	Chrs	operon
GlnBK	SM11_chr1769	Chrs	SM11_chr3687	Chrs	regulated
GlnBK	SM11_chr1769	Chrs	SM11_chr3688	Chrs	regulated
GlnBK	SM11_chr1769	Chrs	SM11_chr3689	Chrs	operon
GlnBK	SM11_chr1769	Chrs	SM11_chr3690	Chrs	operon
GlnBK	SM11_chr1769	Chrs	SM11_pD0573	pSymA	regulated
GlnBK	SM11_chr3316	Chrs	SM11_chr0635	Chrs	regulated
GlnBK	SM11_chr3316	Chrs	SM11_chr0636	Chrs	operon
GlnBK	SM11_chr3316	Chrs	SM11_chr2484	Chrs	regulated
GlnBK	SM11_chr3316	Chrs	SM11_chr2485	Chrs	operon
GlnBK	SM11_chr3316	Chrs	SM11_chr2577	Chrs	regulated
GlnBK	SM11_chr3316	Chrs	SM11_chr2579	Chrs	regulated
GlnBK	SM11_chr3316	Chrs	SM11_chr2580	Chrs	regulated
GlnBK	SM11_chr3316	Chrs	SM11_chr2581	Chrs	operon
GlnBK	SM11_chr3316	Chrs	SM11_chr3687	Chrs	regulated
GlnBK	SM11_chr3316	Chrs	SM11_chr3688	Chrs	regulated
GlnBK	SM11_chr3316	Chrs	SM11_chr3689	Chrs	operon
GlnBK	SM11_chr3316	Chrs	SM11_chr3690	Chrs	operon
GlnBK	SM11_chr3316	Chrs	SM11_pD0573	pSymA	regulated
HpdR	SM11_chr3113	Chrs	SM11_chr3114	Chrs	regulated
IolR	SM11_chr3832	Chrs	SM11_chr0283	Chrs	regulated
IolR	SM11_chr3832	Chrs	SM11_chr0284	Chrs	operon
IolR	SM11_chr3832	Chrs	SM11_chr2167	Chrs	regulated
IolR	SM11_chr3832	Chrs	SM11_chr2168	Chrs	regulated
IolR	SM11_chr3832	Chrs	SM11_chr3570	Chrs	regulated
IolR	SM11_chr3832	Chrs	SM11_chr3571	Chrs	operon
IolR	SM11_chr3832	Chrs	SM11_chr3572	Chrs	operon
IolR	SM11_chr3832	Chrs	SM11_chr3831	Chrs	regulated
IolR	SM11_chr3832	Chrs	SM11_pC0020	pSymB	regulated
IolR	SM11_chr3832	Chrs	SM11_pC0021	pSymB	regulated
IolR	SM11_chr3832	Chrs	SM11_pC0176	pSymB	regulated
IolR	SM11_chr3832	Chrs	SM11_pC0177	pSymB	regulated
IolR	SM11_chr3832	Chrs	SM11_pC1429	pSymB	regulated
IolR	SM11_chr3832	Chrs	SM11_pC1430	pSymB	operon
IolR	SM11_chr3832	Chrs	SM11_pD0200	pSymA	regulated
IolR	SM11_chr3832	Chrs	SM11_pD0405	pSymA	regulated
IolR	SM11_chr3832	Chrs	SM11_pD0838	pSymA	regulated
IolR	SM11_chr3832	Chrs	SM11_pD0839	pSymA	regulated
IolR	SM11_chr3832	Chrs	SM11_pD0955	pSymA	regulated
IolR	SM11_chr3832	Chrs	SM11_pD0956	pSymA	regulated
IolR	SM11_chr3832	Chrs	SM11_pD0957	pSymA	operon
IolR	SM11_chr3832	Chrs	SM11_pD0958	pSymA	operon
IolR	SM11_chr3832	Chrs	SM11_pD0959	pSymA	operon
IolR	SM11_chr3832	Chrs	SM11_pD0960	pSymA	operon
IolR	SM11_chr3832	Chrs	SM11_pD1523	pSymA	regulated
LsrAB1	SM11_chr1999	Chrs	SM11_pC1537	pSymB	regulated
LsrAB1	SM11_chr0616	Chrs	SM11_pC1537	pSymB	regulated
MucR	SM11_chr0659	Chrs	SM11_chr0317	Chrs	regulated
MucR	SM11_chr0659	Chrs	SM11_pD0702	pSymA	regulated
NesR	SM11_chr2981	Chrs	SM11_chr0045	Chrs	regulated
NesR	SM11_chr2981	Chrs	SM11_chr0046	Chrs	operon
NesR	SM11_chr2981	Chrs	SM11_chr1117	Chrs	regulated
NesR	SM11_chr2981	Chrs	SM11_chr1118	Chrs	operon
NesR	SM11_chr2981	Chrs	SM11_chr1358	Chrs	regulated
NesR	SM11_chr2981	Chrs	SM11_chr3156	Chrs	regulated
NesR	SM11_chr2981	Chrs	SM11_chr3157	Chrs	operon
NesR	SM11_chr2981	Chrs	SM11_chr3158	Chrs	operon
NesR	SM11_chr2981	Chrs	SM11_chr3503	Chrs	regulated
NifA	SM11_pC1131	pSymB	SM11_chr1859	Chrs	regulated
NifA	SM11_pC1131	pSymB	SM11_chr1860	Chrs	regulated
NifA	SM11_pC1131	pSymB	SM11_pC0186	pSymB	regulated
NifA	SM11_pC1131	pSymB	SM11_pC0187	pSymB	regulated
NifA	SM11_pC1131	pSymB	SM11_pC0188	pSymB	operon
NifA	SM11_pC1131	pSymB	SM11_pC0311	pSymB	regulated
NifA	SM11_pC1131	pSymB	SM11_pC1125	pSymB	regulated
NifA	SM11_pC1131	pSymB	SM11_pC1126	pSymB	regulated
NifA	SM11_pC1131	pSymB	SM11_pC1127	pSymB	regulated
NifA	SM11_pC1131	pSymB	SM11_pC1128	pSymB	operon
NifA	SM11_pC1131	pSymB	SM11_pC1129	pSymB	operon
NifA	SM11_pC1131	pSymB	SM11_pC1130	pSymB	operon
NodD1	SM11_pC1074	pSymB	SM11_pC1068	pSymB	regulated
NodD1	SM11_pC1074	pSymB	SM11_pC1090	pSymB	regulated
NodD1	SM11_pC1074	pSymB	SM11_pC1091	pSymB	regulated
NodD1	SM11_pC1074	pSymB	SM11_pC1157	pSymB	regulated
NodD2	SM11_pC1179	pSymB	SM11_pC1068	pSymB	regulated
NodD2	SM11_pC1179	pSymB	SM11_pC1090	pSymB	regulated
NodD2	SM11_pC1179	pSymB	SM11_pC1091	pSymB	regulated
NodD2	SM11_pC1179	pSymB	SM11_pC1157	pSymB	regulated
NodD3	SM11_pC1113	pSymB	SM11_pC1068	pSymB	regulated
NodD3	SM11_pC1113	pSymB	SM11_pC1090	pSymB	regulated
NodD3	SM11_pC1113	pSymB	SM11_pC1091	pSymB	regulated
NodD3	SM11_pC1113	pSymB	SM11_pC1157	pSymB	regulated
NtrR	SM11_chr2569	Chrs	SM11_chr2568	Chrs	regulated
OxyR	SM11_chr0417	Chrs	SM11_chr0418	Chrs	regulated
PcaQ	SM11_pD0132	pSymA	SM11_chr1204	Chrs	regulated
PcaQ	SM11_pD0132	pSymA	SM11_chr1205	Chrs	regulated
PcaQ	SM11_pD0132	pSymA	SM11_chr1206	Chrs	operon
PcaQ	SM11_pD0132	pSymA	SM11_chr3588	Chrs	regulated
PcaQ	SM11_pD0132	pSymA	SM11_chr3589	Chrs	regulated
PcaQ	SM11_pD0132	pSymA	SM11_chr3637	Chrs	regulated
PcaQ	SM11_pD0132	pSymA	SM11_pC0747	pSymB	regulated
PcaQ	SM11_pD0132	pSymA	SM11_pC1340	pSymB	regulated
PcaQ	SM11_pD0132	pSymA	SM11_pD0105	pSymA	regulated
PcaQ	SM11_pD0132	pSymA	SM11_pD0133	pSymA	regulated
PcaQ	SM11_pD0132	pSymA	SM11_pD0134	pSymA	operon
PcaQ	SM11_pD0132	pSymA	SM11_pD0135	pSymA	operon
PcaQ	SM11_pD0132	pSymA	SM11_pD0136	pSymA	operon
PcaQ	SM11_pD0132	pSymA	SM11_pD0137	pSymA	operon
PckR	SM11_chr3035	Chrs	SM11_chr0317	Chrs	regulated
PckR	SM11_chr3035	Chrs	SM11_chr0334	Chrs	regulated
PckR	SM11_chr3035	Chrs	SM11_chr0335	Chrs	regulated
PckR	SM11_chr3035	Chrs	SM11_chr0336	Chrs	operon
PckR	SM11_chr3035	Chrs	SM11_chr0337	Chrs	operon
PckR	SM11_chr3035	Chrs	SM11_chr0338	Chrs	operon
PckR	SM11_chr3035	Chrs	SM11_chr0339	Chrs	operon
PckR	SM11_chr3035	Chrs	SM11_chr0343	Chrs	regulated
PckR	SM11_chr3035	Chrs	SM11_chr0348	Chrs	regulated
PckR	SM11_chr3035	Chrs	SM11_chr0412	Chrs	regulated
PckR	SM11_chr3035	Chrs	SM11_chr0413	Chrs	regulated
PckR	SM11_chr3035	Chrs	SM11_chr0675	Chrs	regulated
PckR	SM11_chr3035	Chrs	SM11_chr0676	Chrs	regulated
PckR	SM11_chr3035	Chrs	SM11_chr0696	Chrs	regulated
PckR	SM11_chr3035	Chrs	SM11_chr0697	Chrs	regulated
PckR	SM11_chr3035	Chrs	SM11_chr0709	Chrs	regulated
PckR	SM11_chr3035	Chrs	SM11_chr0710	Chrs	regulated
PckR	SM11_chr3035	Chrs	SM11_chr0757	Chrs	regulated
PckR	SM11_chr3035	Chrs	SM11_chr0909	Chrs	regulated
PckR	SM11_chr3035	Chrs	SM11_chr1114	Chrs	regulated
PckR	SM11_chr3035	Chrs	SM11_chr1115	Chrs	regulated
PckR	SM11_chr3035	Chrs	SM11_chr1176	Chrs	regulated
PckR	SM11_chr3035	Chrs	SM11_chr1177	Chrs	regulated
PckR	SM11_chr3035	Chrs	SM11_chr1178	Chrs	operon
PckR	SM11_chr3035	Chrs	SM11_chr1540	Chrs	regulated
PckR	SM11_chr3035	Chrs	SM11_chr1541	Chrs	regulated
PckR	SM11_chr3035	Chrs	SM11_chr1598	Chrs	regulated
PckR	SM11_chr3035	Chrs	SM11_chr1599	Chrs	regulated
PckR	SM11_chr3035	Chrs	SM11_chr2640	Chrs	regulated
PckR	SM11_chr3035	Chrs	SM11_chr2641	Chrs	regulated
PckR	SM11_chr3035	Chrs	SM11_chr2757	Chrs	regulated
PckR	SM11_chr3035	Chrs	SM11_chr2932	Chrs	regulated
PckR	SM11_chr3035	Chrs	SM11_chr2942	Chrs	regulated
PckR	SM11_chr3035	Chrs	SM11_chr2955	Chrs	regulated
PckR	SM11_chr3035	Chrs	SM11_chr2956	Chrs	regulated
PckR	SM11_chr3035	Chrs	SM11_chr3025	Chrs	regulated
PckR	SM11_chr3035	Chrs	SM11_chr3053	Chrs	regulated
PckR	SM11_chr3035	Chrs	SM11_chr3054	Chrs	regulated
PckR	SM11_chr3035	Chrs	SM11_chr3055	Chrs	operon
PckR	SM11_chr3035	Chrs	SM11_chr3122	Chrs	regulated
PckR	SM11_chr3035	Chrs	SM11_chr3123	Chrs	regulated
PckR	SM11_chr3035	Chrs	SM11_chr3235	Chrs	regulated
PckR	SM11_chr3035	Chrs	SM11_chr3236	Chrs	operon
PckR	SM11_chr3035	Chrs	SM11_chr3251	Chrs	regulated
PckR	SM11_chr3035	Chrs	SM11_chr3252	Chrs	regulated
PckR	SM11_chr3035	Chrs	SM11_chr3442	Chrs	regulated
PckR	SM11_chr3035	Chrs	SM11_chr3443	Chrs	regulated
PckR	SM11_chr3035	Chrs	SM11_chr3508	Chrs	regulated
PckR	SM11_chr3035	Chrs	SM11_chr3509	Chrs	regulated
PckR	SM11_chr3035	Chrs	SM11_chr3510	Chrs	operon
PckR	SM11_chr3035	Chrs	SM11_chr3632	Chrs	regulated
PckR	SM11_chr3035	Chrs	SM11_chr3633	Chrs	operon
PckR	SM11_chr3035	Chrs	SM11_chr3634	Chrs	operon
PckR	SM11_chr3035	Chrs	SM11_chr3635	Chrs	operon
PckR	SM11_chr3035	Chrs	SM11_chr3816	Chrs	regulated
PckR	SM11_chr3035	Chrs	SM11_pC1321	pSymB	regulated
PckR	SM11_chr3035	Chrs	SM11_pC1614	pSymB	regulated
PckR	SM11_chr3035	Chrs	SM11_pD0026	pSymA	regulated
PckR	SM11_chr3035	Chrs	SM11_pD0027	pSymA	regulated
PckR	SM11_chr3035	Chrs	SM11_pD0028	pSymA	operon
PckR	SM11_chr3035	Chrs	SM11_pD0238	pSymA	regulated
PckR	SM11_chr3035	Chrs	SM11_pD1016	pSymA	regulated
PckR	SM11_chr3035	Chrs	SM11_pD1291	pSymA	regulated
PckR	SM11_chr3035	Chrs	SM11_pD1292	pSymA	regulated
PckR	SM11_chr3035	Chrs	SM11_pD1396	pSymA	regulated
RbtR	SM11_pD1147	pSymA	SM11_pD1146	pSymA	regulated
RctR	SM11_chr2662	Chrs	SM11_pC1038	pSymB	regulated
RctR	SM11_chr2662	Chrs	SM11_pC1039	pSymB	regulated
RctR	SM11_chr2662	Chrs	SM11_pC1040	pSymB	operon
RctR	SM11_chr2662	Chrs	SM11_pC1041	pSymB	operon
RirA	SM11_chr0377	Chrs	SM11_chr0376	Chrs	regulated
RirA	SM11_chr0377	Chrs	SM11_chr0593	Chrs	regulated
RirA	SM11_chr0377	Chrs	SM11_chr0595	Chrs	regulated
RirA	SM11_chr0377	Chrs	SM11_chr0675	Chrs	regulated
RirA	SM11_chr0377	Chrs	SM11_chr0676	Chrs	regulated
RirA	SM11_chr0377	Chrs	SM11_chr0797	Chrs	regulated
RirA	SM11_chr0377	Chrs	SM11_chr0798	Chrs	regulated
RirA	SM11_chr0377	Chrs	SM11_chr0874	Chrs	regulated
RirA	SM11_chr0377	Chrs	SM11_chr0989	Chrs	regulated
RirA	SM11_chr0377	Chrs	SM11_chr0990	Chrs	regulated
RirA	SM11_chr0377	Chrs	SM11_chr1036	Chrs	regulated
RirA	SM11_chr0377	Chrs	SM11_chr1037	Chrs	regulated
RirA	SM11_chr0377	Chrs	SM11_chr1076	Chrs	regulated
RirA	SM11_chr0377	Chrs	SM11_chr1077	Chrs	regulated
RirA	SM11_chr0377	Chrs	SM11_chr1293	Chrs	regulated
RirA	SM11_chr0377	Chrs	SM11_chr1294	Chrs	regulated
RirA	SM11_chr0377	Chrs	SM11_chr1327	Chrs	regulated
RirA	SM11_chr0377	Chrs	SM11_chr1328	Chrs	regulated
RirA	SM11_chr0377	Chrs	SM11_chr1661	Chrs	regulated
RirA	SM11_chr0377	Chrs	SM11_chr1662	Chrs	regulated
RirA	SM11_chr0377	Chrs	SM11_chr2056	Chrs	regulated
RirA	SM11_chr0377	Chrs	SM11_chr2330	Chrs	regulated
RirA	SM11_chr0377	Chrs	SM11_chr2502	Chrs	regulated
RirA	SM11_chr0377	Chrs	SM11_chr2577	Chrs	regulated
RirA	SM11_chr0377	Chrs	SM11_chr2579	Chrs	regulated
RirA	SM11_chr0377	Chrs	SM11_chr2580	Chrs	regulated
RirA	SM11_chr0377	Chrs	SM11_chr2581	Chrs	operon
RirA	SM11_chr0377	Chrs	SM11_chr2731	Chrs	regulated
RirA	SM11_chr0377	Chrs	SM11_chr3251	Chrs	regulated
RirA	SM11_chr0377	Chrs	SM11_chr3252	Chrs	regulated
RirA	SM11_chr0377	Chrs	SM11_chr3465	Chrs	regulated
RirA	SM11_chr0377	Chrs	SM11_chr3466	Chrs	regulated
RirA	SM11_chr0377	Chrs	SM11_pC0027	pSymB	regulated
RirA	SM11_chr0377	Chrs	SM11_pC0049	pSymB	regulated
RirA	SM11_chr0377	Chrs	SM11_pC0050	pSymB	regulated
RirA	SM11_chr0377	Chrs	SM11_pC0051	pSymB	operon
RirA	SM11_chr0377	Chrs	SM11_pC0176	pSymB	regulated
RirA	SM11_chr0377	Chrs	SM11_pC0177	pSymB	regulated
RirA	SM11_chr0377	Chrs	SM11_pD0238	pSymA	regulated
RirA	SM11_chr0377	Chrs	SM11_pD0239	pSymA	regulated
RirA	SM11_chr0377	Chrs	SM11_pD0240	pSymA	operon
RirA	SM11_chr0377	Chrs	SM11_pD0241	pSymA	operon
RirA	SM11_chr0377	Chrs	SM11_pD0353	pSymA	regulated
RirA	SM11_chr0377	Chrs	SM11_pD0354	pSymA	regulated
RirA	SM11_chr0377	Chrs	SM11_pD0573	pSymA	regulated
RirA	SM11_chr0377	Chrs	SM11_pD0851	pSymA	regulated
RirA	SM11_chr0377	Chrs	SM11_pD0852	pSymA	regulated
RirA	SM11_chr0377	Chrs	SM11_pD0853	pSymA	operon
RirA	SM11_chr0377	Chrs	SM11_pD0854	pSymA	operon
RirA	SM11_chr0377	Chrs	SM11_pD0855	pSymA	operon
RirA	SM11_chr0377	Chrs	SM11_pD1407	pSymA	regulated
RirA	SM11_chr0377	Chrs	SM11_pD1408	pSymA	regulated
RirA	SM11_chr0377	Chrs	SM11_pD1409	pSymA	operon
RirA	SM11_chr0377	Chrs	SM11_pD1410	pSymA	operon
RirA	SM11_chr0377	Chrs	SM11_pD1411	pSymA	operon
RirA	SM11_chr0377	Chrs	SM11_pD1412	pSymA	operon
RirA	SM11_chr0377	Chrs	SM11_pD1413	pSymA	operon
RirA	SM11_chr0377	Chrs	SM11_pD1414	pSymA	operon
RirA	SM11_chr0377	Chrs	SM11_pD1415	pSymA	operon
RirA	SM11_chr0377	Chrs	SM11_pD1416	pSymA	operon
RpoE9	SM11_pD0016	pSymA	SM11_chr3140	Chrs	regulated
RpoE9	SM11_pD0016	pSymA	SM11_pD0017	pSymA	regulated
SM-b20537	SM11_pD1093	pSymA	SM11_chr3389	Chrs	regulated
SM-b20537	SM11_pD1093	pSymA	SM11_pC0127	pSymB	regulated
SM-b20537	SM11_pD1093	pSymA	SM11_pC0159	pSymB	regulated
SM-b20537	SM11_pD1093	pSymA	SM11_pC0160	pSymB	operon
SM-b20537	SM11_pD1093	pSymA	SM11_pC0831	pSymB	regulated
SM-b20537	SM11_pD1093	pSymA	SM11_pC0832	pSymB	regulated
SM-b20717	SM11_pD0033	pSymA	SM11_pD0029	pSymA	regulated
SM-b20717	SM11_pD0033	pSymA	SM11_pD0030	pSymA	operon
SM-b20717	SM11_pD0033	pSymA	SM11_pD0031	pSymA	operon
SM-b20717	SM11_pD0033	pSymA	SM11_pD0032	pSymA	operon
SM-b20717	SM11_pD0033	pSymA	SM11_pD0193	pSymA	regulated
SM-b20717	SM11_pD0033	pSymA	SM11_pD0194	pSymA	regulated
SM-b20717	SM11_pD0033	pSymA	SM11_pD0685	pSymA	regulated
SM-b20717	SM11_pD0033	pSymA	SM11_pD0686	pSymA	regulated
SM-b20717	SM11_pD0033	pSymA	SM11_pD1254	pSymA	regulated
SM-b20717	SM11_pD0194	pSymA	SM11_pD0029	pSymA	regulated
SM-b20717	SM11_pD0194	pSymA	SM11_pD0030	pSymA	operon
SM-b20717	SM11_pD0194	pSymA	SM11_pD0031	pSymA	operon
SM-b20717	SM11_pD0194	pSymA	SM11_pD0032	pSymA	operon
SM-b20717	SM11_pD0194	pSymA	SM11_pD0033	pSymA	regulated
SM-b20717	SM11_pD0194	pSymA	SM11_pD0193	pSymA	regulated
SM-b20717	SM11_pD0194	pSymA	SM11_pD0685	pSymA	regulated
SM-b20717	SM11_pD0194	pSymA	SM11_pD0686	pSymA	regulated
SM-b20717	SM11_pD0194	pSymA	SM11_pD1254	pSymA	regulated
SM-b21372	SM11_pD0649	pSymA	SM11_pD0529	pSymA	regulated
SM-b21372	SM11_pD0649	pSymA	SM11_pD0530	pSymA	regulated
SM-b21372	SM11_pD0649	pSymA	SM11_pD0531	pSymA	operon
SM-b21372	SM11_pD0649	pSymA	SM11_pD0532	pSymA	operon
SM-b21372	SM11_pD0649	pSymA	SM11_pD0533	pSymA	operon
SM-b21372	SM11_pD0649	pSymA	SM11_pD0644	pSymA	regulated
SM-b21372	SM11_pD0649	pSymA	SM11_pD0645	pSymA	operon
SM-b21372	SM11_pD0649	pSymA	SM11_pD0646	pSymA	operon
SM-b21372	SM11_pD0649	pSymA	SM11_pD0647	pSymA	operon
SM-b21372	SM11_pD0649	pSymA	SM11_pD0648	pSymA	operon
SM-b21598	SM11_pD0562	pSymA	SM11_pD0563	pSymA	regulated
SM-b21598	SM11_pD0562	pSymA	SM11_pD0564	pSymA	operon
SMc04401	SM11_chr3429	Chrs	SM11_chr3430	Chrs	regulated
SMc04401	SM11_chr3429	Chrs	SM11_pC1716	pSymB	regulated
STM3633	SM11_pD1320	pSymA	SM11_chr1114	Chrs	regulated
STM3633	SM11_pD1320	pSymA	SM11_chr1115	Chrs	regulated
STM3633	SM11_pD1320	pSymA	SM11_chr3053	Chrs	regulated
STM3633	SM11_pD1320	pSymA	SM11_chr3054	Chrs	regulated
STM3633	SM11_pD1320	pSymA	SM11_chr3055	Chrs	operon
STM3633	SM11_pD1320	pSymA	SM11_chr3251	Chrs	regulated
STM3633	SM11_pD1320	pSymA	SM11_chr3252	Chrs	regulated
STM3633	SM11_pD1320	pSymA	SM11_chr3508	Chrs	regulated
STM3633	SM11_pD1320	pSymA	SM11_chr3509	Chrs	regulated
STM3633	SM11_pD1320	pSymA	SM11_chr3510	Chrs	operon
STM3633	SM11_pD1320	pSymA	SM11_chr3632	Chrs	regulated
STM3633	SM11_pD1320	pSymA	SM11_chr3633	Chrs	operon
STM3633	SM11_pD1320	pSymA	SM11_chr3634	Chrs	operon
STM3633	SM11_pD1320	pSymA	SM11_chr3635	Chrs	operon
STM3633	SM11_pD1320	pSymA	SM11_pD1321	pSymA	regulated
STM3633	SM11_pD1320	pSymA	SM11_pD1322	pSymA	operon
STM3633	SM11_pD1320	pSymA	SM11_pD1381	pSymA	regulated
SyrM	SM11_pC1105	pSymB	SM11_pC1112	pSymB	regulated
ThuR	SM11_pD1292	pSymA	SM11_chr0317	Chrs	regulated
ThuR	SM11_pD1292	pSymA	SM11_chr0334	Chrs	regulated
ThuR	SM11_pD1292	pSymA	SM11_chr0335	Chrs	regulated
ThuR	SM11_pD1292	pSymA	SM11_chr0336	Chrs	operon
ThuR	SM11_pD1292	pSymA	SM11_chr0337	Chrs	operon
ThuR	SM11_pD1292	pSymA	SM11_chr0338	Chrs	operon
ThuR	SM11_pD1292	pSymA	SM11_chr0339	Chrs	operon
ThuR	SM11_pD1292	pSymA	SM11_chr0412	Chrs	regulated
ThuR	SM11_pD1292	pSymA	SM11_chr0413	Chrs	regulated
ThuR	SM11_pD1292	pSymA	SM11_chr0696	Chrs	regulated
ThuR	SM11_pD1292	pSymA	SM11_chr0697	Chrs	regulated
ThuR	SM11_pD1292	pSymA	SM11_chr0909	Chrs	regulated
ThuR	SM11_pD1292	pSymA	SM11_chr1114	Chrs	regulated
ThuR	SM11_pD1292	pSymA	SM11_chr1115	Chrs	regulated
ThuR	SM11_pD1292	pSymA	SM11_chr1176	Chrs	regulated
ThuR	SM11_pD1292	pSymA	SM11_chr1177	Chrs	regulated
ThuR	SM11_pD1292	pSymA	SM11_chr1178	Chrs	operon
ThuR	SM11_pD1292	pSymA	SM11_chr1598	Chrs	regulated
ThuR	SM11_pD1292	pSymA	SM11_chr1599	Chrs	regulated
ThuR	SM11_pD1292	pSymA	SM11_chr2942	Chrs	regulated
ThuR	SM11_pD1292	pSymA	SM11_chr3122	Chrs	regulated
ThuR	SM11_pD1292	pSymA	SM11_chr3123	Chrs	regulated
ThuR	SM11_pD1292	pSymA	SM11_chr3816	Chrs	regulated
ThuR	SM11_pD1292	pSymA	SM11_pC1614	pSymB	regulated
ThuR	SM11_pD1292	pSymA	SM11_pD0026	pSymA	regulated
ThuR	SM11_pD1292	pSymA	SM11_pD0027	pSymA	regulated
ThuR	SM11_pD1292	pSymA	SM11_pD0028	pSymA	operon
ThuR	SM11_pD1292	pSymA	SM11_pD1291	pSymA	regulated
XylR	SM11_pD0403	pSymA	SM11_chr0430	Chrs	regulated
XylR	SM11_pD0403	pSymA	SM11_chr0431	Chrs	regulated
XylR	SM11_pD0403	pSymA	SM11_chr0432	Chrs	operon
XylR	SM11_pD0403	pSymA	SM11_chr0433	Chrs	operon
XylR	SM11_pD0403	pSymA	SM11_chr1495	Chrs	regulated
XylR	SM11_pD0403	pSymA	SM11_chr1496	Chrs	operon
XylR	SM11_pD0403	pSymA	SM11_chr2688	Chrs	regulated
XylR	SM11_pD0403	pSymA	SM11_chr2689	Chrs	regulated
XylR	SM11_pD0403	pSymA	SM11_chr3357	Chrs	regulated
XylR	SM11_pD0403	pSymA	SM11_chr3358	Chrs	regulated
XylR	SM11_pD0403	pSymA	SM11_chr3359	Chrs	operon
XylR	SM11_pD0403	pSymA	SM11_chr3360	Chrs	operon
XylR	SM11_pD0403	pSymA	SM11_chr3361	Chrs	operon
XylR	SM11_pD0403	pSymA	SM11_chr3362	Chrs	operon
XylR	SM11_pD0403	pSymA	SM11_chr3682	Chrs	regulated
XylR	SM11_pD0403	pSymA	SM11_chr3683	Chrs	operon
XylR	SM11_pD0403	pSymA	SM11_chr3684	Chrs	operon
XylR	SM11_pD0403	pSymA	SM11_pC0740	pSymB	regulated
XylR	SM11_pD0403	pSymA	SM11_pC0741	pSymB	regulated
XylR	SM11_pD0403	pSymA	SM11_pC1689	pSymB	regulated
XylR	SM11_pD0403	pSymA	SM11_pC1690	pSymB	regulated
XylR	SM11_pD0403	pSymA	SM11_pD0402	pSymA	regulated
XylR	SM11_pD0403	pSymA	SM11_pD0404	pSymA	operon
XylR	SM11_pD0403	pSymA	SM11_pD0704	pSymA	regulated
XylR	SM11_pD0403	pSymA	SM11_pD0705	pSymA	regulated
XylR	SM11_pD0403	pSymA	SM11_pD0706	pSymA	operon
XylR	SM11_pD0403	pSymA	SM11_pD0707	pSymA	operon
XylR	SM11_pD0403	pSymA	SM11_pD1160	pSymA	regulated
YE2053	SM11_pD1247	pSymA	SM11_chr0317	Chrs	regulated
YE2053	SM11_pD1247	pSymA	SM11_chr0334	Chrs	regulated
YE2053	SM11_pD1247	pSymA	SM11_chr0335	Chrs	regulated
YE2053	SM11_pD1247	pSymA	SM11_chr0336	Chrs	operon
YE2053	SM11_pD1247	pSymA	SM11_chr0337	Chrs	operon
YE2053	SM11_pD1247	pSymA	SM11_chr0338	Chrs	operon
YE2053	SM11_pD1247	pSymA	SM11_chr0339	Chrs	operon
YE2053	SM11_pD1247	pSymA	SM11_chr0412	Chrs	regulated
YE2053	SM11_pD1247	pSymA	SM11_chr0413	Chrs	regulated
YE2053	SM11_pD1247	pSymA	SM11_chr0696	Chrs	regulated
YE2053	SM11_pD1247	pSymA	SM11_chr0697	Chrs	regulated
YE2053	SM11_pD1247	pSymA	SM11_chr0909	Chrs	regulated
YE2053	SM11_pD1247	pSymA	SM11_chr1114	Chrs	regulated
YE2053	SM11_pD1247	pSymA	SM11_chr1115	Chrs	regulated
YE2053	SM11_pD1247	pSymA	SM11_chr1176	Chrs	regulated
YE2053	SM11_pD1247	pSymA	SM11_chr1177	Chrs	regulated
YE2053	SM11_pD1247	pSymA	SM11_chr1178	Chrs	operon
YE2053	SM11_pD1247	pSymA	SM11_chr1185	Chrs	regulated
YE2053	SM11_pD1247	pSymA	SM11_chr1598	Chrs	regulated
YE2053	SM11_pD1247	pSymA	SM11_chr1599	Chrs	regulated
YE2053	SM11_pD1247	pSymA	SM11_chr2942	Chrs	regulated
YE2053	SM11_pD1247	pSymA	SM11_chr3122	Chrs	regulated
YE2053	SM11_pD1247	pSymA	SM11_chr3123	Chrs	regulated
YE2053	SM11_pD1247	pSymA	SM11_chr3243	Chrs	regulated
YE2053	SM11_pD1247	pSymA	SM11_chr3244	Chrs	regulated
YE2053	SM11_pD1247	pSymA	SM11_chr3816	Chrs	regulated
YE2053	SM11_pD1247	pSymA	SM11_pC1614	pSymB	regulated
YE2053	SM11_pD1247	pSymA	SM11_pD0026	pSymA	regulated
YE2053	SM11_pD1247	pSymA	SM11_pD0027	pSymA	regulated
YE2053	SM11_pD1247	pSymA	SM11_pD0028	pSymA	operon
YE2053	SM11_pD1247	pSymA	SM11_pD0723	pSymA	regulated
YE2053	SM11_pD1247	pSymA	SM11_pD0724	pSymA	operon
YE2053	SM11_pD1247	pSymA	SM11_pD0725	pSymA	operon
YE2053	SM11_pD1247	pSymA	SM11_pD0726	pSymA	operon
YE2053	SM11_pD1247	pSymA	SM11_pD0727	pSymA	operon
YE2053	SM11_pD1247	pSymA	SM11_pD1248	pSymA	regulated
YE2053	SM11_pD1247	pSymA	SM11_pD1249	pSymA	operon
YE2053	SM11_pD1247	pSymA	SM11_pD1250	pSymA	operon
YE2053	SM11_pD1247	pSymA	SM11_pD1291	pSymA	regulated
YE2053	SM11_pD1247	pSymA	SM11_pD1292	pSymA	regulated
