# Supplementary material for: Evolution of Intra-specific Regulatory Networks in a Multipartite Bacterial Genome
Source: PLoS Comput Biol. 2015 Sep 4;11(9):e1004478. doi: 10.1371/journal.pcbi.1004478 (PMC4560400; doi:10.1371/journal.pcbi.1004478)
Supplement: S1 Material — (ZIP) [file pcbi.1004478.s001.zip › T073.tsv]

#Regulator	locus_tag	replicon	locus_tag	replicon	type
AglR	T073v1_2410015	Chrs	T073v1_2030099	Chrs	regulated
AglR	T073v1_2410015	Chrs	T073v1_2270008	Chrs	regulated
AglR	T073v1_2410015	Chrs	T073v1_2410012	Chrs	regulated
AglR	T073v1_2410015	Chrs	T073v1_2410013	Chrs	operon
AglR	T073v1_2410015	Chrs	T073v1_770044	Chrs	regulated
AglR	T073v1_2410015	Chrs	T073v1_770045	Chrs	operon
AglR	T073v1_2410015	Chrs	T073v1_psym1680042	pSymA	regulated
BetI	T073v1_650132	Chrs	T073v1_650133	Chrs	regulated
ChpR	T073v1_pld1460035	pSymB	T073v1_pld1460036	pSymB	regulated
ChvI	T073v1_1920006	Chrs	T073v1_1380029	Chrs	regulated
ChvI	T073v1_1920006	Chrs	T073v1_1380030	Chrs	operon
ChvI	T073v1_1920006	Chrs	T073v1_1920007	Chrs	operon
ChvI	T073v1_1920006	Chrs	T073v1_1920008	Chrs	operon
ExpG	T073v1_pld1000091	pSymB	T073v1_pld1000092	pSymB	regulated
ExpG	T073v1_pld1000091	pSymB	T073v1_pld1000093	pSymB	operon
ExpG	T073v1_pld1000091	pSymB	T073v1_pld1000094	pSymB	operon
ExpG	T073v1_pld1000091	pSymB	T073v1_psym1730100	pSymA	regulated
ExpG	T073v1_pld1000091	pSymB	T073v1_psym1730101	pSymA	regulated
FixJ	T073v1_psym1750005	pSymA	T073v1_psym1750006	pSymA	regulated
FixK1	T073v1_psym1780001	pSymA	T073v1_1600001	Chrs	regulated
FixK1	T073v1_psym1780001	pSymA	T073v1_1600002	Chrs	regulated
FixK1	T073v1_psym1780001	pSymA	T073v1_1850107	Chrs	regulated
FixK1	T073v1_psym1780001	pSymA	T073v1_1850108	Chrs	regulated
FixK1	T073v1_psym1780001	pSymA	T073v1_650079	Chrs	regulated
FixK1	T073v1_psym1780001	pSymA	T073v1_650080	Chrs	regulated
FixK1	T073v1_psym1780001	pSymA	T073v1_650081	Chrs	operon
FixK1	T073v1_psym1780001	pSymA	T073v1_psym1510002	pSymA	regulated
FixK1	T073v1_psym1780001	pSymA	T073v1_psym1510003	pSymA	operon
FixK1	T073v1_psym1780001	pSymA	T073v1_psym1510004	pSymA	operon
FixK1	T073v1_psym1780001	pSymA	T073v1_psym1750006	pSymA	regulated
FixK1	T073v1_psym1780001	pSymA	T073v1_psym1780003	pSymA	regulated
FixK1	T073v1_psym1780001	pSymA	T073v1_psym1780004	pSymA	operon
FixK1	T073v1_psym1780001	pSymA	T073v1_psym970002	pSymA	regulated
FixK1	T073v1_psym1780001	pSymA	T073v1_psym970003	pSymA	regulated
FixK1	T073v1_psym1780001	pSymA	T073v1_psym970004	pSymA	operon
FixK1	T073v1_psym1780001	pSymA	T073v1_psym970005	pSymA	operon
FixK1	T073v1_psym970001	pSymA	T073v1_1600001	Chrs	regulated
FixK1	T073v1_psym970001	pSymA	T073v1_1600002	Chrs	regulated
FixK1	T073v1_psym970001	pSymA	T073v1_1850107	Chrs	regulated
FixK1	T073v1_psym970001	pSymA	T073v1_1850108	Chrs	regulated
FixK1	T073v1_psym970001	pSymA	T073v1_650079	Chrs	regulated
FixK1	T073v1_psym970001	pSymA	T073v1_650080	Chrs	regulated
FixK1	T073v1_psym970001	pSymA	T073v1_650081	Chrs	operon
FixK1	T073v1_psym970001	pSymA	T073v1_psym1510002	pSymA	regulated
FixK1	T073v1_psym970001	pSymA	T073v1_psym1510003	pSymA	operon
FixK1	T073v1_psym970001	pSymA	T073v1_psym1510004	pSymA	operon
FixK1	T073v1_psym970001	pSymA	T073v1_psym1750006	pSymA	regulated
FixK1	T073v1_psym970001	pSymA	T073v1_psym1780003	pSymA	regulated
FixK1	T073v1_psym970001	pSymA	T073v1_psym1780004	pSymA	operon
FixK1	T073v1_psym970001	pSymA	T073v1_psym970002	pSymA	regulated
FixK1	T073v1_psym970001	pSymA	T073v1_psym970003	pSymA	regulated
FixK1	T073v1_psym970001	pSymA	T073v1_psym970004	pSymA	operon
FixK1	T073v1_psym970001	pSymA	T073v1_psym970005	pSymA	operon
Fur	T073v1_2580048	Chrs	T073v1_2580049	Chrs	regulated
Fur	T073v1_2580048	Chrs	T073v1_2580050	Chrs	operon
Fur	T073v1_2580048	Chrs	T073v1_2580051	Chrs	operon
Fur	T073v1_2580048	Chrs	T073v1_2580052	Chrs	operon
GlnBK	T073v1_1280003	Chrs	T073v1_1470002	Chrs	regulated
GlnBK	T073v1_1280003	Chrs	T073v1_2590024	Chrs	regulated
GlnBK	T073v1_1280003	Chrs	T073v1_2590025	Chrs	operon
GlnBK	T073v1_1280003	Chrs	T073v1_2590026	Chrs	operon
GlnBK	T073v1_1280003	Chrs	T073v1_380016	Chrs	regulated
GlnBK	T073v1_1280003	Chrs	T073v1_890010	Chrs	regulated
GlnBK	T073v1_1280003	Chrs	T073v1_890011	Chrs	operon
GlnBK	T073v1_1280003	Chrs	T073v1_900011	Chrs	regulated
GlnBK	T073v1_1280003	Chrs	T073v1_900012	Chrs	regulated
GlnBK	T073v1_1280003	Chrs	T073v1_900013	Chrs	operon
GlnBK	T073v1_1280003	Chrs	T073v1_900014	Chrs	operon
GlnBK	T073v1_1280003	Chrs	T073v1_psym1300054	pSymA	regulated
GlnBK	T073v1_1280003	Chrs	T073v1_psym1300055	pSymA	regulated
GlnBK	T073v1_1280003	Chrs	T073v1_psym1300056	pSymA	operon
GlnBK	T073v1_1280003	Chrs	T073v1_psym470136	pSymA	regulated
GlnBK	T073v1_1280003	Chrs	T073v1_psym470137	pSymA	regulated
GlnBK	T073v1_1280003	Chrs	T073v1_psym470144	pSymA	regulated
GlnBK	T073v1_1280003	Chrs	T073v1_psym470145	pSymA	regulated
GlnBK	T073v1_1280003	Chrs	T073v1_psym470146	pSymA	operon
GlnBK	T073v1_1850019	Chrs	T073v1_1470002	Chrs	regulated
GlnBK	T073v1_1850019	Chrs	T073v1_2590024	Chrs	regulated
GlnBK	T073v1_1850019	Chrs	T073v1_2590025	Chrs	operon
GlnBK	T073v1_1850019	Chrs	T073v1_2590026	Chrs	operon
GlnBK	T073v1_1850019	Chrs	T073v1_380016	Chrs	regulated
GlnBK	T073v1_1850019	Chrs	T073v1_890010	Chrs	regulated
GlnBK	T073v1_1850019	Chrs	T073v1_890011	Chrs	operon
GlnBK	T073v1_1850019	Chrs	T073v1_900011	Chrs	regulated
GlnBK	T073v1_1850019	Chrs	T073v1_900012	Chrs	regulated
GlnBK	T073v1_1850019	Chrs	T073v1_900013	Chrs	operon
GlnBK	T073v1_1850019	Chrs	T073v1_900014	Chrs	operon
GlnBK	T073v1_1850019	Chrs	T073v1_psym1300054	pSymA	regulated
GlnBK	T073v1_1850019	Chrs	T073v1_psym1300055	pSymA	regulated
GlnBK	T073v1_1850019	Chrs	T073v1_psym1300056	pSymA	operon
GlnBK	T073v1_1850019	Chrs	T073v1_psym470136	pSymA	regulated
GlnBK	T073v1_1850019	Chrs	T073v1_psym470137	pSymA	regulated
GlnBK	T073v1_1850019	Chrs	T073v1_psym470144	pSymA	regulated
GlnBK	T073v1_1850019	Chrs	T073v1_psym470145	pSymA	regulated
GlnBK	T073v1_1850019	Chrs	T073v1_psym470146	pSymA	operon
HpdR	T073v1_1560006	Chrs	T073v1_1560007	Chrs	regulated
HpdR	T073v1_1560006	Chrs	T073v1_2160001	Chrs	regulated
IolR	T073v1_440017	Chrs	T073v1_1390013	pSymB	regulated
IolR	T073v1_440017	Chrs	T073v1_1390014	pSymB	regulated
IolR	T073v1_440017	Chrs	T073v1_1390015	pSymB	operon
IolR	T073v1_440017	Chrs	T073v1_1390016	pSymB	operon
IolR	T073v1_440017	Chrs	T073v1_2480023	Chrs	regulated
IolR	T073v1_440017	Chrs	T073v1_2480024	Chrs	operon
IolR	T073v1_440017	Chrs	T073v1_260001	UnMapped	regulated
IolR	T073v1_440017	Chrs	T073v1_440016	Chrs	regulated
IolR	T073v1_440017	Chrs	T073v1_440019	Chrs	regulated
IolR	T073v1_440017	Chrs	T073v1_440020	Chrs	regulated
IolR	T073v1_440017	Chrs	T073v1_550008	Chrs	regulated
IolR	T073v1_440017	Chrs	T073v1_550009	Chrs	regulated
IolR	T073v1_440017	Chrs	T073v1_pld1460025	pSymB	regulated
IolR	T073v1_440017	Chrs	T073v1_pld1460026	pSymB	regulated
IolR	T073v1_440017	Chrs	T073v1_pld980029	pSymB	regulated
IolR	T073v1_440017	Chrs	T073v1_pld980030	pSymB	regulated
IolR	T073v1_440017	Chrs	T073v1_psym1300071	pSymA	regulated
IolR	T073v1_440017	Chrs	T073v1_psym1300072	pSymA	regulated
IolR	T073v1_440017	Chrs	T073v1_psym1300073	pSymA	operon
IolR	T073v1_440017	Chrs	T073v1_psym1300074	pSymA	operon
IolR	T073v1_440017	Chrs	T073v1_psym1300075	pSymA	operon
IolR	T073v1_440017	Chrs	T073v1_psym1300076	pSymA	operon
IolR	T073v1_440017	Chrs	T073v1_psym470118	pSymA	regulated
IolR	T073v1_440017	Chrs	T073v1_psym470119	pSymA	regulated
LsrAB1	T073v1_650140	Chrs	T073v1_pld1180010	pSymB	regulated
LsrAB1	T073v1_2030015	Chrs	T073v1_pld1180010	pSymB	regulated
NesR	T073v1_2160005	Chrs	T073v1_1550006	Chrs	regulated
NesR	T073v1_2160005	Chrs	T073v1_1550007	Chrs	operon
NesR	T073v1_2160005	Chrs	T073v1_1650043	Chrs	regulated
NesR	T073v1_2160005	Chrs	T073v1_1650044	Chrs	operon
NesR	T073v1_2160005	Chrs	T073v1_1920012	Chrs	regulated
NesR	T073v1_2160005	Chrs	T073v1_1920013	Chrs	operon
NesR	T073v1_2160005	Chrs	T073v1_1920014	Chrs	operon
NesR	T073v1_2160005	Chrs	T073v1_1920015	Chrs	operon
NesR	T073v1_2160005	Chrs	T073v1_1920016	Chrs	operon
NesR	T073v1_2160005	Chrs	T073v1_2410058	Chrs	regulated
NesR	T073v1_2160005	Chrs	T073v1_2580001	Chrs	regulated
NifA	T073v1_psym1410006	pSymA	T073v1_1400047	Chrs	regulated
NifA	T073v1_psym1410006	pSymA	T073v1_2150001	pSymA	regulated
NifA	T073v1_psym1410006	pSymA	T073v1_2150002	Chrs	regulated
NifA	T073v1_psym1410006	pSymA	T073v1_2200009	pSymA	regulated
NifA	T073v1_psym1410006	pSymA	T073v1_2200010	pSymA	regulated
NifA	T073v1_psym1410006	pSymA	T073v1_920002	pSymA	regulated
NifA	T073v1_psym1410006	pSymA	T073v1_930001	UnMapped	regulated
NifA	T073v1_psym1410006	pSymA	T073v1_930002	UnMapped	operon
NifA	T073v1_psym1410006	pSymA	T073v1_psym1410001	pSymA	regulated
NifA	T073v1_psym1410006	pSymA	T073v1_psym1410002	pSymA	operon
NifA	T073v1_psym1410006	pSymA	T073v1_psym1410003	pSymA	operon
NifA	T073v1_psym1410006	pSymA	T073v1_psym1410004	pSymA	operon
NifA	T073v1_psym1410006	pSymA	T073v1_psym1670016	pSymA	regulated
NifA	T073v1_psym1410006	pSymA	T073v1_psym1670017	pSymA	regulated
NifA	T073v1_psym1410006	pSymA	T073v1_psym1680001	pSymA	regulated
NifA	T073v1_psym1410006	pSymA	T073v1_psym1900007	pSymA	regulated
NodD1	T073v1_psym1480013	pSymA	T073v1_psym1840001	Chrs	regulated
NodD1	T073v1_psym1480013	pSymA	T073v1_psym2620005	pSymA	regulated
NodD2	T073v1_psym1510006	pSymA	T073v1_psym1840001	Chrs	regulated
NodD2	T073v1_psym1510006	pSymA	T073v1_psym2620005	pSymA	regulated
NodD3	T073v1_psym1670005	pSymA	T073v1_psym1840001	Chrs	regulated
NodD3	T073v1_psym1670005	pSymA	T073v1_psym2620005	pSymA	regulated
OxyR	T073v1_1290009	Chrs	T073v1_1290010	Chrs	regulated
PcaQ	T073v1_pld1050235	pSymB	T073v1_1690009	Chrs	regulated
PcaQ	T073v1_pld1050235	pSymB	T073v1_1690010	Chrs	regulated
PcaQ	T073v1_pld1050235	pSymB	T073v1_1690011	Chrs	operon
PcaQ	T073v1_pld1050235	pSymB	T073v1_1690012	Chrs	operon
PcaQ	T073v1_pld1050235	pSymB	T073v1_1690013	Chrs	operon
PcaQ	T073v1_pld1050235	pSymB	T073v1_1690014	Chrs	operon
PcaQ	T073v1_pld1050235	pSymB	T073v1_2660001	Chrs	regulated
PcaQ	T073v1_pld1050235	pSymB	T073v1_740002	Chrs	regulated
PcaQ	T073v1_pld1050235	pSymB	T073v1_740003	Chrs	regulated
PcaQ	T073v1_pld1050235	pSymB	T073v1_pld1050207	pSymB	regulated
PcaQ	T073v1_pld1050235	pSymB	T073v1_pld1050236	pSymB	regulated
PcaQ	T073v1_pld1050235	pSymB	T073v1_pld1050237	pSymB	operon
PcaQ	T073v1_pld1050235	pSymB	T073v1_pld1050238	pSymB	operon
PcaQ	T073v1_pld1050235	pSymB	T073v1_pld1050239	pSymB	operon
PcaQ	T073v1_pld1050235	pSymB	T073v1_pld1050248	pSymB	regulated
PcaQ	T073v1_pld1050235	pSymB	T073v1_pld1050249	pSymB	operon
PcaQ	T073v1_pld1050235	pSymB	T073v1_pld1050250	pSymB	operon
PcaQ	T073v1_pld1050235	pSymB	T073v1_pld1050251	pSymB	operon
PcaQ	T073v1_pld1050235	pSymB	T073v1_pld1050252	pSymB	operon
PcaQ	T073v1_pld1050235	pSymB	T073v1_psym1510006	pSymA	regulated
PcaQ	T073v1_pld1050235	pSymB	T073v1_psym1840001	Chrs	regulated
PcaQ	T073v1_pld1050235	pSymB	T073v1_psym2620005	pSymA	regulated
PckR	T073v1_770073	Chrs	T073v1_100001	Chrs	regulated
PckR	T073v1_770073	Chrs	T073v1_100012	Chrs	regulated
PckR	T073v1_770073	Chrs	T073v1_1230022	Chrs	regulated
PckR	T073v1_770073	Chrs	T073v1_1290004	Chrs	regulated
PckR	T073v1_770073	Chrs	T073v1_1290005	Chrs	regulated
PckR	T073v1_770073	Chrs	T073v1_1310010	Chrs	regulated
PckR	T073v1_770073	Chrs	T073v1_1310026	Chrs	regulated
PckR	T073v1_770073	Chrs	T073v1_1310027	Chrs	regulated
PckR	T073v1_770073	Chrs	T073v1_1340001	Chrs	regulated
PckR	T073v1_770073	Chrs	T073v1_1340002	Chrs	regulated
PckR	T073v1_770073	Chrs	T073v1_1340003	Chrs	operon
PckR	T073v1_770073	Chrs	T073v1_1340004	Chrs	operon
PckR	T073v1_770073	Chrs	T073v1_1340005	Chrs	operon
PckR	T073v1_770073	Chrs	T073v1_1380029	Chrs	regulated
PckR	T073v1_770073	Chrs	T073v1_1380030	Chrs	operon
PckR	T073v1_770073	Chrs	T073v1_1550003	Chrs	regulated
PckR	T073v1_770073	Chrs	T073v1_1550004	Chrs	regulated
PckR	T073v1_770073	Chrs	T073v1_1550075	Chrs	regulated
PckR	T073v1_770073	Chrs	T073v1_1550076	Chrs	regulated
PckR	T073v1_770073	Chrs	T073v1_1550077	Chrs	operon
PckR	T073v1_770073	Chrs	T073v1_1700002	Chrs	regulated
PckR	T073v1_770073	Chrs	T073v1_1700003	Chrs	regulated
PckR	T073v1_770073	Chrs	T073v1_1700024	Chrs	regulated
PckR	T073v1_770073	Chrs	T073v1_1700025	Chrs	regulated
PckR	T073v1_770073	Chrs	T073v1_1700026	Chrs	operon
PckR	T073v1_770073	Chrs	T073v1_1700027	Chrs	operon
PckR	T073v1_770073	Chrs	T073v1_1700037	Chrs	regulated
PckR	T073v1_770073	Chrs	T073v1_1700038	Chrs	regulated
PckR	T073v1_770073	Chrs	T073v1_1850122	Chrs	regulated
PckR	T073v1_770073	Chrs	T073v1_1920005	Chrs	regulated
PckR	T073v1_770073	Chrs	T073v1_1920006	Chrs	regulated
PckR	T073v1_770073	Chrs	T073v1_1920007	Chrs	operon
PckR	T073v1_770073	Chrs	T073v1_1920008	Chrs	operon
PckR	T073v1_770073	Chrs	T073v1_1930001	Chrs	regulated
PckR	T073v1_770073	Chrs	T073v1_1950002	Chrs	regulated
PckR	T073v1_770073	Chrs	T073v1_1950003	Chrs	regulated
PckR	T073v1_770073	Chrs	T073v1_2160050	Chrs	regulated
PckR	T073v1_770073	Chrs	T073v1_2370003	Chrs	regulated
PckR	T073v1_770073	Chrs	T073v1_2370007	Chrs	regulated
PckR	T073v1_770073	Chrs	T073v1_2370008	Chrs	regulated
PckR	T073v1_770073	Chrs	T073v1_2370009	Chrs	operon
PckR	T073v1_770073	Chrs	T073v1_2410017	Chrs	regulated
PckR	T073v1_770073	Chrs	T073v1_2410018	Chrs	regulated
PckR	T073v1_770073	Chrs	T073v1_2470010	pSymB	regulated
PckR	T073v1_770073	Chrs	T073v1_2550010	Chrs	regulated
PckR	T073v1_770073	Chrs	T073v1_2550011	Chrs	regulated
PckR	T073v1_770073	Chrs	T073v1_510062	Chrs	regulated
PckR	T073v1_770073	Chrs	T073v1_510063	Chrs	regulated
PckR	T073v1_770073	Chrs	T073v1_560013	Chrs	regulated
PckR	T073v1_770073	Chrs	T073v1_560014	Chrs	operon
PckR	T073v1_770073	Chrs	T073v1_570075	Chrs	regulated
PckR	T073v1_770073	Chrs	T073v1_570076	Chrs	regulated
PckR	T073v1_770073	Chrs	T073v1_650096	Chrs	regulated
PckR	T073v1_770073	Chrs	T073v1_650097	Chrs	operon
PckR	T073v1_770073	Chrs	T073v1_650098	Chrs	operon
PckR	T073v1_770073	Chrs	T073v1_770052	Chrs	regulated
PckR	T073v1_770073	Chrs	T073v1_770053	Chrs	regulated
PckR	T073v1_770073	Chrs	T073v1_pld1050132	pSymB	regulated
PckR	T073v1_770073	Chrs	T073v1_pld1050133	pSymB	regulated
PckR	T073v1_770073	Chrs	T073v1_pld1050134	pSymB	operon
PckR	T073v1_770073	Chrs	T073v1_pld1460065	pSymB	regulated
PckR	T073v1_770073	Chrs	T073v1_pld2510075	pSymB	regulated
PckR	T073v1_770073	Chrs	T073v1_pld2510076	pSymB	regulated
PckR	T073v1_770073	Chrs	T073v1_pld2510168	pSymB	regulated
PckR	T073v1_770073	Chrs	T073v1_pld2510185	pSymB	regulated
PckR	T073v1_770073	Chrs	T073v1_psym1680013	pSymA	regulated
RbtR	T073v1_pld710003	pSymB	T073v1_370003	UnMapped	regulated
RbtR	T073v1_pld710003	pSymB	T073v1_370004	UnMapped	regulated
RbtR	T073v1_pld710003	pSymB	T073v1_pld1000004	pSymB	regulated
RbtR	T073v1_pld710003	pSymB	T073v1_pld1000005	pSymB	operon
RbtR	T073v1_pld710003	pSymB	T073v1_pld710004	pSymB	regulated
RbtR	T073v1_pld710003	pSymB	T073v1_pld710005	pSymB	operon
RbtR	T073v1_pld710003	pSymB	T073v1_pld710006	pSymB	operon
RbtR	T073v1_pld710003	pSymB	T073v1_pld710007	pSymB	operon
RhrA	T073v1_psym1300054	pSymA	T073v1_psym1300055	pSymA	regulated
RhrA	T073v1_psym1300054	pSymA	T073v1_psym1300056	pSymA	operon
RhrA	T073v1_psym1300054	pSymA	T073v1_psym470136	pSymA	regulated
RhrA	T073v1_psym1300054	pSymA	T073v1_psym470144	pSymA	regulated
RirA	T073v1_2370033	Chrs	T073v1_1010003	Chrs	regulated
RirA	T073v1_2370033	Chrs	T073v1_1170003	Chrs	regulated
RirA	T073v1_2370033	Chrs	T073v1_1170004	Chrs	operon
RirA	T073v1_2370033	Chrs	T073v1_1200012	Chrs	regulated
RirA	T073v1_2370033	Chrs	T073v1_1200016	Chrs	regulated
RirA	T073v1_2370033	Chrs	T073v1_1200017	Chrs	regulated
RirA	T073v1_2370033	Chrs	T073v1_1200018	Chrs	operon
RirA	T073v1_2370033	Chrs	T073v1_1200019	Chrs	operon
RirA	T073v1_2370033	Chrs	T073v1_1310026	Chrs	regulated
RirA	T073v1_2370033	Chrs	T073v1_1310027	Chrs	regulated
RirA	T073v1_2370033	Chrs	T073v1_1380034	Chrs	regulated
RirA	T073v1_2370033	Chrs	T073v1_1400042	Chrs	regulated
RirA	T073v1_2370033	Chrs	T073v1_1400043	Chrs	regulated
RirA	T073v1_2370033	Chrs	T073v1_1470002	Chrs	regulated
RirA	T073v1_2370033	Chrs	T073v1_1950029	Chrs	regulated
RirA	T073v1_2370033	Chrs	T073v1_1950030	Chrs	regulated
RirA	T073v1_2370033	Chrs	T073v1_2350021	Chrs	regulated
RirA	T073v1_2370033	Chrs	T073v1_2370032	Chrs	regulated
RirA	T073v1_2370033	Chrs	T073v1_2370034	Chrs	operon
RirA	T073v1_2370033	Chrs	T073v1_2410061	Chrs	regulated
RirA	T073v1_2370033	Chrs	T073v1_2410062	Chrs	operon
RirA	T073v1_2370033	Chrs	T073v1_2410094	Chrs	regulated
RirA	T073v1_2370033	Chrs	T073v1_2410095	Chrs	regulated
RirA	T073v1_2370033	Chrs	T073v1_570008	Chrs	regulated
RirA	T073v1_2370033	Chrs	T073v1_570009	Chrs	regulated
RirA	T073v1_2370033	Chrs	T073v1_640014	Chrs	regulated
RirA	T073v1_2370033	Chrs	T073v1_650117	Chrs	regulated
RirA	T073v1_2370033	Chrs	T073v1_650118	Chrs	regulated
RirA	T073v1_2370033	Chrs	T073v1_890010	Chrs	regulated
RirA	T073v1_2370033	Chrs	T073v1_890011	Chrs	operon
RirA	T073v1_2370033	Chrs	T073v1_950017	Chrs	regulated
RirA	T073v1_2370033	Chrs	T073v1_pld1180078	pSymB	regulated
RirA	T073v1_2370033	Chrs	T073v1_pld1180079	pSymB	regulated
RirA	T073v1_2370033	Chrs	T073v1_pld1180080	pSymB	operon
RirA	T073v1_2370033	Chrs	T073v1_pld1180081	pSymB	operon
RirA	T073v1_2370033	Chrs	T073v1_pld1180082	pSymB	operon
RirA	T073v1_2370033	Chrs	T073v1_pld1180083	pSymB	operon
RirA	T073v1_2370033	Chrs	T073v1_pld1180084	pSymB	operon
RirA	T073v1_2370033	Chrs	T073v1_pld1180098	pSymB	regulated
RirA	T073v1_2370033	Chrs	T073v1_pld1460065	pSymB	regulated
RirA	T073v1_2370033	Chrs	T073v1_pld1460066	pSymB	regulated
RirA	T073v1_2370033	Chrs	T073v1_pld1460067	pSymB	operon
RirA	T073v1_2370033	Chrs	T073v1_pld1460068	pSymB	operon
RirA	T073v1_2370033	Chrs	T073v1_pld2510197	pSymB	regulated
RirA	T073v1_2370033	Chrs	T073v1_pld2510198	pSymB	regulated
RirA	T073v1_2370033	Chrs	T073v1_pld2510199	pSymB	operon
RirA	T073v1_2370033	Chrs	T073v1_pld2510200	pSymB	operon
RirA	T073v1_2370033	Chrs	T073v1_pld2510201	pSymB	operon
RirA	T073v1_2370033	Chrs	T073v1_pld2510202	pSymB	operon
RirA	T073v1_2370033	Chrs	T073v1_pld2510203	pSymB	operon
RirA	T073v1_2370033	Chrs	T073v1_pld2510204	pSymB	operon
RirA	T073v1_2370033	Chrs	T073v1_pld2510205	pSymB	operon
RirA	T073v1_2370033	Chrs	T073v1_pld2510206	pSymB	operon
RirA	T073v1_2370033	Chrs	T073v1_pld810046	pSymB	regulated
RirA	T073v1_2370033	Chrs	T073v1_pld810047	pSymB	regulated
RirA	T073v1_2370033	Chrs	T073v1_psym1300028	pSymA	regulated
RirA	T073v1_2370033	Chrs	T073v1_psym1300029	pSymA	regulated
RirA	T073v1_2370033	Chrs	T073v1_psym1300054	pSymA	regulated
RirA	T073v1_2370033	Chrs	T073v1_psym1300055	pSymA	regulated
RirA	T073v1_2370033	Chrs	T073v1_psym1300056	pSymA	operon
RirA	T073v1_2370033	Chrs	T073v1_psym1730036	pSymA	regulated
RirA	T073v1_2370033	Chrs	T073v1_psym1730037	pSymA	regulated
RirA	T073v1_2370033	Chrs	T073v1_psym1730038	pSymA	operon
RirA	T073v1_2370033	Chrs	T073v1_psym1730039	pSymA	operon
RirA	T073v1_2370033	Chrs	T073v1_psym1730040	pSymA	operon
RirA	T073v1_2370033	Chrs	T073v1_psym1730041	pSymA	operon
RirA	T073v1_2370033	Chrs	T073v1_psym1730042	pSymA	operon
RirA	T073v1_2370033	Chrs	T073v1_psym470136	pSymA	regulated
RirA	T073v1_2370033	Chrs	T073v1_psym470137	pSymA	regulated
RirA	T073v1_2370033	Chrs	T073v1_psym470144	pSymA	regulated
RirA	T073v1_2370033	Chrs	T073v1_psym470145	pSymA	regulated
RirA	T073v1_2370033	Chrs	T073v1_psym470146	pSymA	operon
RirA	T073v1_2370033	Chrs	T073v1_psym470162	pSymA	regulated
RirA	T073v1_2370033	Chrs	T073v1_psym470163	pSymA	regulated
RpoE9	T073v1_pld1050122	pSymB	T073v1_1560034	Chrs	regulated
RpoE9	T073v1_pld1050122	pSymB	T073v1_pld1050123	pSymB	regulated
RpoE9	T073v1_pld1050122	pSymB	T073v1_pld1050124	pSymB	operon
SM-b20537	T073v1_pld710057	pSymB	T073v1_530013	Chrs	regulated
SM-b20537	T073v1_pld710057	pSymB	T073v1_pld710058	pSymB	regulated
SM-b20537	T073v1_pld710057	pSymB	T073v1_psym1730179	pSymA	regulated
SM-b20537	T073v1_pld710057	pSymB	T073v1_psym1730180	pSymA	regulated
SM-b20667	T073v1_pld1460072	pSymB	T073v1_pld1460071	pSymB	regulated
SM-b20717	T073v1_pld1460020	pSymB	T073v1_1170003	Chrs	regulated
SM-b20717	T073v1_pld1460020	pSymB	T073v1_1170004	Chrs	operon
SM-b20717	T073v1_pld1460020	pSymB	T073v1_2030084	Chrs	regulated
SM-b20717	T073v1_pld1460020	pSymB	T073v1_2030085	Chrs	regulated
SM-b20717	T073v1_pld1460020	pSymB	T073v1_530022	Chrs	regulated
SM-b20717	T073v1_pld1460020	pSymB	T073v1_pld1000070	pSymB	regulated
SM-b20717	T073v1_pld1460020	pSymB	T073v1_pld1000071	pSymB	regulated
SM-b20717	T073v1_pld1460020	pSymB	T073v1_pld1050135	pSymB	regulated
SM-b20717	T073v1_pld1460020	pSymB	T073v1_pld1050136	pSymB	operon
SM-b20717	T073v1_pld1460020	pSymB	T073v1_pld1050137	pSymB	operon
SM-b20717	T073v1_pld1460020	pSymB	T073v1_pld1050138	pSymB	operon
SM-b20717	T073v1_pld1460020	pSymB	T073v1_pld1050139	pSymB	operon
SM-b20717	T073v1_pld1460020	pSymB	T073v1_pld1050140	pSymB	regulated
SM-b20717	T073v1_pld1460020	pSymB	T073v1_pld1180034	pSymB	regulated
SM-b20717	T073v1_pld1050140	pSymB	T073v1_1170003	Chrs	regulated
SM-b20717	T073v1_pld1050140	pSymB	T073v1_1170004	Chrs	operon
SM-b20717	T073v1_pld1050140	pSymB	T073v1_2030084	Chrs	regulated
SM-b20717	T073v1_pld1050140	pSymB	T073v1_2030085	Chrs	regulated
SM-b20717	T073v1_pld1050140	pSymB	T073v1_530022	Chrs	regulated
SM-b20717	T073v1_pld1050140	pSymB	T073v1_pld1000070	pSymB	regulated
SM-b20717	T073v1_pld1050140	pSymB	T073v1_pld1000071	pSymB	regulated
SM-b20717	T073v1_pld1050140	pSymB	T073v1_pld1050135	pSymB	regulated
SM-b20717	T073v1_pld1050140	pSymB	T073v1_pld1050136	pSymB	operon
SM-b20717	T073v1_pld1050140	pSymB	T073v1_pld1050137	pSymB	operon
SM-b20717	T073v1_pld1050140	pSymB	T073v1_pld1050138	pSymB	operon
SM-b20717	T073v1_pld1050140	pSymB	T073v1_pld1050139	pSymB	operon
SM-b20717	T073v1_pld1050140	pSymB	T073v1_pld1180034	pSymB	regulated
SM-b21372	T073v1_pld1000032	pSymB	T073v1_pld1000027	pSymB	regulated
SM-b21372	T073v1_pld1000032	pSymB	T073v1_pld1000028	pSymB	operon
SM-b21372	T073v1_pld1000032	pSymB	T073v1_pld1000029	pSymB	operon
SM-b21372	T073v1_pld1000032	pSymB	T073v1_pld1180057	pSymB	regulated
SM-b21372	T073v1_pld1000032	pSymB	T073v1_pld1180058	pSymB	operon
SM-b21372	T073v1_pld1000032	pSymB	T073v1_pld1180059	pSymB	operon
SM-b21372	T073v1_pld1000032	pSymB	T073v1_pld1180060	pSymB	operon
SM-b21598	T073v1_pld1180087	pSymB	T073v1_pld1180088	pSymB	regulated
SM-b21598	T073v1_pld1180087	pSymB	T073v1_pld1180089	pSymB	operon
SMc03165	T073v1_770041	Chrs	T073v1_770042	Chrs	operon
SMc03165	T073v1_770041	Chrs	T073v1_770043	Chrs	operon
SMc03165	T073v1_770041	Chrs	T073v1_770044	Chrs	regulated
SMc03165	T073v1_770041	Chrs	T073v1_770045	Chrs	operon
SMc04401	T073v1_2380006	Chrs	T073v1_2380008	Chrs	regulated
SMc04401	T073v1_2380006	Chrs	T073v1_psym470048	pSymA	regulated
STM3633	T073v1_pld2510104	pSymB	T073v1_1310026	Chrs	regulated
STM3633	T073v1_pld2510104	pSymB	T073v1_1310027	Chrs	regulated
STM3633	T073v1_pld2510104	pSymB	T073v1_1380029	Chrs	regulated
STM3633	T073v1_pld2510104	pSymB	T073v1_1380030	Chrs	operon
STM3633	T073v1_pld2510104	pSymB	T073v1_1520007	UnMapped	regulated
STM3633	T073v1_pld2510104	pSymB	T073v1_1520008	UnMapped	regulated
STM3633	T073v1_pld2510104	pSymB	T073v1_1550003	Chrs	regulated
STM3633	T073v1_pld2510104	pSymB	T073v1_1550004	Chrs	regulated
STM3633	T073v1_pld2510104	pSymB	T073v1_1920005	Chrs	regulated
STM3633	T073v1_pld2510104	pSymB	T073v1_1920006	Chrs	regulated
STM3633	T073v1_pld2510104	pSymB	T073v1_1920007	Chrs	operon
STM3633	T073v1_pld2510104	pSymB	T073v1_1920008	Chrs	operon
STM3633	T073v1_pld2510104	pSymB	T073v1_560013	Chrs	regulated
STM3633	T073v1_pld2510104	pSymB	T073v1_560014	Chrs	operon
STM3633	T073v1_pld2510104	pSymB	T073v1_770052	Chrs	regulated
STM3633	T073v1_pld2510104	pSymB	T073v1_770053	Chrs	regulated
STM3633	T073v1_pld2510104	pSymB	T073v1_pld2510105	pSymB	regulated
STM3633	T073v1_pld2510104	pSymB	T073v1_pld2510168	pSymB	regulated
ThuR	T073v1_pld2510076	pSymB	T073v1_100012	Chrs	regulated
ThuR	T073v1_pld2510076	pSymB	T073v1_1290004	Chrs	regulated
ThuR	T073v1_pld2510076	pSymB	T073v1_1290005	Chrs	regulated
ThuR	T073v1_pld2510076	pSymB	T073v1_1340001	Chrs	regulated
ThuR	T073v1_pld2510076	pSymB	T073v1_1340002	Chrs	regulated
ThuR	T073v1_pld2510076	pSymB	T073v1_1340003	Chrs	operon
ThuR	T073v1_pld2510076	pSymB	T073v1_1340004	Chrs	operon
ThuR	T073v1_pld2510076	pSymB	T073v1_1340005	Chrs	operon
ThuR	T073v1_pld2510076	pSymB	T073v1_1550003	Chrs	regulated
ThuR	T073v1_pld2510076	pSymB	T073v1_1550004	Chrs	regulated
ThuR	T073v1_pld2510076	pSymB	T073v1_1550075	Chrs	regulated
ThuR	T073v1_pld2510076	pSymB	T073v1_1550076	Chrs	regulated
ThuR	T073v1_pld2510076	pSymB	T073v1_1550077	Chrs	operon
ThuR	T073v1_pld2510076	pSymB	T073v1_1700024	Chrs	regulated
ThuR	T073v1_pld2510076	pSymB	T073v1_1700025	Chrs	regulated
ThuR	T073v1_pld2510076	pSymB	T073v1_1700026	Chrs	operon
ThuR	T073v1_pld2510076	pSymB	T073v1_1700027	Chrs	operon
ThuR	T073v1_pld2510076	pSymB	T073v1_1850122	Chrs	regulated
ThuR	T073v1_pld2510076	pSymB	T073v1_1930001	Chrs	regulated
ThuR	T073v1_pld2510076	pSymB	T073v1_2410017	Chrs	regulated
ThuR	T073v1_pld2510076	pSymB	T073v1_2410018	Chrs	regulated
ThuR	T073v1_pld2510076	pSymB	T073v1_560013	Chrs	regulated
ThuR	T073v1_pld2510076	pSymB	T073v1_560014	Chrs	operon
ThuR	T073v1_pld2510076	pSymB	T073v1_570075	Chrs	regulated
ThuR	T073v1_pld2510076	pSymB	T073v1_570076	Chrs	regulated
ThuR	T073v1_pld2510076	pSymB	T073v1_650096	Chrs	regulated
ThuR	T073v1_pld2510076	pSymB	T073v1_650097	Chrs	operon
ThuR	T073v1_pld2510076	pSymB	T073v1_650098	Chrs	operon
ThuR	T073v1_pld2510076	pSymB	T073v1_pld1050132	pSymB	regulated
ThuR	T073v1_pld2510076	pSymB	T073v1_pld1050133	pSymB	regulated
ThuR	T073v1_pld2510076	pSymB	T073v1_pld1050134	pSymB	operon
ThuR	T073v1_pld2510076	pSymB	T073v1_pld2510075	pSymB	regulated
ThuR	T073v1_pld2510076	pSymB	T073v1_pld2510168	pSymB	regulated
ThuR	T073v1_pld2510076	pSymB	T073v1_psym1680013	pSymA	regulated
XylR	T073v1_pld980032	pSymB	T073v1_1290024	Chrs	regulated
XylR	T073v1_pld980032	pSymB	T073v1_1290025	Chrs	regulated
XylR	T073v1_pld980032	pSymB	T073v1_530048	Chrs	regulated
XylR	T073v1_pld980032	pSymB	T073v1_530049	Chrs	regulated
XylR	T073v1_pld980032	pSymB	T073v1_900006	Chrs	regulated
XylR	T073v1_pld980032	pSymB	T073v1_pld1000091	pSymB	regulated
XylR	T073v1_pld980032	pSymB	T073v1_pld1000092	pSymB	regulated
XylR	T073v1_pld980032	pSymB	T073v1_pld1000093	pSymB	operon
XylR	T073v1_pld980032	pSymB	T073v1_pld1000094	pSymB	operon
XylR	T073v1_pld980032	pSymB	T073v1_pld980033	pSymB	regulated
XylR	T073v1_pld980032	pSymB	T073v1_pld980034	pSymB	regulated
XylR	T073v1_pld980032	pSymB	T073v1_psym1730100	pSymA	regulated
XylR	T073v1_pld980032	pSymB	T073v1_psym1730101	pSymA	regulated
XylR	T073v1_pld980032	pSymB	T073v1_psym470190	pSymA	regulated
XylR	T073v1_pld980032	pSymB	T073v1_psym470191	pSymA	regulated
XylR	T073v1_pld980032	pSymB	T073v1_psym470192	pSymA	operon
YE2053	T073v1_pld2510025	pSymB	T073v1_1310018	Chrs	regulated
YE2053	T073v1_pld2510025	pSymB	T073v1_1310019	Chrs	regulated
YE2053	T073v1_pld2510025	pSymB	T073v1_1830035	Chrs	regulated
YE2053	T073v1_pld2510025	pSymB	T073v1_1830036	Chrs	regulated
YE2053	T073v1_pld2510025	pSymB	T073v1_2070007	pSymA	regulated
YE2053	T073v1_pld2510025	pSymB	T073v1_2070008	pSymA	regulated
YE2053	T073v1_pld2510025	pSymB	T073v1_740021	Chrs	regulated
YE2053	T073v1_pld2510025	pSymB	T073v1_pld1000110	pSymB	regulated
YE2053	T073v1_pld2510025	pSymB	T073v1_pld1000111	pSymB	operon
YE2053	T073v1_pld2510025	pSymB	T073v1_pld1000112	pSymB	operon
YE2053	T073v1_pld2510025	pSymB	T073v1_pld1000113	pSymB	operon
YE2053	T073v1_pld2510025	pSymB	T073v1_pld1000114	pSymB	operon
YE2053	T073v1_pld2510025	pSymB	T073v1_pld2510026	pSymB	regulated
YE2053	T073v1_pld2510025	pSymB	T073v1_pld520007	pSymB	regulated
YE2053	T073v1_pld2510025	pSymB	T073v1_pld520008	pSymB	regulated
YE2053	T073v1_pld2510025	pSymB	T073v1_pld520009	pSymB	operon
YE2053	T073v1_pld2510025	pSymB	T073v1_pld520010	pSymB	operon
YE2053	T073v1_pld2510025	pSymB	T073v1_pld710111	pSymB	regulated
YE2053	T073v1_pld520007	pSymB	T073v1_1310018	Chrs	regulated
YE2053	T073v1_pld520007	pSymB	T073v1_1310019	Chrs	regulated
YE2053	T073v1_pld520007	pSymB	T073v1_1830035	Chrs	regulated
YE2053	T073v1_pld520007	pSymB	T073v1_1830036	Chrs	regulated
YE2053	T073v1_pld520007	pSymB	T073v1_2070007	pSymA	regulated
YE2053	T073v1_pld520007	pSymB	T073v1_2070008	pSymA	regulated
YE2053	T073v1_pld520007	pSymB	T073v1_740021	Chrs	regulated
YE2053	T073v1_pld520007	pSymB	T073v1_pld1000110	pSymB	regulated
YE2053	T073v1_pld520007	pSymB	T073v1_pld1000111	pSymB	operon
YE2053	T073v1_pld520007	pSymB	T073v1_pld1000112	pSymB	operon
YE2053	T073v1_pld520007	pSymB	T073v1_pld1000113	pSymB	operon
YE2053	T073v1_pld520007	pSymB	T073v1_pld1000114	pSymB	operon
YE2053	T073v1_pld520007	pSymB	T073v1_pld2510025	pSymB	regulated
YE2053	T073v1_pld520007	pSymB	T073v1_pld2510026	pSymB	regulated
YE2053	T073v1_pld520007	pSymB	T073v1_pld520008	pSymB	regulated
YE2053	T073v1_pld520007	pSymB	T073v1_pld520009	pSymB	operon
YE2053	T073v1_pld520007	pSymB	T073v1_pld520010	pSymB	operon
YE2053	T073v1_pld520007	pSymB	T073v1_pld710111	pSymB	regulated
