# Supplementary material for: Evolution of Intra-specific Regulatory Networks in a Multipartite Bacterial Genome
Source: PLoS Comput Biol. 2015 Sep 4;11(9):e1004478. doi: 10.1371/journal.pcbi.1004478 (PMC4560400; doi:10.1371/journal.pcbi.1004478)
Supplement: S2 Material — (ZIP) [file pcbi.1004478.s002.zip]

Archive with 143 entries (139 files):
- literature/
- literature/SMc05009.pdf
- literature/SMc04032.pdf
- literature/SMc03046.pdf
- literature/SMc02584.pdf
- literature/SMc02560.pdf
- literature/SMc02510.pdf
- literature/SMc02140.pdf
- literature/SMc01521.pdf
- literature/SMc01506.pdf
- literature/SMc01419.pdf
- literature/SMc01164.pdf
- literature/SMc01139.pdf
- literature/SMc01043.pdf
- literature/SMc00947.pdf
- literature/SMc00818.pdf
- literature/SMc00776.pdf
- literature/SMc00646.pdf
- literature/SMc00170.pdf
- literature/SMc00095.pdf
- literature/SMc00058.pdf
- literature/SMc00037.pdf
- literature/SMb21317.pdf
- literature/SMb20580.pdf
- literature/SMb20030.pdf
- literature/SMa2412.pdf
- literature/SMa1227.pdf
- literature/SMa0955.pdf
- literature/SMa0870.pdf
- literature/SMa0840.pdf
- literature/SMa0815.pdf
- literature/SMa0762.pdf
- literature/SMa0757.pdf
- predictions/
- predictions/SMc04401.pdf
- predictions/SMc04260.pdf
- predictions/SMc04032.pdf
- predictions/SMc03806.pdf
- predictions/SMc03210.pdf
- predictions/SMc03165.pdf
- predictions/SMc02975.pdf
- predictions/SMc02560.pdf
- predictions/SMc02510.pdf
- predictions/SMc01521.pdf
- predictions/SMc01225.pdf
- predictions/SMc01164.pdf
- predictions/SMc00947.pdf
- predictions/SMc00785.pdf
- predictions/SMc00095.pdf
- predictions/SMc00058.pdf
- predictions/SMc00037.pdf
- predictions/SMb21706.pdf
- predictions/SMb21598.pdf
- predictions/SMb21372.pdf
- predictions/SMb21317.pdf
- predictions/SMb20901.pdf
- predictions/SMb20717.pdf
- predictions/SMb20667.pdf
- predictions/SMb20613.pdf
- predictions/SMb20580.pdf
- predictions/SMb20537.pdf
- predictions/SMb20483.pdf
- predictions/SMb20366.pdf
- predictions/SMb20324.pdf
- predictions/SMb20290.pdf
- predictions/SMb20154.pdf
- predictions/SMb20030.pdf
- predictions/SMb20014.pdf
- predictions/SMa2412.pdf
- predictions/SMa1227.pdf
- predictions/SMa1225.pdf
- predictions/SMa0955.pdf
- predictions/SMa0870.pdf
- predictions/SMa0849.pdf
- predictions/SMa0840.pdf
- predictions/SMa0815.pdf
- predictions/SMa0762.pdf
- predictions/SMa0757.pdf
- predictions_20_or_more/
- predictions_20_or_more/SMc04401.pdf
- predictions_20_or_more/SMc04260.pdf
- predictions_20_or_more/SMc04032.pdf
- predictions_20_or_more/SMc03806.pdf
- predictions_20_or_more/SMc02975.pdf
- predictions_20_or_more/SMc02560.pdf
- predictions_20_or_more/SMc02510.pdf
- predictions_20_or_more/SMc01164.pdf
- predictions_20_or_more/SMc00947.pdf
- predictions_20_or_more/SMc00785.pdf
- predictions_20_or_more/SMc00095.pdf
- predictions_20_or_more/SMc00058.pdf
- predictions_20_or_more/SMb21598.pdf
- predictions_20_or_more/SMb21372.pdf
- predictions_20_or_more/SMb21317.pdf
- predictions_20_or_more/SMb20901.pdf
- predictions_20_or_more/SMb20717.pdf
- predictions_20_or_more/SMb20667.pdf
- predictions_20_or_more/SMb20580.pdf
- predictions_20_or_more/SMb20537.pdf
- predictions_20_or_more/SMb20483.pdf
- predictions_20_or_more/SMb20366.pdf
- predictions_20_or_more/SMb20324.pdf
- predictions_20_or_more/SMb20290.pdf
- predictions_20_or_more/SMb20154.pdf
- predictions_20_or_more/SMb20030.pdf
- predictions_20_or_more/SMb20014.pdf
- predictions_20_or_more/SMa2412.pdf
- predictions_20_or_more/SMa1225.pdf
- predictions_20_or_more/SMa0870.pdf
- predictions_20_or_more/SMa0840.pdf
- predictions_20_or_more/SMa0815.pdf
- predictions_20_or_more/SMa0762.pdf
- predictions_20_or_more/SMa0757.pdf
- predictions_40_or_more/
- predictions_40_or_more/SMc04401.pdf
- predictions_40_or_more/SMc04260.pdf
- predictions_40_or_more/SMc04032.pdf
- predictions_40_or_more/SMc03806.pdf
- predictions_40_or_more/SMc02975.pdf
- predictions_40_or_more/SMc02510.pdf
- predictions_40_or_more/SMc01164.pdf
- predictions_40_or_more/SMc00947.pdf
- predictions_40_or_more/SMc00785.pdf
- predictions_40_or_more/SMc00095.pdf
- predictions_40_or_more/SMc00058.pdf
- predictions_40_or_more/SMb21598.pdf
- predictions_40_or_more/SMb21372.pdf
- predictions_40_or_more/SMb21317.pdf
- predictions_40_or_more/SMb20901.pdf
- predictions_40_or_more/SMb20717.pdf
- predictions_40_or_more/SMb20667.pdf
- predictions_40_or_more/SMb20580.pdf
- predictions_40_or_more/SMb20537.pdf
- predictions_40_or_more/SMb20483.pdf
- predictions_40_or_more/SMb20366.pdf
- predictions_40_or_more/SMb20324.pdf
- predictions_40_or_more/SMb20290.pdf
- predictions_40_or_more/SMb20154.pdf
- predictions_40_or_more/SMb20014.pdf
- predictions_40_or_more/SMa1225.pdf
- predictions_40_or_more/SMa0870.pdf
- predictions_40_or_more/SMa0762.pdf
- README.txt
