# Supplementary material for: Evolution of Intra-specific Regulatory Networks in a Multipartite Bacterial Genome
Source: PLoS Comput Biol. 2015 Sep 4;11(9):e1004478. doi: 10.1371/journal.pcbi.1004478 (PMC4560400; doi:10.1371/journal.pcbi.1004478)
Supplement: S2 Material — (ZIP) [file pcbi.1004478.s002.zip › README.txt]

Correlations with the COLOMBOS expression compendium
====================================================

Each folder contains the initial and final optimized conditions used to calculate the correlations with the predictions and literature data.

* Literature: correlations with regulons reported in the literature
* Predictions: correlations with all predictions
* Predictions 20 or more: correlations with regulatory links predicted in 20 or more strains
* Predictions 40 or more: correlations with regulatory links predicted in 40 or more strains
