# Supplementary material for: Evolution of Intra-specific Regulatory Networks in a Multipartite Bacterial Genome
Source: PLoS Comput Biol. 2015 Sep 4;11(9):e1004478. doi: 10.1371/journal.pcbi.1004478 (PMC4560400; doi:10.1371/journal.pcbi.1004478)
Supplement: S1 Table — (XLS) [file pcbi.1004478.s003.xls]

## Sheet: Regulators
Red cells indicate TFBS with insufficient information content
Rm1021 locus	Name	Reference(s) (Pubmed IDs)	Description	Organism	Source	Link	Palindrome?
SMc02584	ActR	15212786	Member of the two-component regulatory system actS/actR acting in acid tolerance. These data implicate that a two-component sensor may be involved in pH sensing and/or response	Sinorhizobium meliloti	This work		*
SMc04260	AglR	17142223	Belongs to the LacI family. Was identified by clustering with the genes for beta-mannosidase, beta-glucosidase and sugar ABC transporter. Probably binds to the 20-bp palindromic sequence.	Rhizobiales	RegTransBase	http://regtransbase.lbl.gov/cgi-bin/regtransbase?page=show_alignment&amp;matrix_id=85	*
SMc00095	BetI	12906115	HTH-type transcriptional regulator BetI involves in regolation of bet locus( bet TIBA operon) encoding glycine betaine biosynthesis	Rhizobial genomes	This work		*
SMc00095	BetI	12906115		Sinorhizobium meliloti	Rhizoregnet
SMc00776	CbrA	17237174	Two-component histidine kinase, stationary-phase regulator of cell surface physiology and symbiosis (absolutely required to establish a successful symbiosis)	Sinorhizobium meliloti	This work		*
SM_b20702	ChpR	20389118	ChpR is a chlorpyrifos-responsive transcription regulator in Sinorhizobium meliloti.	Sinorhizobium meliloti	Rhizoregnet
SMc02560	ChvI	19749054/ 23758731	EPS biosynthesis	Sinorhizobium meliloti	This work
SMc02560	ChvI	2842307 / 17462014 / 17209018 / 19749054 / 14769477 / 20413557		Sinorhizobium meliloti	Rhizoregnet
SMc00654	CtrA	11325950	Cell cycle transcriptional regulator CtrA, autoregulated, response regulator	Sinorhizobium meliloti	Rhizoregnet
SM_b20613	DctD	2695394 / 2546011	Member of the two-component regulatory system DctB/DctD involved in the transport of C4-dicarboxylates. When activated by DctB acts in conjunction with sigma-54 to activate the transcription of dctA.	Sinorhizobium meliloti	Rhizoregnet
SM_b21317	ExpG	11843303 / 12972351 / 15632443 / 18842098	Also termed MucS or WggR, regulates EPS biosynthesis	Sinorhizobium meliloti	This work
SM_b21317	ExpG	10217494 / 12972351		Sinorhizobium meliloti	Rhizoregnet		*
NA	ExpR	15292148 / 23687265	In Sm1021 is disrupted by an insertion sequence. LuxR family, quorum sensing regulator	Sinorhizobium meliloti	This work
SMc03899	ExpR	10633114 / 12193623 / 18842098 / 19889097 / 17644606		Sinorhizobium meliloti	Rhizoregnet
SMa1227	FixJ	16788198/ 12062434/ 15256575	Nitrogenase synthesis and functioning via nifA	Sinorhizobium meliloti	This work
SMa0762 SMa1225	FixK	16788198	Microaerophilic adaptation	Sinorhizobium meliloti	This work		*
SMa1225	FixK1	12059108 / 2663474 / 16788198 / 11902723		Sinorhizobium meliloti	Rhizoregnet		*
SMc02510	Fur	15150249/ 17557847	Iron uptake	Sinorhizobium meliloti	This work
SMc02510	Fur	15150250 / 15150249 / 15240318 / 15150251 / 15150252		Sinorhizobium meliloti	Rhizoregnet		*
SMc00947 SMc03806	GlnBK	23516427	PII proteins involved in nitrogen stress adaptation	Sinorhizobium meliloti	This work		*
SMc03210	HpdR	17337579	positive regulation of hpdA, that encodes HPPD in S.Meliloti	Sinorhizobium meliloti	This work
NA	IolR	21784930	IolR RpiR-Like repressor regulates inositol catabolism, binding to a conserved binding motiv in the regulatory region of idhA gene and in the three regulatory regions of the iolYRCDEB operon.	Rhizobial genomes	This work		*
SMc01164	IolR	21784930	The RpiR-like repressor IolR regulates inositol catabolism in Sinorhizobium meliloti.	Sinorhizobium meliloti	Rhizoregnet		*
SMc00037 SMc01225	lsrAB1	15968067	LysR type regulators involved in the symbiotic process	Rhizobial genomes	This work		*
SMc00058	MucR	21057009/ 10217494 / 9529524 / 7756693 / 18842098	Transcriptional regulatory protein. Belongs to the ros/mucR family. Regulator of exopolysaccharide synthesis, mobility and coordinates symbiotic functions (enhancing the bacterial ability to induce root nodule formation).	Rhizobial genomes	This work		*
SMc04032	NesR	19088317	Competition for plant nodulation	Sinorhizobium meliloti	This work		*
SMa0815	NifA	16788198/ 2695394/ 2842062	Nitrogenase biosynthesis	Sinorhizobium meliloti	This work		*
SMa0870	NodD1	16085895/ 8411148/ 8801423 / 2793828 / 3288541 / 2731734 / 17246400 / 2127953 / 16667146 / 16085895 / 3738520 / 16593668 / 2997121 / 3931078 / 1558960 / 15542588 / 2298703 / 2332406 / 16667124 / 1909418 / 2520820 / 2159937	Flavonoid perception	Sinorhizobium meliloti	This work
SMa0757	NodD2	17246400 / 2127953 / 16593668 / 2997121 / 1558960 / 2332406 / 16669069 / 2731734		Sinorhizobium meliloti	Rhizoregnet
SMa0840	NodD3	8411148 / 2793828 / 3288541 / 1809842 / 17246400 / 16085895 / 2127953 / 16593668 / 2997121 / 1558960 / 15542588 / 2731734 / 2520820 / 2159937		Sinorhizobium meliloti	Rhizoregnet
SMc05009	NolR	16478054	Optimization of nodulation, bacterial growth on solid medium, survival under stress conditions, and conjugative transfer of plasmids	Sinorhizobium meliloti	This work
SMc01043	NtrC	10518756 / 15556707	Nitrogen assimilation regulatory protein. Member of the two-component regulatory system ntrB/ntrC involved in the activation of nitrogen assimilatory genes	Rhizobial genomes	This work		*
SMc01521	NtrR	16838793 / 15365818	transcriptional regulator,Repressor of nitrogen fixation (nif) genes and nodulation (nod), negatively autoregulated. belong to the vapBC family of TA systems.	Rhizobial genomes	This work
SMc00818	OxyR	16238634/ 15601722 / 15944758	Regulates KatA, the main catalase expressed both in vivo and in planta to protect the nitrogenase from H2O2	Rhizobial genomes	This work
SM_b20580	PcaQ	21700663	LysR-type protein that activates the expression of a S.Meliloti gene cluster, which encode an ABC transport system, in presence of protocatechuate	Rhizobial genomes	This work		*
SMc02975	PckR	17142223	Belongs to the LacI family. Was indentified as regulator of the pckA gene in Sinorhizobium meliloti.	Rhizobiales	RegTransBase	http://regtransbase.lbl.gov/cgi-bin/regtransbase?page=show_alignment&amp;matrix_id=21
SMc02140	PhoB	15221452 / 16717279	Phosphate regulon transcriptional regulatory protein phoB - This protein is a positive regulator for the phosphate regulon. Transcription of this operon is positively regulated by phoB and phoR when phosphate is limited	Sinorhizobium meliloti	This work
SMc02140	PhoB	10633091 / 10217494 / 16535758 / 16167767 / 10216860 / 9560387 / 16428413 / 15221452 / 16238634 / 16717279		Sinorhizobium meliloti	Rhizoregnet
SM_b20483	RbtR	17142223	Belongs to the LacI family. Was identified by clustering with the genes for ribitol dehydrogenase, ribitol kinase and sugar transport proteins. Probably binds to the 20-bp palindromic sequence.	Rhizobiales, Rhodobacterales	RegTransBase	http://regtransbase.lbl.gov/cgi-bin/regtransbase?page=show_alignment&amp;matrix_id=115	*
SMa0955	RctR	22328673		Rhizobial genomes	This work		*
SMc03046	Rem	16980496	Response regulators consisting of a CheY-like receiver domain and a winged-helix DNA-binding domain	Rhizobial genomes	This work
SMa2412	RhrA	11274118 / 15126460	Transcriptional activator of the rhizobactin regulon. (Siderophore)	Sinorhizobium meliloti	This work
SMa2412	RhrA	11274118 / 15126460		Sinorhizobium meliloti	Rhizoregnet
SMc00785	RirA	16204511	Rrf2 family, iron-responsive transcriptional regulator	Sinorhizobium meliloti	This work		*
SMc01563	RpoD	23497287	RNA polymerase sigma factor (sigma70 type)	Sinorhizobium meliloti	Schlüter et al., 2013
SMc01419	RpoE1	23497287	RNA polymerase sigma factor (sigma70 type)	Sinorhizobium meliloti	Schlüter et al., 2013
SMc01506	RpoE2	20223801 / 17400745		Sinorhizobium meliloti	Rhizoregnet
SMc01506	RpoE2	23497287	RNA polymerase sigma factor (sigma70 type)	Sinorhizobium meliloti	Schlüter et al., 2013
SM_b20030	RpoE9	23497287	RNA polymerase sigma factor (sigma70 type)	Sinorhizobium meliloti	Schlüter et al., 2013
SMc00646	RpoH1	23497287/ 15007732	RNA polymerase sigma factor (sigma70 type)	Sinorhizobium meliloti	Rhizoregnet
SMc03873	RpoH2	23497287	RNA polymerase sigma factor (sigma70 type)	Sinorhizobium meliloti	Schlüter et al., 2013
SMc01139	RpoN	23497287	RNA polymerase sigma factor (sigma54 type)	Sinorhizobium meliloti	Schlüter et al., 2013
SMc00170	SinR	15292148	luxR family, quorum sensing regulator	Sinorhizobium meliloti	This work
SM_b20537	SM_b20537	17142223	Belongs to the LacI family. Was identified by clustering with the genes for sugar-specific ABC-type transport system, 2-hydroxyacid-family dehydrogenase and putative oxidoreducatse. Probably binds to the 20-bp palindromic sequence.	Rhizobiales	RegTransBase	http://regtransbase.lbl.gov/cgi-bin/regtransbase?page=show_alignment&amp;matrix_id=83	*
SM_b20667	SM_b20667	17142223	Belongs to the LacI family. Was identified by clustering with the genes for tartrate dehydrogenase, succinate semialdehyde dehydrogenase, 3-hydroxyisobutyrate dehydrogenase and hydroxypyruvate isomerase. Probably binds to the 20-bp palindromic sequence.	Rhizobiales	RegTransBase	http://regtransbase.lbl.gov/cgi-bin/regtransbase?page=show_alignment&amp;matrix_id=27	*
SM_b20717 SM_b20014	SM_b20717	17142223	Belongs to the LacI family. Was identified by clustering with the genes for ribose transport system. Probably binds to the 20-bp palindromic sequence.	Alphaproteobacteria	RegTransBase	http://regtransbase.lbl.gov/cgi-bin/regtransbase?page=show_alignment&amp;matrix_id=18	*
SM_b21272	SM_b21272	17142223	Belongs to the LacI family. Was identified by clustering with the genes for spermidine/putrescine transport system, inosine-uridine nucleoside hydrolase and adenine deaminase. Probably binds to the 20-bp palindromic sequence.	Rhizobiales	RegTransBase	http://regtransbase.lbl.gov/cgi-bin/regtransbase?page=show_alignment&amp;matrix_id=124	*
SM_b21372	SM_b21372	17142223	Belongs to the LacI family. Was identified by clustering with the genes for tagatose-6-phosphate kinase and sorbitol/mannitol ABC transporter. Probably binds to the 20-bp palindromic sequence.	Rhizobiales, Rhodobacterales	RegTransBase	http://regtransbase.lbl.gov/cgi-bin/regtransbase?page=show_alignment&amp;matrix_id=80	*
SM_b21598	SM_b21598	17142223	Belongs to the LacI family. Was identified by clustering with the genes for ribose ABC transporter. Probably binds to the 20-bp palindromic sequence.	Rhizobiales	RegTransBase	http://regtransbase.lbl.gov/cgi-bin/regtransbase?page=show_alignment&amp;matrix_id=29	*
SM_b21706	SM_b21706	17142223	Belongs to the LacI family. Was identified by clustering with the genes for lactose-specific ABC transport system. Probably binds to the 20-bp palindromic sequence.	Rhizobiales	RegTransBase	http://regtransbase.lbl.gov/cgi-bin/regtransbase?page=show_alignment&amp;matrix_id=14	*
SMc03165	SMc03165	17142223	Belongs to the LacI family. Was identified by clustering with the genes for xylose isomerase, xylulokinase, ribose ABC transporter. Probably binds to the 20-bp palindromic sequence.	Rhizobiales	RegTransBase	http://regtransbase.lbl.gov/cgi-bin/regtransbase?page=show_alignment&amp;matrix_id=140	*
SMc04401	SMc04401	17142223	Belongs to the LacI family. Was identified by clustering with the genes for acyl-CoA transferase, enoyl-CoA hydratase, 3-ketoacyl-(acyl-carrier-protein) reductase and 3-hydroxybutyryl-CoA dehydrogenase. Probably binds to the 20-bp palindromic sequence.	Alpha, Gamma	RegTransBase	http://regtransbase.lbl.gov/cgi-bin/regtransbase?page=show_alignment&amp;matrix_id=2	*
SM_b20290	STM3633	17142223	Belongs to the LacI family. Was identified by clustering with the genes for xanthine/uracil permease and cytosine deaminase. Probably binds to the 20-bp palindromic sequence.	Alpha, Gamma	RegTransBase	http://regtransbase.lbl.gov/cgi-bin/regtransbase?page=show_alignment&amp;matrix_id=122	*
SMa0849	SyrM	11437262 / 1809842 / 2127953 / 15542588 / 2159937	Acts in trans to stimulate nod gene expression via nodD3 and exo gene expression via SyrA.	Sinorhizobium meliloti	Rhizoregnet
SM_b20324	ThuR	17142223	Belongs to the LacI family. Probable regulatory protein for the binding-protein-dependent transport system for alpha-glucosides such as sucrose, maltose and trehalose.	Rhizobiales, Rhodobacterales	RegTransBase	http://regtransbase.lbl.gov/cgi-bin/regtransbase?page=show_alignment&amp;matrix_id=3	*
SM_b20901	XylR	17142223	Belongs to the XylR/NagC family. Presumably regulates genes for xylose metabolism.	Rhizobiales, Rhodobacterales	RegTransBase	http://regtransbase.lbl.gov/cgi-bin/regtransbase?page=show_alignment&amp;matrix_id=128	*
SM_b20154 SM_b20366	YE2053	17142223	Belongs to the LacI family. Was identified by clustering with the genes for inositol monophosphatase, glycerophosphoryl diester phosphodiesterase and ABC sugar transporter. Probably binds to the 20-bp palindromic sequence.	Rhizobiales, Burkholderiales, Yersinia	RegTransBase	http://regtransbase.lbl.gov/cgi-bin/regtransbase?page=show_alignment&amp;matrix_id=141	*

## Sheet: Parameters details
Tag	Regulator	Count	Imin*	Ireg		Avg Ireg		* Imin has been calculated using the Rm1021 sequence
meme	ChvI	1	22.6739	14.6603	Cancelled (duplicated)
meme	FixJ	1	22.6739	24.593	Merged	18.852
meme	FixJ	2	22.6739	13.1111	Merged
meme	FixK	1	22.6739	18.1515	Cancelled (duplicated)
meme	Fur	1	22.6739	50.6682
meme	NesR	1	22.6739	41.2872
meme	NifA	1	22.6739	21.913	Cancelled (duplicated)
meme	NodD1	1	22.6739	81.1918
meme	NolR	1	22.6739	19.3253
meme	ActR	1	22.6739	20.4254
meme	AglR	1	22.6739	27.179
meme	BetI	1	22.6739	60.4559
meme	CbrA	1	22.6739	17.4279
meme	ExpG	1	22.6739	39.9312
meme	ExpR	1	22.6739	11.5405	Cancelled (duplicated)
meme	GlnBK	1	22.6739	36.8324
meme	HpdR	1	22.6739	27.6299
meme	IolR	1	22.6739	26.7725
meme	LsrAB1	1	22.6739	26.5558
meme	MucR	1	22.6739	50.6209
meme	NtrC	1	22.6739	18.2287
meme	NtrR	1	22.6739	40.1516
meme	OxyR	1	22.6739	60.9375	Cancelled (duplicated)
meme	PcaQ	1	22.6739	22.7339
meme	PckR	1	22.6739	24.3633
meme	PhoB	1	22.6739	14.7783	Cancelled (duplicated)
meme	RbtR	1	22.6739	31.1286
meme	RctR	1	22.6739	43.4842
meme	Rem	1	22.6739	26.5868	Cancelled (bad quality)
meme	RhrA	1	22.6739	48.8318
meme	RirA	2	22.6739	27.9598
meme	SinR	1	22.6739	15.3262
meme	SM_b20537	1	22.6739	29.6721
meme	SM_b20667	1	22.6739	31.0691
meme	SM_b20717	1	22.6739	26.6538
meme	SM_b21272	1	22.6739	38.7302	Cancelled (bad quality)
meme	SM_b21372	1	22.6739	29.646
meme	SM_b21598	1	22.6739	29.275
meme	SM_b21706	1	22.6739	31.5263
meme	SMc03165	1	22.6739	31.035
meme	SMc04401	1	22.6739	28.9485
meme	STM3633	1	22.6739	30.5253
meme	ThuR	1	22.6739	25.1511
meme	XylR	1	22.6739	29.9777
meme	YE2053	1	22.6739	25.5425
rhizoreg	BetI	1	22.6739	39.6612	Cancelled (duplicated)
rhizoreg	ChpR	1	22.6739	73.8388
rhizoreg	ChvI	1	22.6739	47.3724
rhizoreg	CtrA	1	22.6739	20.4147
rhizoreg	DctD	1	22.6739	44.0012
rhizoreg	ExpG	1	22.6739	28.5575	Cancelled (duplicated)
rhizoreg	ExpR	1	22.6739	25.9479	Cancelled (bad quality)
rhizoreg	FixK1	1	22.6739	25.7021
rhizoreg	Fur	1	22.6739	46.4037	Cancelled (duplicated)
rhizoreg	HdpR	1	22.6739	27.6299	Cancelled (duplicated)
rhizoreg	IolR	1	22.6739	25.6644	Cancelled (duplicated)
rhizoreg	MucR	1	22.6739	39.3833	Cancelled (duplicated)
rhizoreg	NifA	1	22.6739	27.2715
rhizoreg	NodD1	1	22.6739	68.6415
rhizoreg	NodD2	1	22.6739	68.6415
rhizoreg	NodD3	1	22.6739	63.6832
rhizoreg	OxyR	1	22.6739	80.2912
rhizoreg	PhoB	1	22.6739	16.5543
rhizoreg	Rem	1	22.6739	18.4785	Cancelled (duplicated)
rhizoreg	RhrA	1	22.6739	48.8318	Cancelled (duplicated)
rhizoreg	RpoE2	1	22.6739	20.8405	Cancelled (duplicated)
rhizoreg	RpoH1	1	22.6739	41.9954	Cancelled (duplicated)
rhizoreg	SyrM	1	22.6739	113.771
sigma	RpoD	1	22.6739	11.9285	Merged	12.0276
sigma	RpoD	2	22.6739	11.9166	Merged
sigma	RpoD	3	22.6739	12.2377	Merged
sigma	RpoE1	1	22.6739	14.2359
sigma	RpoE2	1	22.6739	13.2453	Merged	12.6691
sigma	RpoE2	2	22.6739	12.0929	Merged
sigma	RpoE9	1	22.6739	35.8245
sigma	RpoH1	1	22.6739	11.9487	Merged	12.232
sigma	RpoH1	2	22.6739	12.5153	Merged
sigma	RpoH2	1	22.6739	10.187	Merged	10.4221
sigma	RpoH2	2	22.6739	10.6572	Merged
sigma	RpoN	1	22.6739	9.55338
