# Supplementary material for: Evolution of Intra-specific Regulatory Networks in a Multipartite Bacterial Genome
Source: PLoS Comput Biol. 2015 Sep 4;11(9):e1004478. doi: 10.1371/journal.pcbi.1004478 (PMC4560400; doi:10.1371/journal.pcbi.1004478)
Supplement: S2 Table — (CSV) [file pcbi.1004478.s004.csv]

	Expression ratio	Relative error	Standard deviation	Gene name	Function	Strain	predicted
pOT2	0.915	0.099	0.091	empty vector	---	----	---
SinmeBODRAFT_04124	1.411	0.086	0.121	Acetyltransferase (isoleucine patch superfamily)		BO21CC	yes
SinmeB_5993	1.623	0.118	0.191	nodL	Maltose O-acetyltransferase	BL225C	yes
SinAK58DRAFT_2812	1.149	0.01	0.012	Acetyltransferase (isoleucine patch superfamily)		AK58	yes
SMa0869	1.365	0.099	0.135	nodA	acyltransferase NodA	Rm1021	yes
