# Supplementary material for: Evolution of Intra-specific Regulatory Networks in a Multipartite Bacterial Genome
Source: PLoS Comput Biol. 2015 Sep 4;11(9):e1004478. doi: 10.1371/journal.pcbi.1004478 (PMC4560400; doi:10.1371/journal.pcbi.1004478)
Supplement: S3 Table — (CSV) [file pcbi.1004478.s005.csv]

	Initial state probability (%)
State	S. meliloti	Near rhizobial genomes
plugged	61.6012	34.3499197432
unplugged	1.6508	4.9491706795
ready	15.5416	20.9470304976
notready	0.4471	4.0128410915
absent	0.1899	1.9395398609
missing	20.5694	33.8014981273
		State transition probabilities (%)
State 1	State 2	S. meliloti	Near rhizobial genomes
plugged	plugged	88.9162873451	58.4423676012
unplugged	unplugged	16.925127211	22.5945945946
ready	ready	59.315643177	19.2848020434
notready	notready	11.7647058824	19.6
absent	absent	6.7403896788	6.3448275862
missing	missing	64.369889253	55.3225168184
plugged	unplugged	1.8759374817	4.7975077882
plugged	ready	3.7674590755	20.6853582555
plugged	notready	0.141231015	1.1292834891
plugged	absent	0.067206483	1.4797507788
plugged	missing	5.2318785998	13.4657320872
unplugged	plugged	70.0387690817	33.2972972973
unplugged	ready	5.8759389387	21.027027027
unplugged	notready	1.1327841047	4.7027027027
unplugged	absent	0.5512478798	5.027027027
unplugged	missing	5.4761327841	13.3513513514
ready	plugged	14.9662840377	33.9208173691
ready	unplugged	0.6363566171	4.9680715198
ready	notready	0.4227363978	3.8058748404
ready	absent	0.4504040768	1.2005108557
ready	missing	24.2085756936	36.8199233716
notready	plugged	18.9219414001	9.6666666667
notready	unplugged	3.7799150078	5.8
notready	ready	15.2538581973	19.8666666667
notready	absent	2.2590024603	6.4
notready	missing	48.0205770521	38.6666666667
absent	plugged	21.8009478673	26.2068965517
absent	unplugged	4.7919957873	12.8275862069
absent	ready	38.8625592417	12.9655172414
absent	notready	5.7925223802	13.2413793103
absent	missing	22.0115850448	28.4137931034
missing	plugged	15.7102297588	13.6842105263
missing	unplugged	0.4176106255	1.9548872181
missing	ready	18.2722879617	22.8175702414
missing	notready	1.0068353963	4.590423427
missing	absent	0.2231470048	1.6303917689
