# Supplementary material for: Evolution of Intra-specific Regulatory Networks in a Multipartite Bacterial Genome
Source: PLoS Comput Biol. 2015 Sep 4;11(9):e1004478. doi: 10.1371/journal.pcbi.1004478 (PMC4560400; doi:10.1371/journal.pcbi.1004478)
Supplement: S4 Table — (CSV) [file pcbi.1004478.s006.csv]

Strain name	Species name	Reference	Status	Length (Mb)	GC	CDS
1A42	Sinorhizobium meliloti	Galardini et al., 2013	Draft	7.162724	62.0159732526	7374
2011	Sinorhizobium meliloti	Sallet et al., 2013	Complete	6.693185	62.1713728218	6263
5A14	Sinorhizobium meliloti	Galardini et al., 2013	Draft	8.942552	61.9787841323	8735
A0641M	Sinorhizobium meliloti	Galardini et al., 2013	Draft	7.953713	61.8757805317	8411
A0643DD	Sinorhizobium meliloti	Galardini et al., 2013	Draft	7.351905	61.8434133738	7771
AE608H	Sinorhizobium meliloti	Galardini et al., 2013	Draft	7.347181	62.0023516502	7197
AK11	Sinorhizobium meliloti	Galardini et al., 2013	Draft	6.843938	62.0264531911	6895
AK58	Sinorhizobium meliloti	JGI	Draft	6.974333	61.8796664857	6583
AK75	Sinorhizobium meliloti	Galardini et al., 2013	Draft	6.992595	61.8638574092	7555
AK83	Sinorhizobium meliloti	Galardini et al., 2011	Complete	7.140471	61.9193047629	6510
B021CC	Sinorhizobium meliloti	JGI	Draft	6.985065	62.1233445931	6641
BL225C	Sinorhizobium meliloti	Galardini et al., 2011	Complete	6.978785	62.0410286318	6354
C0431A	Sinorhizobium meliloti	Galardini et al., 2013	Draft	7.08683	61.9556698834	7386
C0438LL	Sinorhizobium meliloti	Galardini et al., 2013	Draft	7.064773	61.9622597924	7242
CCNWSX0020	Sinorhizobium meliloti	Li et al., 2012	Draft	7.001588	62.0249006368	6847
GR4	Sinorhizobium meliloti	Martinez-Abarca et al., 2013	Complete	7.139558	62.0289939517	6662
H1	Sinorhizobium meliloti	Galardini et al., 2013	Draft	6.923151	61.9563115119	6993
HM006-1	Sinorhizobium meliloti	Sugawara et al., 2013	Draft	7.037904	61.6416762718	7554
HM007-10	Sinorhizobium meliloti	Sugawara et al., 2013	Draft	7.164778	61.9435242795	7537
HM007-12	Sinorhizobium meliloti	Sugawara et al., 2013	Draft	7.268054	61.9364000323	7739
HM007-17	Sinorhizobium meliloti	Sugawara et al., 2013	Draft	7.297325	62.0627969838	7677
HM015-1	Sinorhizobium meliloti	Sugawara et al., 2013	Draft	7.225878	61.7486622387	7627
HM031-1	Sinorhizobium meliloti	Sugawara et al., 2013	Draft	6.979942	61.9795121507	7353
KH12g	Sinorhizobium meliloti	Sugawara et al., 2013	Draft	6.854058	61.9942959339	7119
KH16b	Sinorhizobium meliloti	Sugawara et al., 2013	Draft	7.011636	61.9937772012	7461
KH30a	Sinorhizobium meliloti	Sugawara et al., 2013	Draft	6.898984	61.9892001489	7179
KH35b	Sinorhizobium meliloti	Sugawara et al., 2013	Draft	7.11116	62.0396672273	7393
KH35c	Sinorhizobium meliloti	Sugawara et al., 2013	Draft	7.163174	61.9351840399	7548
KH46b	Sinorhizobium meliloti	Sugawara et al., 2013	Draft	6.880074	62.0263822744	7228
KH46c	Sinorhizobium meliloti	Sugawara et al., 2013	Draft	7.08421	61.8575112821	7613
KH48e	Sinorhizobium meliloti	Sugawara et al., 2013	Draft	6.874997	61.9453215761	7155
M10	Sinorhizobium meliloti	Sugawara et al., 2013	Draft	6.930126	61.9141412436	7337
M156	Sinorhizobium meliloti	Sugawara et al., 2013	Draft	7.024239	61.8081901826	7457
M162	Sinorhizobium meliloti	Sugawara et al., 2013	Draft	7.201646	61.7813344338	7754
M195	Sinorhizobium meliloti	Sugawara et al., 2013	Draft	7.175208	61.9177311654	7589
M210	Sinorhizobium meliloti	Sugawara et al., 2013	Draft	7.147799	61.8515294009	7541
M243	Sinorhizobium meliloti	Sugawara et al., 2013	Draft	7.132735	61.9592624708	7480
M249	Sinorhizobium meliloti	Sugawara et al., 2013	Draft	7.234147	61.6583682914	7820
M268	Sinorhizobium meliloti	Sugawara et al., 2013	Draft	7.270759	61.5977506612	7808
M270	Sinorhizobium meliloti	Sugawara et al., 2013	Draft	7.83839	61.4502212827	8827
M30	Sinorhizobium meliloti	Sugawara et al., 2013	Draft	7.19056	61.796772435	7712
N6B1	Sinorhizobium meliloti	Sugawara et al., 2013	Draft	7.600408	61.6499403716	8252
N6B7	Sinorhizobium meliloti	Sugawara et al., 2013	Draft	7.698488	61.6554315601	8358
Rm1021	Sinorhizobium meliloti	Galibert et al., 2001	Complete	6.691694	62.1740474086	6218
Rm41	Sinorhizobium meliloti	Weidner et al., 2013	Complete	7.14969	62.0582011248	6844
SM11	Sinorhizobium meliloti	Schneiker-Bekel et al., 2011	Complete	7.173736	62.0356394492	7093
T027	Sinorhizobium meliloti	Sugawara et al., 2013	Draft	7.043246	61.9550417521	7345
T073	Sinorhizobium meliloti	Sugawara et al., 2013	Draft	7.390403	61.7457532424	7813
T094	Sinorhizobium meliloti	Sugawara et al., 2013	Draft	7.158954	61.9473459391	7612
USDA1002	Sinorhizobium meliloti	Sugawara et al., 2013	Draft	7.568286	61.7010773641	8261
USDA1021	Sinorhizobium meliloti	Sugawara et al., 2013	Draft	7.566581	61.85583687	8211
Near genomes
Strain name	Species name	Reference	Status	Length (Mb)	GC	CDS
3841	Rhizobium leguminosarum bv. viciae	Young et al., 2006	Complete	7.751309	60.8620814884	7143
CFN42	Rhizobium etli	González et al., 2003	Complete	6.530228	61.0283285668	5963
MAFF303099	Mesorhizobium loti	Kaneko et al., 2000	Complete	7.596297	62.5079956721	7272
NGR234	Sinorhizobium fredii	Schmeisser et al., 2009	Complete	6.8919	62.4201598979	6362
WSM419	Sinorhizobium medicae	Reeve et al., 2010	Complete	6.817576	61.1498133648	6213
