# Supplementary material for: Evolution of Intra-specific Regulatory Networks in a Multipartite Bacterial Genome
Source: PLoS Comput Biol. 2015 Sep 4;11(9):e1004478. doi: 10.1371/journal.pcbi.1004478 (PMC4560400; doi:10.1371/journal.pcbi.1004478)
Supplement: S5 Table — (CSV) [file pcbi.1004478.s007.csv]

Genome	Operons	Avg. Length	Std. Length
1A42	1442	2.9937586685	1.6162626682
2011	1215	3.0716049383	1.7677425958
5A14	1712	3.0665887851	1.7226516045
A0641M	1698	3.0494699647	1.7145955103
A0643DD	1560	2.9948717949	1.5928443705
AE608H	1436	3.1267409471	1.8440095642
AK11	1348	3.0163204748	1.6038808992
AK58	1250	3.1344	1.7882775624
AK75	1483	2.9379635873	1.5128785534
AK83	1328	3.155873494	1.8580527658
B021CC	1287	3.1825951826	1.807798468
BL225C	1250	3.184	1.9290785365
C0431A	1431	3.037037037	1.6438771127
C0438LL	1444	3.0228531856	1.5912341777
CCNWSX0020	1232	3.0446428571	1.6392468978
GR4	1265	3.1335968379	1.8278526105
H1	1336	3.0127245509	1.6634463185
HM006-1	1333	2.8777194299	1.4313676689
HM007-10	1321	3.0113550341	1.6139132188
HM007-12	1376	2.894622093	1.5182322674
HM007-17	1373	2.9286234523	1.5245036918
HM015-1	1357	2.8621960206	1.4667100969
HM031-1	1255	2.8980079681	1.441818523
KH12g	1239	2.802259887	1.3584856238
KH16	1294	2.8570324575	1.3845445757
KH30	1287	2.8756798757	1.3853795297
KH35	1334	2.916041979	1.4602675562
KH35c	1289	3	1.5682062213
KH46	1248	2.8629807692	1.4225658787
KH46c	1281	2.8337236534	1.3380818463
KH48e	1216	2.8371710526	1.3734320811
M10	1248	2.9342948718	1.5150453206
M156	1279	2.8193901486	1.3843984714
M162	1304	2.8420245399	1.4419910653
M195	1339	2.8155339806	1.3475385945
M210	1339	2.8237490665	1.3676090735
M243	1275	2.8533333333	1.3996003164
M249	1353	2.8396156689	1.4277879459
M268	1286	2.8693623639	1.4026338469
M270	1452	2.8422865014	1.3603201112
M30	1291	2.8520526724	1.3884390593
N6B1	1426	2.8548387097	1.4223599133
N6B7	1448	2.8570441989	1.4483292311
Rm1021	1233	3.0259529603	1.6608583719
Rm41	1377	3.183006536	1.8701264143
SM11	1277	3.0524667189	1.7568491609
T027	1250	2.8312	1.3819936903
T073	1373	2.8288419519	1.3683494022
T094	1304	2.8328220859	1.3542580017
USDA1002	1440	2.8638888889	1.4868222598
USDA1021	1436	2.8558495822	1.4728652612
Near genomes
Genome	Operons	Avg. Length	Std. Length
3841	1282	3.0241809672	1.5470394428
CFN42	1095	2.9771689498	1.5315343498
MAFF303099	1070	2.7757009346	1.3713245607
NGR234	1168	3.0376712329	1.6819810731
WSM419	1181	3.1388653683	1.8892328456
